# Supplementary material for: The geometry of meaning: evaluating sentence embeddings from diverse transformer-based models for natural language inference
Source: PeerJ Comput Sci. 2025 Jun 16;11:e2957. doi: 10.7717/peerj-cs.2957 (PMC12193426; doi:10.7717/peerj-cs.2957)
Supplement: Supplemental Information 3 [file peerj-cs-11-2957-s003.md]

# Natural Language Inference Transformer Models Code

## Overview
This code implements transformer-based models (BERT, GPT, RoBERTa, and XLNet) for Natural Language Inference (NLI) using various pooling strategies (Max, Min, and Mean) and norm calculations (L1, L2, L-inf).

## Prerequisites
The code requires Python 3 and the following libraries:
- Hugging Face Transformers
- PyTorch
- numpy
