# Supplementary material for: The geometry of meaning: evaluating sentence embeddings from diverse transformer-based models for natural language inference
Source: PeerJ Comput Sci. 2025 Jun 16;11:e2957. doi: 10.7717/peerj-cs.2957 (PMC12193426; doi:10.7717/peerj-cs.2957)
Supplement: Supplemental Information 4 [file peerj-cs-11-2957-s004.zip › snli_1.0_dev.csv]

gold_label	sentence1_binary_parse	sentence2_binary_parse	sentence1_parse	sentence2_parse	sentence1	sentence2	captionID	pairID	label1	label2	label3	label4	label5
neutral	( ( Two women ) ( ( are ( embracing ( while ( holding ( to ( go packages ) ) ) ) ) ) . ) )	( ( The sisters ) ( ( are ( ( hugging goodbye ) ( while ( holding ( to ( ( go packages ) ( after ( just ( eating lunch ) ) ) ) ) ) ) ) ) . ) )	(ROOT (S (NP (CD Two) (NNS women)) (VP (VBP are) (VP (VBG embracing) (SBAR (IN while) (S (NP (VBG holding)) (VP (TO to) (VP (VB go) (NP (NNS packages)))))))) (. .)))	(ROOT (S (NP (DT The) (NNS sisters)) (VP (VBP are) (VP (VBG hugging) (NP (UH goodbye)) (PP (IN while) (S (VP (VBG holding) (S (VP (TO to) (VP (VB go) (NP (NNS packages)) (PP (IN after) (S (ADVP (RB just)) (VP (VBG eating) (NP (NN lunch))))))))))))) (. .)))	Two women are embracing while holding to go packages.	The sisters are hugging goodbye while holding to go packages after just eating lunch.	4705552913.jpg#2	4705552913.jpg#2r1n	neutral	entailment	neutral	neutral	neutral
entailment	( ( Two women ) ( ( are ( embracing ( while ( holding ( to ( go packages ) ) ) ) ) ) . ) )	( ( Two woman ) ( ( are ( holding packages ) ) . ) )	(ROOT (S (NP (CD Two) (NNS women)) (VP (VBP are) (VP (VBG embracing) (SBAR (IN while) (S (NP (VBG holding)) (VP (TO to) (VP (VB go) (NP (NNS packages)))))))) (. .)))	(ROOT (S (NP (CD Two) (NN woman)) (VP (VBP are) (VP (VBG holding) (NP (NNS packages)))) (. .)))	Two women are embracing while holding to go packages.	Two woman are holding packages.	4705552913.jpg#2	4705552913.jpg#2r1e	entailment	entailment	entailment	entailment	entailment
contradiction	( ( Two women ) ( ( are ( embracing ( while ( holding ( to ( go packages ) ) ) ) ) ) . ) )	( ( The men ) ( ( are ( fighting ( outside ( a deli ) ) ) ) . ) )	(ROOT (S (NP (CD Two) (NNS women)) (VP (VBP are) (VP (VBG embracing) (SBAR (IN while) (S (NP (VBG holding)) (VP (TO to) (VP (VB go) (NP (NNS packages)))))))) (. .)))	(ROOT (S (NP (DT The) (NNS men)) (VP (VBP are) (VP (VBG fighting) (PP (IN outside) (NP (DT a) (NNS deli))))) (. .)))	Two women are embracing while holding to go packages.	The men are fighting outside a deli.	4705552913.jpg#2	4705552913.jpg#2r1c	contradiction	contradiction	contradiction	contradiction	contradiction
entailment	( ( ( Two ( young children ) ) ( in ( ( ( ( ( blue jerseys ) , ) ( one ( with ( the ( number 9 ) ) ) ) ) and ) ( one ( with ( the ( number 2 ) ) ) ) ) ) ) ( ( are ( ( ( standing ( on ( ( wooden steps ) ( in ( a bathroom ) ) ) ) ) and ) ( ( washing ( their hands ) ) ( in ( a sink ) ) ) ) ) . ) )	( ( ( Two kids ) ( in ( numbered jerseys ) ) ) ( ( wash ( their hands ) ) . ) )	(ROOT (S (NP (NP (CD Two) (JJ young) (NNS children)) (PP (IN in) (NP (NP (JJ blue) (NNS jerseys)) (, ,) (NP (NP (CD one)) (PP (IN with) (NP (DT the) (NN number) (CD 9)))) (CC and) (NP (NP (CD one)) (PP (IN with) (NP (DT the) (NN number) (CD 2))))))) (VP (VBP are) (VP (VP (VBG standing) (PP (IN on) (NP (NP (JJ wooden) (NNS steps)) (PP (IN in) (NP (DT a) (NN bathroom)))))) (CC and) (VP (VBG washing…	(ROOT (S (NP (NP (CD Two) (NNS kids)) (PP (IN in) (NP (JJ numbered) (NNS jerseys)))) (VP (VBP wash) (NP (PRP$ their) (NNS hands))) (. .)))	Two young children in blue jerseys, one with the number 9 and one with the number 2 are standing on wooden steps in a bathroom and washing their hands in a sink.	Two kids in numbered jerseys wash their hands.	2407214681.jpg#0	2407214681.jpg#0r1e	entailment	entailment	entailment	entailment	entailment
neutral	( ( ( Two ( young children ) ) ( in ( ( ( ( ( blue jerseys ) , ) ( one ( with ( the ( number 9 ) ) ) ) ) and ) ( one ( with ( the ( number 2 ) ) ) ) ) ) ) ( ( are ( ( ( standing ( on ( ( wooden steps ) ( in ( a bathroom ) ) ) ) ) and ) ( ( washing ( their hands ) ) ( in ( a sink ) ) ) ) ) . ) )	( ( ( Two kids ) ( at ( a ballgame ) ) ) ( ( wash ( their hands ) ) . ) )	(ROOT (S (NP (NP (CD Two) (JJ young) (NNS children)) (PP (IN in) (NP (NP (JJ blue) (NNS jerseys)) (, ,) (NP (NP (CD one)) (PP (IN with) (NP (DT the) (NN number) (CD 9)))) (CC and) (NP (NP (CD one)) (PP (IN with) (NP (DT the) (NN number) (CD 2))))))) (VP (VBP are) (VP (VP (VBG standing) (PP (IN on) (NP (NP (JJ wooden) (NNS steps)) (PP (IN in) (NP (DT a) (NN bathroom)))))) (CC and) (VP (VBG washing…	(ROOT (S (NP (NP (CD Two) (NNS kids)) (PP (IN at) (NP (DT a) (NN ballgame)))) (VP (VBP wash) (NP (PRP$ their) (NNS hands))) (. .)))	Two young children in blue jerseys, one with the number 9 and one with the number 2 are standing on wooden steps in a bathroom and washing their hands in a sink.	Two kids at a ballgame wash their hands.	2407214681.jpg#0	2407214681.jpg#0r1n	neutral	neutral	neutral	entailment	entailment
contradiction	( ( ( Two ( young children ) ) ( in ( ( ( ( ( blue jerseys ) , ) ( one ( with ( the ( number 9 ) ) ) ) ) and ) ( one ( with ( the ( number 2 ) ) ) ) ) ) ) ( ( are ( ( ( standing ( on ( ( wooden steps ) ( in ( a bathroom ) ) ) ) ) and ) ( ( washing ( their hands ) ) ( in ( a sink ) ) ) ) ) . ) )	( ( ( Two kids ) ( in jackets ) ) ( ( walk ( to school ) ) . ) )	(ROOT (S (NP (NP (CD Two) (JJ young) (NNS children)) (PP (IN in) (NP (NP (JJ blue) (NNS jerseys)) (, ,) (NP (NP (CD one)) (PP (IN with) (NP (DT the) (NN number) (CD 9)))) (CC and) (NP (NP (CD one)) (PP (IN with) (NP (DT the) (NN number) (CD 2))))))) (VP (VBP are) (VP (VP (VBG standing) (PP (IN on) (NP (NP (JJ wooden) (NNS steps)) (PP (IN in) (NP (DT a) (NN bathroom)))))) (CC and) (VP (VBG washing…	(ROOT (S (NP (NP (CD Two) (NNS kids)) (PP (IN in) (NP (NNS jackets)))) (VP (VBP walk) (PP (TO to) (NP (NN school)))) (. .)))	Two young children in blue jerseys, one with the number 9 and one with the number 2 are standing on wooden steps in a bathroom and washing their hands in a sink.	Two kids in jackets walk to school.	2407214681.jpg#0	2407214681.jpg#0r1c	contradiction	contradiction	contradiction	contradiction	contradiction
contradiction	( ( A ( man selling ) ) ( ( donuts ( to ( a customer ) ) ) ( during ( ( a ( world ( exhibition event ) ) ) ( held ( in ( ( the city ) ( of Angeles ) ) ) ) ) ) ) )	( ( A woman ) ( ( ( drinks ( her coffee ) ) ( in ( a ( small cafe ) ) ) ) . ) )	(ROOT (S (NP (DT A) (NN man) (NN selling)) (VP (VBZ donuts) (PP (TO to) (NP (DT a) (NN customer))) (PP (IN during) (NP (NP (DT a) (NN world) (NN exhibition) (NN event)) (VP (VBN held) (PP (IN in) (NP (NP (DT the) (NN city)) (PP (IN of) (NP (NNP Angeles)))))))))))	(ROOT (S (NP (DT A) (NN woman)) (VP (VBZ drinks) (NP (PRP$ her) (NN coffee)) (PP (IN in) (NP (DT a) (JJ small) (NN cafe)))) (. .)))	A man selling donuts to a customer during a world exhibition event held in the city of Angeles	A woman drinks her coffee in a small cafe.	4718146904.jpg#2	4718146904.jpg#2r1c	contradiction	contradiction	contradiction	contradiction	contradiction
neutral	( ( A ( man selling ) ) ( ( donuts ( to ( a customer ) ) ) ( during ( ( a ( world ( exhibition event ) ) ) ( held ( in ( ( the city ) ( of Angeles ) ) ) ) ) ) ) )	( ( A ( man selling ) ) ( ( ( donuts ( to ( ( a customer ) ( during ( a ( world ( exhibition event ) ) ) ) ) ) ) ( while ( people ( ( wait ( in line ) ) ( behind him ) ) ) ) ) . ) )	(ROOT (S (NP (DT A) (NN man) (NN selling)) (VP (VBZ donuts) (PP (TO to) (NP (DT a) (NN customer))) (PP (IN during) (NP (NP (DT a) (NN world) (NN exhibition) (NN event)) (VP (VBN held) (PP (IN in) (NP (NP (DT the) (NN city)) (PP (IN of) (NP (NNP Angeles)))))))))))	(ROOT (S (NP (DT A) (NN man) (NN selling)) (VP (VBZ donuts) (PP (TO to) (NP (NP (DT a) (NN customer)) (PP (IN during) (NP (DT a) (NN world) (NN exhibition) (NN event))))) (SBAR (IN while) (S (NP (NNS people)) (VP (VBP wait) (PP (IN in) (NP (NN line))) (PP (IN behind) (NP (PRP him))))))) (. .)))	A man selling donuts to a customer during a world exhibition event held in the city of Angeles	A man selling donuts to a customer during a world exhibition event while people wait in line behind him.	4718146904.jpg#2	4718146904.jpg#2r1n	neutral	entailment	entailment	neutral	neutral
entailment	( ( A ( man selling ) ) ( ( donuts ( to ( a customer ) ) ) ( during ( ( a ( world ( exhibition event ) ) ) ( held ( in ( ( the city ) ( of Angeles ) ) ) ) ) ) ) )	( ( A ( man selling ) ) ( ( donuts ( to ( a customer ) ) ) . ) )	(ROOT (S (NP (DT A) (NN man) (NN selling)) (VP (VBZ donuts) (PP (TO to) (NP (DT a) (NN customer))) (PP (IN during) (NP (NP (DT a) (NN world) (NN exhibition) (NN event)) (VP (VBN held) (PP (IN in) (NP (NP (DT the) (NN city)) (PP (IN of) (NP (NNP Angeles)))))))))))	(ROOT (S (NP (DT A) (NN man) (NN selling)) (VP (VBZ donuts) (PP (TO to) (NP (DT a) (NN customer)))) (. .)))	A man selling donuts to a customer during a world exhibition event held in the city of Angeles	A man selling donuts to a customer.	4718146904.jpg#2	4718146904.jpg#2r1e	entailment	neutral	entailment	entailment	entailment
entailment	( ( ( Two ( young boys ) ) ( of ( opposing teams ) ) ) ( ( ( ( play football ) , ) ( while ( wearing ( full ( protection ( ( uniforms and ) helmets ) ) ) ) ) ) . ) )	( boys ( play football ) )	(ROOT (S (NP (NP (CD Two) (JJ young) (NNS boys)) (PP (IN of) (NP (VBG opposing) (NNS teams)))) (VP (VBP play) (NP (NN football)) (, ,) (PP (IN while) (S (VP (VBG wearing) (NP (JJ full) (NN protection) (NNS uniforms) (CC and) (NNS helmets)))))) (. .)))	(ROOT (S (NP (NNS boys)) (VP (VBP play) (NP (NN football)))))	Two young boys of opposing teams play football, while wearing full protection uniforms and helmets.	boys play football	3980085662.jpg#0	3980085662.jpg#0r1e	entailment	neutral	entailment	entailment	neutral
contradiction	( ( ( Two ( young boys ) ) ( of ( opposing teams ) ) ) ( ( ( ( play football ) , ) ( while ( wearing ( full ( protection ( ( uniforms and ) helmets ) ) ) ) ) ) . ) )	( dog ( ( eats out ) ( of bowl ) ) )	(ROOT (S (NP (NP (CD Two) (JJ young) (NNS boys)) (PP (IN of) (NP (VBG opposing) (NNS teams)))) (VP (VBP play) (NP (NN football)) (, ,) (PP (IN while) (S (VP (VBG wearing) (NP (JJ full) (NN protection) (NNS uniforms) (CC and) (NNS helmets)))))) (. .)))	(ROOT (S (NP (NN dog)) (VP (VBZ eats) (PRT (RP out)) (PP (IN of) (NP (NN bowl))))))	Two young boys of opposing teams play football, while wearing full protection uniforms and helmets.	dog eats out of bowl	3980085662.jpg#0	3980085662.jpg#0r1c	contradiction	contradiction	contradiction	contradiction	contradiction
neutral	( ( ( Two ( young boys ) ) ( of ( opposing teams ) ) ) ( ( ( ( play football ) , ) ( while ( wearing ( full ( protection ( ( uniforms and ) helmets ) ) ) ) ) ) . ) )	( boys ( scoring ( a touchdown ) ) )	(ROOT (S (NP (NP (CD Two) (JJ young) (NNS boys)) (PP (IN of) (NP (VBG opposing) (NNS teams)))) (VP (VBP play) (NP (NN football)) (, ,) (PP (IN while) (S (VP (VBG wearing) (NP (JJ full) (NN protection) (NNS uniforms) (CC and) (NNS helmets)))))) (. .)))	(ROOT (S (NP (NNS boys)) (VP (VBD scoring) (NP (DT a) (NN touchdown)))))	Two young boys of opposing teams play football, while wearing full protection uniforms and helmets.	boys scoring a touchdown	3980085662.jpg#0	3980085662.jpg#0r1n	neutral	neutral	neutral	neutral	neutral
neutral	( ( ( ( ( A man ) ( in ( ( a ( blue shirt ) ) ( standing ( in front ) ) ) ) ) ( of ( a ( garage-like structure ) ) ) ) ( painted ( with ( geometric designs ) ) ) ) . )	( ( A man ) ( is ( repainting ( a garage ) ) ) )	(ROOT (NP (NP (DT A) (NN man)) (PP (IN in) (NP (NP (DT a) (JJ blue) (NN shirt)) (VP (VBG standing) (PP (IN in) (NP (NN front)))))) (PP (IN of) (NP (DT a) (JJ garage-like) (NN structure))) (VP (VBN painted) (PP (IN with) (NP (JJ geometric) (NNS designs)))) (. .)))	(ROOT (S (NP (DT A) (NN man)) (VP (VBZ is) (VP (VBG repainting) (NP (DT a) (NN garage))))))	A man in a blue shirt standing in front of a garage-like structure painted with geometric designs.	A man is repainting a garage	24467676.jpg#1	24467676.jpg#1r1n	neutral	entailment	neutral	neutral	neutral
entailment	( ( ( ( ( A man ) ( in ( ( a ( blue shirt ) ) ( standing ( in front ) ) ) ) ) ( of ( a ( garage-like structure ) ) ) ) ( painted ( with ( geometric designs ) ) ) ) . )	( ( A man ) ( is ( wearing ( a ( blue shirt ) ) ) ) )	(ROOT (NP (NP (DT A) (NN man)) (PP (IN in) (NP (NP (DT a) (JJ blue) (NN shirt)) (VP (VBG standing) (PP (IN in) (NP (NN front)))))) (PP (IN of) (NP (DT a) (JJ garage-like) (NN structure))) (VP (VBN painted) (PP (IN with) (NP (JJ geometric) (NNS designs)))) (. .)))	(ROOT (S (NP (DT A) (NN man)) (VP (VBZ is) (VP (VBG wearing) (NP (DT a) (JJ blue) (NN shirt))))))	A man in a blue shirt standing in front of a garage-like structure painted with geometric designs.	A man is wearing a blue shirt	24467676.jpg#1	24467676.jpg#1r1e	entailment	neutral	neutral	entailment	entailment
contradiction	( ( ( ( ( A man ) ( in ( ( a ( blue shirt ) ) ( standing ( in front ) ) ) ) ) ( of ( a ( garage-like structure ) ) ) ) ( painted ( with ( geometric designs ) ) ) ) . )	( ( A man ) ( is ( wearing ( a ( black shirt ) ) ) ) )	(ROOT (NP (NP (DT A) (NN man)) (PP (IN in) (NP (NP (DT a) (JJ blue) (NN shirt)) (VP (VBG standing) (PP (IN in) (NP (NN front)))))) (PP (IN of) (NP (DT a) (JJ garage-like) (NN structure))) (VP (VBN painted) (PP (IN with) (NP (JJ geometric) (NNS designs)))) (. .)))	(ROOT (S (NP (DT A) (NN man)) (VP (VBZ is) (VP (VBG wearing) (NP (DT a) (JJ black) (NN shirt))))))	A man in a blue shirt standing in front of a garage-like structure painted with geometric designs.	A man is wearing a black shirt	24467676.jpg#1	24467676.jpg#1r1c	contradiction	contradiction	contradiction	contradiction	contradiction
entailment	( ( Under ( ( a ( blue sky ) ) ( with ( white clouds ) ) ) ) ( , ( ( a child ) ( ( ( reaches up ) ( to ( touch ( ( the propeller ) ( of ( ( a ( plane standing ) ) ( parked ( on ( ( a field ) ( of grass ) ) ) ) ) ) ) ) ) ) . ) ) ) )	( ( A child ) ( ( is ( reaching ( to ( touch ( ( the propeller ) ( of ( a plane ) ) ) ) ) ) ) . ) )	(ROOT (S (PP (IN Under) (NP (NP (DT a) (JJ blue) (NN sky)) (PP (IN with) (NP (JJ white) (NNS clouds))))) (, ,) (NP (DT a) (NN child)) (VP (VBZ reaches) (PRT (RP up)) (S (VP (TO to) (VP (VB touch) (NP (NP (DT the) (NN propeller)) (PP (IN of) (NP (NP (DT a) (NN plane) (NN standing)) (VP (VBN parked) (PP (IN on) (NP (NP (DT a) (NN field)) (PP (IN of) (NP (NN grass))))))))))))) (. .)))	(ROOT (S (NP (DT A) (NN child)) (VP (VBZ is) (VP (VBG reaching) (S (VP (TO to) (VP (VB touch) (NP (NP (DT the) (NN propeller)) (PP (IN of) (NP (DT a) (NN plane))))))))) (. .)))	Under a blue sky with white clouds, a child reaches up to touch the propeller of a plane standing parked on a field of grass.	A child is reaching to touch the propeller of a plane.	3667788497.jpg#0	3667788497.jpg#0r1e	entailment	neutral	entailment	neutral	entailment
neutral	( ( Under ( ( a ( blue sky ) ) ( with ( white clouds ) ) ) ) ( , ( ( a child ) ( ( ( reaches up ) ( to ( touch ( ( the propeller ) ( of ( ( a ( plane standing ) ) ( parked ( on ( ( a field ) ( of grass ) ) ) ) ) ) ) ) ) ) . ) ) ) )	( ( A child ) ( ( is ( reaching ( to ( ( ( touch ( the propeller ) ) out ) ( of curiosity ) ) ) ) ) . ) )	(ROOT (S (PP (IN Under) (NP (NP (DT a) (JJ blue) (NN sky)) (PP (IN with) (NP (JJ white) (NNS clouds))))) (, ,) (NP (DT a) (NN child)) (VP (VBZ reaches) (PRT (RP up)) (S (VP (TO to) (VP (VB touch) (NP (NP (DT the) (NN propeller)) (PP (IN of) (NP (NP (DT a) (NN plane) (NN standing)) (VP (VBN parked) (PP (IN on) (NP (NP (DT a) (NN field)) (PP (IN of) (NP (NN grass))))))))))))) (. .)))	(ROOT (S (NP (DT A) (NN child)) (VP (VBZ is) (VP (VBG reaching) (S (VP (TO to) (VP (VB touch) (NP (DT the) (NN propeller)) (PRT (RP out)) (PP (IN of) (NP (NN curiosity)))))))) (. .)))	Under a blue sky with white clouds, a child reaches up to touch the propeller of a plane standing parked on a field of grass.	A child is reaching to touch the propeller out of curiosity.	3667788497.jpg#0	3667788497.jpg#0r1n	neutral	entailment	neutral	neutral	neutral
contradiction	( ( Under ( ( a ( blue sky ) ) ( with ( white clouds ) ) ) ) ( , ( ( a child ) ( ( ( reaches up ) ( to ( touch ( ( the propeller ) ( of ( ( a ( plane standing ) ) ( parked ( on ( ( a field ) ( of grass ) ) ) ) ) ) ) ) ) ) . ) ) ) )	( ( A child ) ( ( is ( playing ( with ( a ball ) ) ) ) . ) )	(ROOT (S (PP (IN Under) (NP (NP (DT a) (JJ blue) (NN sky)) (PP (IN with) (NP (JJ white) (NNS clouds))))) (, ,) (NP (DT a) (NN child)) (VP (VBZ reaches) (PRT (RP up)) (S (VP (TO to) (VP (VB touch) (NP (NP (DT the) (NN propeller)) (PP (IN of) (NP (NP (DT a) (NN plane) (NN standing)) (VP (VBN parked) (PP (IN on) (NP (NP (DT a) (NN field)) (PP (IN of) (NP (NN grass))))))))))))) (. .)))	(ROOT (S (NP (DT A) (NN child)) (VP (VBZ is) (VP (VBG playing) (PP (IN with) (NP (DT a) (NN ball))))) (. .)))	Under a blue sky with white clouds, a child reaches up to touch the propeller of a plane standing parked on a field of grass.	A child is playing with a ball.	3667788497.jpg#0	3667788497.jpg#0r1c	contradiction	contradiction	contradiction	contradiction	contradiction
entailment	( ( A woman ) ( ( is ( ( doing ( a ( cartwheel while ) ) ) ( wearing ( ( a bikini ) ( in ( ( the sand ) ( next ( to ( the beach ) ) ) ) ) ) ) ) ) . ) )	( ( A woman ) ( ( is ( doing ( a cartwheel ) ) ) . ) )	(ROOT (S (NP (DT A) (NN woman)) (VP (VBZ is) (VP (VBG doing) (NP (DT a) (JJ cartwheel) (NN while)) (S (VP (VBG wearing) (NP (NP (DT a) (NN bikini)) (PP (IN in) (NP (NP (DT the) (NN sand)) (ADVP (JJ next) (PP (TO to) (NP (DT the) (NN beach))))))))))) (. .)))	(ROOT (S (NP (DT A) (NN woman)) (VP (VBZ is) (VP (VBG doing) (NP (DT a) (NN cartwheel)))) (. .)))	A woman is doing a cartwheel while wearing a bikini in the sand next to the beach.	A woman is doing a cartwheel.	3948003394.jpg#1	3948003394.jpg#1r1e	entailment	entailment	entailment	entailment	entailment
contradiction	( ( A woman ) ( ( is ( ( doing ( a ( cartwheel while ) ) ) ( wearing ( ( a bikini ) ( in ( ( the sand ) ( next ( to ( the beach ) ) ) ) ) ) ) ) ) . ) )	( ( A woman ) ( ( is ( fixing ( her home ) ) ) . ) )	(ROOT (S (NP (DT A) (NN woman)) (VP (VBZ is) (VP (VBG doing) (NP (DT a) (JJ cartwheel) (NN while)) (S (VP (VBG wearing) (NP (NP (DT a) (NN bikini)) (PP (IN in) (NP (NP (DT the) (NN sand)) (ADVP (JJ next) (PP (TO to) (NP (DT the) (NN beach))))))))))) (. .)))	(ROOT (S (NP (DT A) (NN woman)) (VP (VBZ is) (VP (VBG fixing) (NP (PRP$ her) (NN home)))) (. .)))	A woman is doing a cartwheel while wearing a bikini in the sand next to the beach.	A woman is fixing her home.	3948003394.jpg#1	3948003394.jpg#1r1c	contradiction	contradiction	contradiction	contradiction	contradiction
contradiction	( ( A woman ) ( ( is ( ( doing ( a ( cartwheel while ) ) ) ( wearing ( ( a bikini ) ( in ( ( the sand ) ( next ( to ( the beach ) ) ) ) ) ) ) ) ) . ) )	( ( A woman ) ( ( ( ( is ( doing ( a cartwheel ) ) ) and ) ( falls ( on ( her head ) ) ) ) . ) )	(ROOT (S (NP (DT A) (NN woman)) (VP (VBZ is) (VP (VBG doing) (NP (DT a) (JJ cartwheel) (NN while)) (S (VP (VBG wearing) (NP (NP (DT a) (NN bikini)) (PP (IN in) (NP (NP (DT the) (NN sand)) (ADVP (JJ next) (PP (TO to) (NP (DT the) (NN beach))))))))))) (. .)))	(ROOT (S (NP (DT A) (NN woman)) (VP (VP (VBZ is) (VP (VBG doing) (NP (DT a) (NN cartwheel)))) (CC and) (VP (VBZ falls) (PP (IN on) (NP (PRP$ her) (NN head))))) (. .)))	A woman is doing a cartwheel while wearing a bikini in the sand next to the beach.	A woman is doing a cartwheel and falls on her head.	3948003394.jpg#1	3948003394.jpg#1r1n	neutral	neutral	contradiction	contradiction	contradiction
entailment	( ( ( ( Two men ) ( on bicycles ) ) ( competing ( in ( a race ) ) ) ) . )	( People ( ( are ( riding bikes ) ) . ) )	(ROOT (NP (NP (NP (CD Two) (NNS men)) (PP (IN on) (NP (NNS bicycles)))) (VP (VBG competing) (PP (IN in) (NP (DT a) (NN race)))) (. .)))	(ROOT (S (NP (NNS People)) (VP (VBP are) (VP (VBG riding) (NP (NNS bikes)))) (. .)))	Two men on bicycles competing in a race.	People are riding bikes.	6170429974.jpg#3	6170429974.jpg#3r1e	entailment	entailment	entailment	entailment	entailment
neutral	( ( ( ( Two men ) ( on bicycles ) ) ( competing ( in ( a race ) ) ) ) . )	( Men ( ( are ( ( riding bicycles ) ( on ( the street ) ) ) ) . ) )	(ROOT (NP (NP (NP (CD Two) (NNS men)) (PP (IN on) (NP (NNS bicycles)))) (VP (VBG competing) (PP (IN in) (NP (DT a) (NN race)))) (. .)))	(ROOT (S (NP (NNP Men)) (VP (VBP are) (VP (VBG riding) (NP (NNS bicycles)) (PP (IN on) (NP (DT the) (NN street))))) (. .)))	Two men on bicycles competing in a race.	Men are riding bicycles on the street.	6170429974.jpg#3	6170429974.jpg#3r1n	neutral	entailment	neutral	neutral	neutral
contradiction	( ( ( ( Two men ) ( on bicycles ) ) ( competing ( in ( a race ) ) ) ) . )	( ( A ( few people ) ) ( ( are ( catching fish ) ) . ) )	(ROOT (NP (NP (NP (CD Two) (NNS men)) (PP (IN on) (NP (NNS bicycles)))) (VP (VBG competing) (PP (IN in) (NP (DT a) (NN race)))) (. .)))	(ROOT (S (NP (DT A) (JJ few) (NNS people)) (VP (VBP are) (VP (VBG catching) (NP (NN fish)))) (. .)))	Two men on bicycles competing in a race.	A few people are catching fish.	6170429974.jpg#3	6170429974.jpg#3r1c	contradiction	contradiction	contradiction	contradiction	contradiction
neutral	( ( A ( young boy ) ) ( in ( ( a field ) ( of ( flowers ( carrying ( a ball ) ) ) ) ) ) )	( boy ( leaving ( baseball game ) ) )	(ROOT (NP (NP (DT A) (JJ young) (NN boy)) (PP (IN in) (NP (NP (DT a) (NN field)) (PP (IN of) (NP (NP (NNS flowers)) (VP (VBG carrying) (NP (DT a) (NN ball)))))))))	(ROOT (S (NP (NP (NN boy)) (VP (VBG leaving) (NP (NN baseball) (NN game))))))	A young boy in a field of flowers carrying a ball	boy leaving baseball game	530472459.jpg#4	530472459.jpg#4r1n	neutral	neutral	neutral	contradiction	contradiction
entailment	( ( A ( young boy ) ) ( in ( ( a field ) ( of ( flowers ( carrying ( a ball ) ) ) ) ) ) )	( boy ( in field ) )	(ROOT (NP (NP (DT A) (JJ young) (NN boy)) (PP (IN in) (NP (NP (DT a) (NN field)) (PP (IN of) (NP (NP (NNS flowers)) (VP (VBG carrying) (NP (DT a) (NN ball)))))))))	(ROOT (NP (NP (NN boy)) (PP (IN in) (NP (NN field)))))	A young boy in a field of flowers carrying a ball	boy in field	530472459.jpg#4	530472459.jpg#4r1e	entailment	entailment	entailment	entailment	entailment
contradiction	( ( A ( young boy ) ) ( in ( ( a field ) ( of ( flowers ( carrying ( a ball ) ) ) ) ) ) )	( dog ( in pool ) )	(ROOT (NP (NP (DT A) (JJ young) (NN boy)) (PP (IN in) (NP (NP (DT a) (NN field)) (PP (IN of) (NP (NP (NNS flowers)) (VP (VBG carrying) (NP (DT a) (NN ball)))))))))	(ROOT (NP (NP (NN dog)) (PP (IN in) (NP (NN pool)))))	A young boy in a field of flowers carrying a ball	dog in pool	530472459.jpg#4	530472459.jpg#4r1c	contradiction	contradiction	contradiction	contradiction	contradiction
contradiction	( ( Families ( ( waiting ( in line ) ) ( at ( ( an ( amusement park ) ) ( for ( their ( turn ( to ride ) ) ) ) ) ) ) ) . )	( ( The restaurant ) ( ( is ( very bad ) ) . ) )	(ROOT (NP (NP (NNS Families)) (VP (VBG waiting) (PP (IN in) (NP (NN line))) (PP (IN at) (NP (NP (DT an) (NN amusement) (NN park)) (PP (IN for) (NP (PRP$ their) (NN turn) (S (VP (TO to) (VP (VB ride))))))))) (. .)))	(ROOT (S (NP (DT The) (NN restaurant)) (VP (VBZ is) (ADJP (RB very) (JJ bad))) (. .)))	Families waiting in line at an amusement park for their turn to ride.	The restaurant is very bad.	173499538.jpg#2	173499538.jpg#2r1n	neutral	contradiction	contradiction	contradiction	contradiction
contradiction	( ( Families ( ( waiting ( in line ) ) ( at ( ( an ( amusement park ) ) ( for ( their ( turn ( to ride ) ) ) ) ) ) ) ) . )	( People ( ( are ( ( waiting ( in line ) ) ( at ( a restaurant ) ) ) ) . ) )	(ROOT (NP (NP (NNS Families)) (VP (VBG waiting) (PP (IN in) (NP (NN line))) (PP (IN at) (NP (NP (DT an) (NN amusement) (NN park)) (PP (IN for) (NP (PRP$ their) (NN turn) (S (VP (TO to) (VP (VB ride))))))))) (. .)))	(ROOT (S (NP (NNS People)) (VP (VBP are) (VP (VBG waiting) (PP (IN in) (NP (NN line))) (PP (IN at) (NP (DT a) (NN restaurant))))) (. .)))	Families waiting in line at an amusement park for their turn to ride.	People are waiting in line at a restaurant.	173499538.jpg#2	173499538.jpg#2r1e	entailment	contradiction	entailment	contradiction	contradiction
contradiction	( ( Families ( ( waiting ( in line ) ) ( at ( ( an ( amusement park ) ) ( for ( their ( turn ( to ride ) ) ) ) ) ) ) ) . )	( People ( ( are ( waiting ( to ( see ( a movie ) ) ) ) ) . ) )	(ROOT (NP (NP (NNS Families)) (VP (VBG waiting) (PP (IN in) (NP (NN line))) (PP (IN at) (NP (NP (DT an) (NN amusement) (NN park)) (PP (IN for) (NP (PRP$ their) (NN turn) (S (VP (TO to) (VP (VB ride))))))))) (. .)))	(ROOT (S (NP (NNS People)) (VP (VBP are) (VP (VBG waiting) (S (VP (TO to) (VP (VB see) (NP (DT a) (NN movie))))))) (. .)))	Families waiting in line at an amusement park for their turn to ride.	People are waiting to see a movie.	173499538.jpg#2	173499538.jpg#2r1c	contradiction	contradiction	contradiction	neutral	contradiction
entailment	( ( A senior ) ( ( is ( waiting ( at ( ( the window ) ( of ( ( a restaurant ) ( that ( serves sandwiches ) ) ) ) ) ) ) ) . ) )	( ( A person ) ( ( waits ( to ( be ( served ( his food ) ) ) ) ) . ) )	(ROOT (S (NP (DT A) (JJ senior)) (VP (VBZ is) (VP (VBG waiting) (PP (IN at) (NP (NP (DT the) (NN window)) (PP (IN of) (NP (NP (DT a) (NN restaurant)) (SBAR (WHNP (WDT that)) (S (VP (VBZ serves) (NP (NNS sandwiches))))))))))) (. .)))	(ROOT (S (NP (DT A) (NN person)) (VP (VBZ waits) (S (VP (TO to) (VP (VB be) (VP (VBN served) (NP (PRP$ his) (NN food))))))) (. .)))	A senior is waiting at the window of a restaurant that serves sandwiches.	A person waits to be served his food.	2868652721.jpg#1	2868652721.jpg#1r1e	entailment	neutral	entailment	entailment	entailment
contradiction	( ( A senior ) ( ( is ( waiting ( at ( ( the window ) ( of ( ( a restaurant ) ( that ( serves sandwiches ) ) ) ) ) ) ) ) . ) )	( ( A man ) ( ( is ( waiting ( in ( line ( for ( the bus ) ) ) ) ) ) . ) )	(ROOT (S (NP (DT A) (JJ senior)) (VP (VBZ is) (VP (VBG waiting) (PP (IN at) (NP (NP (DT the) (NN window)) (PP (IN of) (NP (NP (DT a) (NN restaurant)) (SBAR (WHNP (WDT that)) (S (VP (VBZ serves) (NP (NNS sandwiches))))))))))) (. .)))	(ROOT (S (NP (DT A) (NN man)) (VP (VBZ is) (VP (VBG waiting) (PP (IN in) (NP (NP (NN line)) (PP (IN for) (NP (DT the) (NN bus))))))) (. .)))	A senior is waiting at the window of a restaurant that serves sandwiches.	A man is waiting in line for the bus.	2868652721.jpg#1	2868652721.jpg#1r1c	contradiction	contradiction	neutral	contradiction	contradiction
neutral	( ( A senior ) ( ( is ( waiting ( at ( ( the window ) ( of ( ( a restaurant ) ( that ( serves sandwiches ) ) ) ) ) ) ) ) . ) )	( ( A man ) ( ( is ( looking ( to ( order ( a ( grilled ( cheese sandwich ) ) ) ) ) ) ) . ) )	(ROOT (S (NP (DT A) (JJ senior)) (VP (VBZ is) (VP (VBG waiting) (PP (IN at) (NP (NP (DT the) (NN window)) (PP (IN of) (NP (NP (DT a) (NN restaurant)) (SBAR (WHNP (WDT that)) (S (VP (VBZ serves) (NP (NNS sandwiches))))))))))) (. .)))	(ROOT (S (NP (DT A) (NN man)) (VP (VBZ is) (VP (VBG looking) (S (VP (TO to) (VP (VB order) (NP (DT a) (JJ grilled) (NN cheese) (NN sandwich))))))) (. .)))	A senior is waiting at the window of a restaurant that serves sandwiches.	A man is looking to order a grilled cheese sandwich.	2868652721.jpg#1	2868652721.jpg#1r1n	neutral	entailment	neutral	neutral	neutral
entailment	( ( ( Man ( in ( ( ( ( ( a ( black suit ) ) , ) ( white shirt ) ) and ) ( black bowtie ) ) ) ) ( ( playing ( an instrument ) ) ( with ( ( ( the rest ) ( of ( his symphony ) ) ) ( surrounding him ) ) ) ) ) . )	( ( A person ) ( in ( a suit ) ) )	(ROOT (NP (NP (NP (NNP Man)) (PP (IN in) (NP (NP (DT a) (JJ black) (NN suit)) (, ,) (NP (JJ white) (NN shirt)) (CC and) (NP (JJ black) (NN bowtie))))) (VP (VBG playing) (NP (DT an) (NN instrument)) (PP (IN with) (S (NP (NP (DT the) (NN rest)) (PP (IN of) (NP (PRP$ his) (NN symphony)))) (VP (VBG surrounding) (NP (PRP him)))))) (. .)))	(ROOT (NP (NP (DT A) (NN person)) (PP (IN in) (NP (DT a) (NN suit)))))	Man in a black suit, white shirt and black bowtie playing an instrument with the rest of his symphony surrounding him.	A person in a suit	3021028400.jpg#1	3021028400.jpg#1r1e	entailment	entailment	entailment	entailment	entailment
contradiction	( ( ( Man ( in ( ( ( ( ( a ( black suit ) ) , ) ( white shirt ) ) and ) ( black bowtie ) ) ) ) ( ( playing ( an instrument ) ) ( with ( ( ( the rest ) ( of ( his symphony ) ) ) ( surrounding him ) ) ) ) ) . )	( Nobody ( has ( a suit ) ) )	(ROOT (NP (NP (NP (NNP Man)) (PP (IN in) (NP (NP (DT a) (JJ black) (NN suit)) (, ,) (NP (JJ white) (NN shirt)) (CC and) (NP (JJ black) (NN bowtie))))) (VP (VBG playing) (NP (DT an) (NN instrument)) (PP (IN with) (S (NP (NP (DT the) (NN rest)) (PP (IN of) (NP (PRP$ his) (NN symphony)))) (VP (VBG surrounding) (NP (PRP him)))))) (. .)))	(ROOT (S (NP (NN Nobody)) (VP (VBZ has) (NP (DT a) (NN suit)))))	Man in a black suit, white shirt and black bowtie playing an instrument with the rest of his symphony surrounding him.	Nobody has a suit	3021028400.jpg#1	3021028400.jpg#1r1c	contradiction	contradiction	contradiction	contradiction	contradiction
neutral	( ( ( Man ( in ( ( ( ( ( a ( black suit ) ) , ) ( white shirt ) ) and ) ( black bowtie ) ) ) ) ( ( playing ( an instrument ) ) ( with ( ( ( the rest ) ( of ( his symphony ) ) ) ( surrounding him ) ) ) ) ) . )	( ( A ( tall person ) ) ( in ( a suit ) ) )	(ROOT (NP (NP (NP (NNP Man)) (PP (IN in) (NP (NP (DT a) (JJ black) (NN suit)) (, ,) (NP (JJ white) (NN shirt)) (CC and) (NP (JJ black) (NN bowtie))))) (VP (VBG playing) (NP (DT an) (NN instrument)) (PP (IN with) (S (NP (NP (DT the) (NN rest)) (PP (IN of) (NP (PRP$ his) (NN symphony)))) (VP (VBG surrounding) (NP (PRP him)))))) (. .)))	(ROOT (NP (NP (DT A) (JJ tall) (NN person)) (PP (IN in) (NP (DT a) (NN suit)))))	Man in a black suit, white shirt and black bowtie playing an instrument with the rest of his symphony surrounding him.	A tall person in a suit	3021028400.jpg#1	3021028400.jpg#1r1n	neutral	contradiction	neutral	neutral	neutral
entailment	( ( ( Two women ) ( ( having ( drinks ( and ( smoking cigarettes ) ) ) ) ( at ( the bar ) ) ) ) . )	( ( Two women ) ( ( are ( at ( a bar ) ) ) . ) )	(ROOT (NP (NP (CD Two) (NNS women)) (VP (VBG having) (NP (NNS drinks) (CC and) (NN smoking) (NNS cigarettes)) (PP (IN at) (NP (DT the) (NN bar)))) (. .)))	(ROOT (S (NP (CD Two) (NNS women)) (VP (VBP are) (PP (IN at) (NP (DT a) (NN bar)))) (. .)))	Two women having drinks and smoking cigarettes at the bar.	Two women are at a bar.	508074953.jpg#2	508074953.jpg#2r1e	entailment	entailment	neutral	entailment	entailment
contradiction	( ( ( Two women ) ( ( having ( drinks ( and ( smoking cigarettes ) ) ) ) ( at ( the bar ) ) ) ) . )	( ( Three women ) ( ( are ( at ( a bar ) ) ) . ) )	(ROOT (NP (NP (CD Two) (NNS women)) (VP (VBG having) (NP (NNS drinks) (CC and) (NN smoking) (NNS cigarettes)) (PP (IN at) (NP (DT the) (NN bar)))) (. .)))	(ROOT (S (NP (CD Three) (NNS women)) (VP (VBP are) (PP (IN at) (NP (DT a) (NN bar)))) (. .)))	Two women having drinks and smoking cigarettes at the bar.	Three women are at a bar.	508074953.jpg#2	508074953.jpg#2r1c	contradiction	contradiction	contradiction	contradiction	contradiction
neutral	( ( ( Two women ) ( ( having ( drinks ( and ( smoking cigarettes ) ) ) ) ( at ( the bar ) ) ) ) . )	( Women ( ( are ( celebrating ( at ( a bar ) ) ) ) . ) )	(ROOT (NP (NP (CD Two) (NNS women)) (VP (VBG having) (NP (NNS drinks) (CC and) (NN smoking) (NNS cigarettes)) (PP (IN at) (NP (DT the) (NN bar)))) (. .)))	(ROOT (S (NP (NNP Women)) (VP (VBP are) (VP (VBG celebrating) (PP (IN at) (NP (DT a) (NN bar))))) (. .)))	Two women having drinks and smoking cigarettes at the bar.	Women are celebrating at a bar.	508074953.jpg#2	508074953.jpg#2r1n	neutral	neutral	neutral	neutral	neutral
contradiction	( ( At ( ( an ( outdoor event ) ) ( in ( an ( Asian-themed area ) ) ) ) ) ( , ( ( a crowd ) ( ( congregates ( as ( ( ( one person ) ( in ( a ( yellow ( Chinese ( dragon costume ) ) ) ) ) ) ( confronts ( the camera ) ) ) ) ) . ) ) ) )	( ( A ( single man ) ) ( is ( next ( to ( a camera ) ) ) ) )	(ROOT (S (PP (IN At) (NP (NP (DT an) (JJ outdoor) (NN event)) (PP (IN in) (NP (DT an) (JJ Asian-themed) (NN area))))) (, ,) (NP (DT a) (NN crowd)) (VP (VBZ congregates) (SBAR (IN as) (S (NP (NP (CD one) (NN person)) (PP (IN in) (NP (DT a) (JJ yellow) (JJ Chinese) (NN dragon) (NN costume)))) (VP (VBZ confronts) (NP (DT the) (NN camera)))))) (. .)))	(ROOT (S (NP (DT A) (JJ single) (NN man)) (VP (VBZ is) (ADJP (JJ next) (PP (TO to) (NP (DT a) (NN camera)))))))	At an outdoor event in an Asian-themed area, a crowd congregates as one person in a yellow Chinese dragon costume confronts the camera.	A single man is next to a camera	3261712960.jpg#0	3261712960.jpg#0r1c	contradiction	contradiction	contradiction	entailment	neutral
neutral	( ( At ( ( an ( outdoor event ) ) ( in ( an ( Asian-themed area ) ) ) ) ) ( , ( ( a crowd ) ( ( congregates ( as ( ( ( one person ) ( in ( a ( yellow ( Chinese ( dragon costume ) ) ) ) ) ) ( confronts ( the camera ) ) ) ) ) . ) ) ) )	( ( A crowd ) ( is dancing ) )	(ROOT (S (PP (IN At) (NP (NP (DT an) (JJ outdoor) (NN event)) (PP (IN in) (NP (DT an) (JJ Asian-themed) (NN area))))) (, ,) (NP (DT a) (NN crowd)) (VP (VBZ congregates) (SBAR (IN as) (S (NP (NP (CD one) (NN person)) (PP (IN in) (NP (DT a) (JJ yellow) (JJ Chinese) (NN dragon) (NN costume)))) (VP (VBZ confronts) (NP (DT the) (NN camera)))))) (. .)))	(ROOT (S (NP (DT A) (NN crowd)) (VP (VBZ is) (VP (VBG dancing)))))	At an outdoor event in an Asian-themed area, a crowd congregates as one person in a yellow Chinese dragon costume confronts the camera.	A crowd is dancing	3261712960.jpg#0	3261712960.jpg#0r1n	neutral	contradiction	contradiction	neutral	neutral
neutral	( ( At ( ( an ( outdoor event ) ) ( in ( an ( Asian-themed area ) ) ) ) ) ( , ( ( a crowd ) ( ( congregates ( as ( ( ( one person ) ( in ( a ( yellow ( Chinese ( dragon costume ) ) ) ) ) ) ( confronts ( the camera ) ) ) ) ) . ) ) ) )	( ( A crowd ) ( is ( in ( front ( of ( a camera ) ) ) ) ) )	(ROOT (S (PP (IN At) (NP (NP (DT an) (JJ outdoor) (NN event)) (PP (IN in) (NP (DT an) (JJ Asian-themed) (NN area))))) (, ,) (NP (DT a) (NN crowd)) (VP (VBZ congregates) (SBAR (IN as) (S (NP (NP (CD one) (NN person)) (PP (IN in) (NP (DT a) (JJ yellow) (JJ Chinese) (NN dragon) (NN costume)))) (VP (VBZ confronts) (NP (DT the) (NN camera)))))) (. .)))	(ROOT (S (NP (DT A) (NN crowd)) (VP (VBZ is) (PP (IN in) (NP (NP (NN front)) (PP (IN of) (NP (DT a) (NN camera))))))))	At an outdoor event in an Asian-themed area, a crowd congregates as one person in a yellow Chinese dragon costume confronts the camera.	A crowd is in front of a camera	3261712960.jpg#0	3261712960.jpg#0r1e	entailment	neutral	neutral	entailment	neutral
contradiction	( ( Two doctors ) ( ( ( perform surgery ) ( on patient ) ) . ) )	( ( Two surgeons ) ( ( are ( having lunch ) ) . ) )	(ROOT (S (NP (CD Two) (NNS doctors)) (VP (VBP perform) (NP (NN surgery)) (PP (IN on) (NP (NN patient)))) (. .)))	(ROOT (S (NP (CD Two) (NNS surgeons)) (VP (VBP are) (VP (VBG having) (NP (VB lunch)))) (. .)))	Two doctors perform surgery on patient.	Two surgeons are having lunch.	5436250638.jpg#4	5436250638.jpg#4r1c	contradiction	contradiction	contradiction	contradiction	contradiction
entailment	( ( Two doctors ) ( ( ( perform surgery ) ( on patient ) ) . ) )	( Doctors ( ( are ( performing surgery ) ) . ) )	(ROOT (S (NP (CD Two) (NNS doctors)) (VP (VBP perform) (NP (NN surgery)) (PP (IN on) (NP (NN patient)))) (. .)))	(ROOT (S (NP (NNS Doctors)) (VP (VBP are) (VP (VBG performing) (NP (NN surgery)))) (. .)))	Two doctors perform surgery on patient.	Doctors are performing surgery.	5436250638.jpg#4	5436250638.jpg#4r1e	entailment	entailment	entailment	entailment	entailment
neutral	( ( Two doctors ) ( ( ( perform surgery ) ( on patient ) ) . ) )	( ( Two doctors ) ( ( are ( ( performing surgery ) ( on ( a man ) ) ) ) . ) )	(ROOT (S (NP (CD Two) (NNS doctors)) (VP (VBP perform) (NP (NN surgery)) (PP (IN on) (NP (NN patient)))) (. .)))	(ROOT (S (NP (CD Two) (NNS doctors)) (VP (VBP are) (VP (VBG performing) (NP (NN surgery)) (PP (IN on) (NP (DT a) (NN man))))) (. .)))	Two doctors perform surgery on patient.	Two doctors are performing surgery on a man.	5436250638.jpg#4	5436250638.jpg#4r1n	neutral	neutral	neutral	neutral	neutral
contradiction	( ( ( A ( white dog ) ) ( with ( long hair ) ) ) ( ( jumps ( to ( catch ( a ( ( ( red and ) green ) toy ) ) ) ) ) . ) )	( ( ( A ( white dog ) ) ( with ( long hair ) ) ) ( ( is ( swimming underwater ) ) . ) )	(ROOT (S (NP (NP (DT A) (JJ white) (NN dog)) (PP (IN with) (NP (JJ long) (NN hair)))) (VP (VBZ jumps) (S (VP (TO to) (VP (VB catch) (NP (DT a) (ADJP (JJ red) (CC and) (JJ green)) (NN toy)))))) (. .)))	(ROOT (S (NP (NP (DT A) (JJ white) (NN dog)) (PP (IN with) (NP (JJ long) (NN hair)))) (VP (VBZ is) (VP (VBG swimming) (ADVP (RB underwater)))) (. .)))	A white dog with long hair jumps to catch a red and green toy.	A white dog with long hair is swimming underwater.	485054073.jpg#0	485054073.jpg#0r1c	contradiction	contradiction	neutral	contradiction	contradiction
entailment	( ( ( A ( white dog ) ) ( with ( long hair ) ) ) ( ( jumps ( to ( catch ( a ( ( ( red and ) green ) toy ) ) ) ) ) . ) )	( ( An animal ) ( ( is ( jumping ( to ( catch ( an object ) ) ) ) ) . ) )	(ROOT (S (NP (NP (DT A) (JJ white) (NN dog)) (PP (IN with) (NP (JJ long) (NN hair)))) (VP (VBZ jumps) (S (VP (TO to) (VP (VB catch) (NP (DT a) (ADJP (JJ red) (CC and) (JJ green)) (NN toy)))))) (. .)))	(ROOT (S (NP (DT An) (NN animal)) (VP (VBZ is) (VP (VBG jumping) (S (VP (TO to) (VP (VB catch) (NP (DT an) (NN object))))))) (. .)))	A white dog with long hair jumps to catch a red and green toy.	An animal is jumping to catch an object.	485054073.jpg#0	485054073.jpg#0r1e	entailment	entailment	entailment	entailment	entailment
neutral	( ( ( A ( white dog ) ) ( with ( long hair ) ) ) ( ( jumps ( to ( catch ( a ( ( ( red and ) green ) toy ) ) ) ) ) . ) )	( ( ( A ( white ( chihuahua mix ) ) ) ( with ( long ( curly hair ) ) ) ) ( ( is ( jumping ( to ( catch ( a ( ( ( red and ) green ) ( toy bone ) ) ) ) ) ) ) . ) )	(ROOT (S (NP (NP (DT A) (JJ white) (NN dog)) (PP (IN with) (NP (JJ long) (NN hair)))) (VP (VBZ jumps) (S (VP (TO to) (VP (VB catch) (NP (DT a) (ADJP (JJ red) (CC and) (JJ green)) (NN toy)))))) (. .)))	(ROOT (S (NP (NP (DT A) (JJ white) (NN chihuahua) (NN mix)) (PP (IN with) (NP (JJ long) (JJ curly) (NN hair)))) (VP (VBZ is) (VP (VBG jumping) (S (VP (TO to) (VP (VB catch) (NP (DT a) (ADJP (JJ red) (CC and) (JJ green)) (NN toy) (NN bone))))))) (. .)))	A white dog with long hair jumps to catch a red and green toy.	A white chihuahua mix with long curly hair is jumping to catch a red and green toy bone.	485054073.jpg#0	485054073.jpg#0r1n	neutral	entailment	neutral	neutral	neutral
neutral	( Kids ( ( are ( on ( a ( amusement ride ) ) ) ) . ) )	( Kids ( ( ride ( their ( favorite ( amusement ride ) ) ) ) . ) )	(ROOT (S (NP (NNP Kids)) (VP (VBP are) (PP (IN on) (NP (DT a) (NN amusement) (NN ride)))) (. .)))	(ROOT (S (NP (NNP Kids)) (VP (VBP ride) (NP (PRP$ their) (JJ favorite) (NN amusement) (NN ride))) (. .)))	Kids are on a amusement ride.	Kids ride their favorite amusement ride.	7391785714.jpg#4	7391785714.jpg#4r1n	neutral	neutral	neutral	neutral	neutral
contradiction	( Kids ( ( are ( on ( a ( amusement ride ) ) ) ) . ) )	( ( A car ) ( ( is ( ( broke down ) ( on ( ( the side ) ( of ( the road ) ) ) ) ) ) . ) )	(ROOT (S (NP (NNP Kids)) (VP (VBP are) (PP (IN on) (NP (DT a) (NN amusement) (NN ride)))) (. .)))	(ROOT (S (NP (DT A) (NN car)) (VP (VBZ is) (VP (VBD broke) (PRT (RP down)) (PP (IN on) (NP (NP (DT the) (NN side)) (PP (IN of) (NP (DT the) (NN road))))))) (. .)))	Kids are on a amusement ride.	A car is broke down on the side of the road.	7391785714.jpg#4	7391785714.jpg#4r1c	contradiction	contradiction	contradiction	contradiction	contradiction
entailment	( Kids ( ( are ( on ( a ( amusement ride ) ) ) ) . ) )	( Kids ( ( ride ( an ( amusement ride ) ) ) . ) )	(ROOT (S (NP (NNP Kids)) (VP (VBP are) (PP (IN on) (NP (DT a) (NN amusement) (NN ride)))) (. .)))	(ROOT (S (NP (NNP Kids)) (VP (VBP ride) (NP (DT an) (NN amusement) (NN ride))) (. .)))	Kids are on a amusement ride.	Kids ride an amusement ride.	7391785714.jpg#4	7391785714.jpg#4r1e	entailment	entailment	entailment	entailment	entailment
neutral	( ( ( A man ) ( in ( a ( black shirt ) ) ) ) ( ( is ( ( playing golf ) outside ) ) . ) )	( ( A man ) ( ( ( plays ( on ( a ( golf course ) ) ) ) ( to relax ) ) . ) )	(ROOT (S (NP (NP (DT A) (NN man)) (PP (IN in) (NP (DT a) (JJ black) (NN shirt)))) (VP (VBZ is) (VP (VBG playing) (NP (NN golf)) (ADVP (RB outside)))) (. .)))	(ROOT (S (NP (DT A) (NN man)) (VP (VBZ plays) (PP (IN on) (NP (DT a) (NN golf) (NN course))) (S (VP (TO to) (VP (VB relax))))) (. .)))	A man in a black shirt is playing golf outside.	A man plays on a golf course to relax.	3497317981.jpg#2	3497317981.jpg#2r1n	neutral	neutral	neutral	entailment	neutral
contradiction	( ( ( A man ) ( in ( a ( black shirt ) ) ) ) ( ( is ( ( playing golf ) outside ) ) . ) )	( ( ( The man ) ( in ( the ( black shirt ) ) ) ) ( ( ( trades ( Pokemon cards ) ) ( with ( his girlfriend ) ) ) . ) )	(ROOT (S (NP (NP (DT A) (NN man)) (PP (IN in) (NP (DT a) (JJ black) (NN shirt)))) (VP (VBZ is) (VP (VBG playing) (NP (NN golf)) (ADVP (RB outside)))) (. .)))	(ROOT (S (NP (NP (DT The) (NN man)) (PP (IN in) (NP (DT the) (JJ black) (NN shirt)))) (VP (VBZ trades) (NP (JJ Pokemon) (NNS cards)) (PP (IN with) (NP (PRP$ his) (NN girlfriend)))) (. .)))	A man in a black shirt is playing golf outside.	The man in the black shirt trades Pokemon cards with his girlfriend.	3497317981.jpg#2	3497317981.jpg#2r1c	contradiction	contradiction	contradiction	contradiction	contradiction
entailment	( ( ( A man ) ( in ( a ( black shirt ) ) ) ) ( ( is ( ( playing golf ) outside ) ) . ) )	( ( ( The man ) ( wearing ( the ( black shirt ) ) ) ) ( ( plays ( ( a game ) ( of golf ) ) ) . ) )	(ROOT (S (NP (NP (DT A) (NN man)) (PP (IN in) (NP (DT a) (JJ black) (NN shirt)))) (VP (VBZ is) (VP (VBG playing) (NP (NN golf)) (ADVP (RB outside)))) (. .)))	(ROOT (S (NP (NP (DT The) (NN man)) (VP (VBG wearing) (NP (DT the) (JJ black) (NN shirt)))) (VP (VBZ plays) (NP (NP (DT a) (NN game)) (PP (IN of) (NP (NN golf))))) (. .)))	A man in a black shirt is playing golf outside.	The man wearing the black shirt plays a game of golf.	3497317981.jpg#2	3497317981.jpg#2r1e	entailment	neutral	entailment	entailment	entailment
neutral	( ( A ( older gentleman ) ) ( ( ( finds ( it humorous ) ) ( that ( he ( is ( getting ( ( his picture ) ( taken ( while ( doing ( his laundry ) ) ) ) ) ) ) ) ) ) . ) )	( ( a ( blond man ) ) ( laughs ( while ( doing laundry ) ) ) )	(ROOT (S (NP (DT A) (JJR older) (NN gentleman)) (VP (VBZ finds) (S (NP (PRP it)) (ADJP (JJ humorous))) (SBAR (IN that) (S (NP (PRP he)) (VP (VBZ is) (VP (VBG getting) (NP (NP (PRP$ his) (NN picture)) (VP (VBN taken) (PP (IN while) (S (VP (VBG doing) (NP (PRP$ his) (NN laundry)))))))))))) (. .)))	(ROOT (S (NP (DT a) (JJ blond) (NN man)) (VP (VBZ laughs) (SBAR (IN while) (S (VP (VBG doing) (NP (NN laundry))))))))	A older gentleman finds it humorous that he is getting his picture taken while doing his laundry.	a blond man laughs while doing laundry	5964395383.jpg#1	5964395383.jpg#1r1n	neutral	neutral	entailment	entailment	neutral
entailment	( ( A ( older gentleman ) ) ( ( ( finds ( it humorous ) ) ( that ( he ( is ( getting ( ( his picture ) ( taken ( while ( doing ( his laundry ) ) ) ) ) ) ) ) ) ) . ) )	( ( a guy ) ( laughs ( while ( doing laundry ) ) ) )	(ROOT (S (NP (DT A) (JJR older) (NN gentleman)) (VP (VBZ finds) (S (NP (PRP it)) (ADJP (JJ humorous))) (SBAR (IN that) (S (NP (PRP he)) (VP (VBZ is) (VP (VBG getting) (NP (NP (PRP$ his) (NN picture)) (VP (VBN taken) (PP (IN while) (S (VP (VBG doing) (NP (PRP$ his) (NN laundry)))))))))))) (. .)))	(ROOT (S (NP (DT a) (NN guy)) (VP (VBZ laughs) (SBAR (IN while) (S (VP (VBG doing) (NP (NN laundry))))))))	A older gentleman finds it humorous that he is getting his picture taken while doing his laundry.	a guy laughs while doing laundry	5964395383.jpg#1	5964395383.jpg#1r1e	entailment	entailment	entailment	entailment	neutral
contradiction	( ( A ( older gentleman ) ) ( ( ( finds ( it humorous ) ) ( that ( he ( is ( getting ( ( his picture ) ( taken ( while ( doing ( his laundry ) ) ) ) ) ) ) ) ) ) . ) )	( ( two ladies ) ( ( pin clothes ) ( to dry ) ) )	(ROOT (S (NP (DT A) (JJR older) (NN gentleman)) (VP (VBZ finds) (S (NP (PRP it)) (ADJP (JJ humorous))) (SBAR (IN that) (S (NP (PRP he)) (VP (VBZ is) (VP (VBG getting) (NP (NP (PRP$ his) (NN picture)) (VP (VBN taken) (PP (IN while) (S (VP (VBG doing) (NP (PRP$ his) (NN laundry)))))))))))) (. .)))	(ROOT (NP (NP (CD two) (NNS ladies)) (NP (NP (NN pin) (NNS clothes)) (PP (TO to) (NP (JJ dry))))))	A older gentleman finds it humorous that he is getting his picture taken while doing his laundry.	two ladies pin clothes to dry	5964395383.jpg#1	5964395383.jpg#1r1c	contradiction	contradiction	neutral	contradiction	contradiction
entailment	( ( An ( Indian woman ) ) ( ( is ( ( ( ( washing and ) cleaning ) ( dirty laundry ) ) ( ( ( at ( a lake ) ) and ) ( in ( ( the background ) ( is ( ( a kid ) ( who ( appears ( to ( have ( jumped ( into ( the lake ) ) ) ) ) ) ) ) ) ) ) ) ) ) . ) )	( ( An ( Indian woman ) ) ( ( is ( ( doing ( her laundry ) ) ( in ( a lake ) ) ) ) . ) )	(ROOT (S (NP (DT An) (JJ Indian) (NN woman)) (VP (VBZ is) (VP (VBG washing) (CC and) (VBG cleaning) (NP (JJ dirty) (NN laundry)) (PP (PP (IN at) (NP (DT a) (NN lake))) (CC and) (PP (IN in) (NP (NP (DT the) (NN background)) (SBAR (S (VP (VBZ is) (NP (NP (DT a) (NN kid)) (SBAR (WHNP (WP who)) (S (VP (VBZ appears) (S (VP (TO to) (VP (VB have) (VP (VBN jumped) (PP (IN into) (NP (DT the) (NN lake)))))…	(ROOT (S (NP (DT An) (JJ Indian) (NN woman)) (VP (VBZ is) (VP (VBG doing) (NP (PRP$ her) (NN laundry)) (PP (IN in) (NP (DT a) (NN lake))))) (. .)))	An Indian woman is washing and cleaning dirty laundry at a lake and in the background is a kid who appears to have jumped into the lake.	An Indian woman is doing her laundry in a lake.	2915400809.jpg#0	2915400809.jpg#0r1e	entailment	entailment	entailment	entailment	entailment
contradiction	( ( An ( Indian woman ) ) ( ( is ( ( ( ( washing and ) cleaning ) ( dirty laundry ) ) ( ( ( at ( a lake ) ) and ) ( in ( ( the background ) ( is ( ( a kid ) ( who ( appears ( to ( have ( jumped ( into ( the lake ) ) ) ) ) ) ) ) ) ) ) ) ) ) . ) )	( ( An ( Indian woman ) ) ( ( is ( ( putting ( her laundry ) ) ( into ( the machine ) ) ) ) . ) )	(ROOT (S (NP (DT An) (JJ Indian) (NN woman)) (VP (VBZ is) (VP (VBG washing) (CC and) (VBG cleaning) (NP (JJ dirty) (NN laundry)) (PP (PP (IN at) (NP (DT a) (NN lake))) (CC and) (PP (IN in) (NP (NP (DT the) (NN background)) (SBAR (S (VP (VBZ is) (NP (NP (DT a) (NN kid)) (SBAR (WHNP (WP who)) (S (VP (VBZ appears) (S (VP (TO to) (VP (VB have) (VP (VBN jumped) (PP (IN into) (NP (DT the) (NN lake)))))…	(ROOT (S (NP (DT An) (JJ Indian) (NN woman)) (VP (VBZ is) (VP (VBG putting) (NP (PRP$ her) (NN laundry)) (PP (IN into) (NP (DT the) (NN machine))))) (. .)))	An Indian woman is washing and cleaning dirty laundry at a lake and in the background is a kid who appears to have jumped into the lake.	An Indian woman is putting her laundry into the machine.	2915400809.jpg#0	2915400809.jpg#0r1c	contradiction	entailment	contradiction	contradiction	contradiction
neutral	( ( An ( Indian woman ) ) ( ( is ( ( ( ( washing and ) cleaning ) ( dirty laundry ) ) ( ( ( at ( a lake ) ) and ) ( in ( ( the background ) ( is ( ( a kid ) ( who ( appears ( to ( have ( jumped ( into ( the lake ) ) ) ) ) ) ) ) ) ) ) ) ) ) . ) )	( ( An ( Indian woman ) ) ( ( is ( ( doing laundry ) ( for ( ( her son ) ( in ( the lake ) ) ) ) ) ) . ) )	(ROOT (S (NP (DT An) (JJ Indian) (NN woman)) (VP (VBZ is) (VP (VBG washing) (CC and) (VBG cleaning) (NP (JJ dirty) (NN laundry)) (PP (PP (IN at) (NP (DT a) (NN lake))) (CC and) (PP (IN in) (NP (NP (DT the) (NN background)) (SBAR (S (VP (VBZ is) (NP (NP (DT a) (NN kid)) (SBAR (WHNP (WP who)) (S (VP (VBZ appears) (S (VP (TO to) (VP (VB have) (VP (VBN jumped) (PP (IN into) (NP (DT the) (NN lake)))))…	(ROOT (S (NP (DT An) (JJ Indian) (NN woman)) (VP (VBZ is) (VP (VBG doing) (NP (NN laundry)) (PP (IN for) (NP (NP (PRP$ her) (NN son)) (PP (IN in) (NP (DT the) (NN lake))))))) (. .)))	An Indian woman is washing and cleaning dirty laundry at a lake and in the background is a kid who appears to have jumped into the lake.	An Indian woman is doing laundry for her son in the lake.	2915400809.jpg#0	2915400809.jpg#0r1n	neutral	entailment	entailment	neutral	neutral
contradiction	( ( ( A man ) ( in ( ( ( a ( green jersey ) ) and ) rollerskates ) ) ) ( ( stumbles ( as ( ( ( a man ) ( in ( a ( black jersey ) ) ) ) ( appears ( to ( collide ( with him ) ) ) ) ) ) ) . ) )	( They ( ( are ( driving cars ) ) . ) )	(ROOT (S (NP (NP (DT A) (NN man)) (PP (IN in) (NP (NP (DT a) (JJ green) (NN jersey)) (CC and) (NP (NNS rollerskates))))) (VP (VBZ stumbles) (SBAR (IN as) (S (NP (NP (DT a) (NN man)) (PP (IN in) (NP (DT a) (JJ black) (NN jersey)))) (VP (VBZ appears) (S (VP (TO to) (VP (VB collide) (PP (IN with) (NP (PRP him)))))))))) (. .)))	(ROOT (S (NP (PRP They)) (VP (VBP are) (VP (VBG driving) (NP (NNS cars)))) (. .)))	A man in a green jersey and rollerskates stumbles as a man in a black jersey appears to collide with him.	They are driving cars.	6291644661.jpg#2	6291644661.jpg#2r1c	contradiction	neutral	contradiction	contradiction	contradiction
neutral	( ( ( A man ) ( in ( ( ( a ( green jersey ) ) and ) rollerskates ) ) ) ( ( stumbles ( as ( ( ( a man ) ( in ( a ( black jersey ) ) ) ) ( appears ( to ( collide ( with him ) ) ) ) ) ) ) . ) )	( They ( both ( ( fall ( to ( the ground ) ) ) . ) ) )	(ROOT (S (NP (NP (DT A) (NN man)) (PP (IN in) (NP (NP (DT a) (JJ green) (NN jersey)) (CC and) (NP (NNS rollerskates))))) (VP (VBZ stumbles) (SBAR (IN as) (S (NP (NP (DT a) (NN man)) (PP (IN in) (NP (DT a) (JJ black) (NN jersey)))) (VP (VBZ appears) (S (VP (TO to) (VP (VB collide) (PP (IN with) (NP (PRP him)))))))))) (. .)))	(ROOT (S (NP (PRP They)) (DT both) (VP (VBP fall) (PP (TO to) (NP (DT the) (NN ground)))) (. .)))	A man in a green jersey and rollerskates stumbles as a man in a black jersey appears to collide with him.	They both fall to the ground.	6291644661.jpg#2	6291644661.jpg#2r1n	neutral	neutral	neutral	neutral	neutral
entailment	( ( ( A man ) ( in ( ( ( a ( green jersey ) ) and ) rollerskates ) ) ) ( ( stumbles ( as ( ( ( a man ) ( in ( a ( black jersey ) ) ) ) ( appears ( to ( collide ( with him ) ) ) ) ) ) ) . ) )	( ( The ( man stumbles ) ) ( ( stumbles ( in rollerskates ) ) . ) )	(ROOT (S (NP (NP (DT A) (NN man)) (PP (IN in) (NP (NP (DT a) (JJ green) (NN jersey)) (CC and) (NP (NNS rollerskates))))) (VP (VBZ stumbles) (SBAR (IN as) (S (NP (NP (DT a) (NN man)) (PP (IN in) (NP (DT a) (JJ black) (NN jersey)))) (VP (VBZ appears) (S (VP (TO to) (VP (VB collide) (PP (IN with) (NP (PRP him)))))))))) (. .)))	(ROOT (S (NP (DT The) (NN man) (NN stumbles)) (VP (VBZ stumbles) (PP (IN in) (NP (NNS rollerskates)))) (. .)))	A man in a green jersey and rollerskates stumbles as a man in a black jersey appears to collide with him.	The man stumbles stumbles in rollerskates.	6291644661.jpg#2	6291644661.jpg#2r1e	entailment	neutral	entailment	neutral	entailment
contradiction	( ( ( A group ) ( of onlookers ) ) ( ( glance ( at ( ( a person ) ( ( doing ( a ( strange trick ) ) ) ( on ( her head ) ) ) ) ) ) . ) )	( ( A boy ) ( ( does ( a ( card trick ) ) ) . ) )	(ROOT (S (NP (NP (DT A) (NN group)) (PP (IN of) (NP (NNS onlookers)))) (VP (VB glance) (PP (IN at) (NP (NP (DT a) (NN person)) (VP (VBG doing) (NP (DT a) (JJ strange) (NN trick)) (PP (IN on) (NP (PRP$ her) (NN head))))))) (. .)))	(ROOT (S (NP (DT A) (NN boy)) (VP (VBZ does) (NP (DT a) (NN card) (NN trick))) (. .)))	A group of onlookers glance at a person doing a strange trick on her head.	A boy does a card trick.	1257692349.jpg#2	1257692349.jpg#2r1c	contradiction	neutral	contradiction	contradiction	entailment
neutral	( ( ( A group ) ( of onlookers ) ) ( ( glance ( at ( ( a person ) ( ( doing ( a ( strange trick ) ) ) ( on ( her head ) ) ) ) ) ) . ) )	( Onlookers ( ( are ( impressed ( by ( the trick ) ) ) ) . ) )	(ROOT (S (NP (NP (DT A) (NN group)) (PP (IN of) (NP (NNS onlookers)))) (VP (VB glance) (PP (IN at) (NP (NP (DT a) (NN person)) (VP (VBG doing) (NP (DT a) (JJ strange) (NN trick)) (PP (IN on) (NP (PRP$ her) (NN head))))))) (. .)))	(ROOT (S (NP (NNS Onlookers)) (VP (VBP are) (VP (VBN impressed) (PP (IN by) (NP (DT the) (NN trick))))) (. .)))	A group of onlookers glance at a person doing a strange trick on her head.	Onlookers are impressed by the trick.	1257692349.jpg#2	1257692349.jpg#2r1n	neutral	neutral	neutral	neutral	neutral
entailment	( ( ( A group ) ( of onlookers ) ) ( ( glance ( at ( ( a person ) ( ( doing ( a ( strange trick ) ) ) ( on ( her head ) ) ) ) ) ) . ) )	( People ( ( watch ( ( another person ) ( do ( a trick ) ) ) ) . ) )	(ROOT (S (NP (NP (DT A) (NN group)) (PP (IN of) (NP (NNS onlookers)))) (VP (VB glance) (PP (IN at) (NP (NP (DT a) (NN person)) (VP (VBG doing) (NP (DT a) (JJ strange) (NN trick)) (PP (IN on) (NP (PRP$ her) (NN head))))))) (. .)))	(ROOT (S (NP (NNS People)) (VP (VBP watch) (SBAR (S (NP (DT another) (NN person)) (VP (VBP do) (NP (DT a) (NN trick)))))) (. .)))	A group of onlookers glance at a person doing a strange trick on her head.	People watch another person do a trick.	1257692349.jpg#2	1257692349.jpg#2r1e	entailment	entailment	entailment	contradiction	entailment
-	( ( ( The ( middle ( eastern woman ) ) ) ( wearing ( the ( pink headscarf ) ) ) ) ( ( is ( walking ( beside ( ( a woman ) ( in ( a ( purple headscarf ) ) ) ) ) ) ) . ) )	( ( Two women ) ( ( are ( walking together ) ) . ) )	(ROOT (S (NP (NP (DT The) (JJ middle) (JJ eastern) (NN woman)) (VP (VBG wearing) (NP (DT the) (JJ pink) (NN headscarf)))) (VP (VBZ is) (VP (VBG walking) (PP (IN beside) (NP (NP (DT a) (NN woman)) (PP (IN in) (NP (DT a) (JJ purple) (NN headscarf))))))) (. .)))	(ROOT (S (NP (CD Two) (NNS women)) (VP (VBP are) (VP (VBG walking) (ADVP (RB together)))) (. .)))	The middle eastern woman wearing the pink headscarf is walking beside a woman in a purple headscarf.	Two women are walking together.	3184031654.jpg#0	3184031654.jpg#0r1e	entailment	neutral	entailment	neutral	contradiction
contradiction	( ( ( The ( middle ( eastern woman ) ) ) ( wearing ( the ( pink headscarf ) ) ) ) ( ( is ( walking ( beside ( ( a woman ) ( in ( a ( purple headscarf ) ) ) ) ) ) ) . ) )	( ( Only ( one woman ) ) ( ( is ( wearing ( a ( head scarf ) ) ) ) . ) )	(ROOT (S (NP (NP (DT The) (JJ middle) (JJ eastern) (NN woman)) (VP (VBG wearing) (NP (DT the) (JJ pink) (NN headscarf)))) (VP (VBZ is) (VP (VBG walking) (PP (IN beside) (NP (NP (DT a) (NN woman)) (PP (IN in) (NP (DT a) (JJ purple) (NN headscarf))))))) (. .)))	(ROOT (S (NP (RB Only) (CD one) (NN woman)) (VP (VBZ is) (VP (VBG wearing) (NP (DT a) (NN head) (NN scarf)))) (. .)))	The middle eastern woman wearing the pink headscarf is walking beside a woman in a purple headscarf.	Only one woman is wearing a head scarf.	3184031654.jpg#0	3184031654.jpg#0r1c	contradiction	contradiction	contradiction	contradiction	contradiction
neutral	( ( ( The ( middle ( eastern woman ) ) ) ( wearing ( the ( pink headscarf ) ) ) ) ( ( is ( walking ( beside ( ( a woman ) ( in ( a ( purple headscarf ) ) ) ) ) ) ) . ) )	( ( These ( two women ) ) ( ( are friends ) . ) )	(ROOT (S (NP (NP (DT The) (JJ middle) (JJ eastern) (NN woman)) (VP (VBG wearing) (NP (DT the) (JJ pink) (NN headscarf)))) (VP (VBZ is) (VP (VBG walking) (PP (IN beside) (NP (NP (DT a) (NN woman)) (PP (IN in) (NP (DT a) (JJ purple) (NN headscarf))))))) (. .)))	(ROOT (S (NP (DT These) (CD two) (NNS women)) (VP (VBP are) (NP (NNS friends))) (. .)))	The middle eastern woman wearing the pink headscarf is walking beside a woman in a purple headscarf.	These two women are friends.	3184031654.jpg#0	3184031654.jpg#0r1n	neutral	neutral	neutral	neutral	neutral
contradiction	( ( A ( taxi SUV ) ) ( ( ( ( drives ( past ( an ( urban ( construction site ) ) ) ) ) , ) ( as ( ( a man ) ( ( walks down ) ( ( the street ) ( in ( the ( other direction ) ) ) ) ) ) ) ) . ) )	( ( A man ) ( ( is ( chasing ( ( an SUV ) ( that ( is ( going ( in ( ( the ( same direction ) ) ( as him ) ) ) ) ) ) ) ) ) . ) )	(ROOT (S (NP (DT A) (NN taxi) (NN SUV)) (VP (VBZ drives) (PP (IN past) (NP (DT an) (JJ urban) (NN construction) (NN site))) (, ,) (SBAR (IN as) (S (NP (DT a) (NN man)) (VP (VBZ walks) (PRT (RP down)) (NP (NP (DT the) (NN street)) (PP (IN in) (NP (DT the) (JJ other) (NN direction)))))))) (. .)))	(ROOT (S (NP (DT A) (NN man)) (VP (VBZ is) (VP (VBG chasing) (NP (NP (DT an) (NNP SUV)) (SBAR (WHNP (WDT that)) (S (VP (VBZ is) (VP (VBG going) (PP (IN in) (NP (NP (DT the) (JJ same) (NN direction)) (PP (IN as) (NP (PRP him)))))))))))) (. .)))	A taxi SUV drives past an urban construction site, as a man walks down the street in the other direction.	A man is chasing an SUV that is going in the same direction as him.	4543570621.jpg#1	4543570621.jpg#1r1c	contradiction	contradiction	contradiction	contradiction	contradiction
entailment	( ( A ( taxi SUV ) ) ( ( ( ( drives ( past ( an ( urban ( construction site ) ) ) ) ) , ) ( as ( ( a man ) ( ( walks down ) ( ( the street ) ( in ( the ( other direction ) ) ) ) ) ) ) ) . ) )	( ( ( ( An SUV ) and ) ( a man ) ) ( ( are ( going ( in ( opposite directions ) ) ) ) . ) )	(ROOT (S (NP (DT A) (NN taxi) (NN SUV)) (VP (VBZ drives) (PP (IN past) (NP (DT an) (JJ urban) (NN construction) (NN site))) (, ,) (SBAR (IN as) (S (NP (DT a) (NN man)) (VP (VBZ walks) (PRT (RP down)) (NP (NP (DT the) (NN street)) (PP (IN in) (NP (DT the) (JJ other) (NN direction)))))))) (. .)))	(ROOT (S (NP (NP (DT An) (NNP SUV)) (CC and) (NP (DT a) (NN man))) (VP (VBP are) (VP (VBG going) (PP (IN in) (NP (JJ opposite) (NNS directions))))) (. .)))	A taxi SUV drives past an urban construction site, as a man walks down the street in the other direction.	An SUV and a man are going in opposite directions.	4543570621.jpg#1	4543570621.jpg#1r1e	entailment	entailment	entailment	entailment	entailment
neutral	( ( A ( taxi SUV ) ) ( ( ( ( drives ( past ( an ( urban ( construction site ) ) ) ) ) , ) ( as ( ( a man ) ( ( walks down ) ( ( the street ) ( in ( the ( other direction ) ) ) ) ) ) ) ) . ) )	( ( A taxi ) ( ( SUV ( races ( to ( ( ( pick up ) ( some clients ) ) ( while ( ( a man ) ( ( walks peacefully ) ( in ( the ( other direction ) ) ) ) ) ) ) ) ) ) . ) )	(ROOT (S (NP (DT A) (NN taxi) (NN SUV)) (VP (VBZ drives) (PP (IN past) (NP (DT an) (JJ urban) (NN construction) (NN site))) (, ,) (SBAR (IN as) (S (NP (DT a) (NN man)) (VP (VBZ walks) (PRT (RP down)) (NP (NP (DT the) (NN street)) (PP (IN in) (NP (DT the) (JJ other) (NN direction)))))))) (. .)))	(ROOT (S (NP (DT A) (NN taxi)) (VP (VBP SUV) (S (NP (NNS races)) (VP (TO to) (VP (VB pick) (PRT (RP up)) (NP (DT some) (NNS clients)) (SBAR (IN while) (S (NP (DT a) (NN man)) (VP (VBZ walks) (ADVP (RB peacefully)) (PP (IN in) (NP (DT the) (JJ other) (NN direction)))))))))) (. .)))	A taxi SUV drives past an urban construction site, as a man walks down the street in the other direction.	A taxi SUV races to pick up some clients while a man walks peacefully in the other direction.	4543570621.jpg#1	4543570621.jpg#1r1n	neutral	entailment	neutral	neutral	neutral
contradiction	( ( People ( wearing ( red shirts ) ) ) ( ( are ( ( standing ( in ( ( a ( large pool ) ) ( of water ) ) ) ) ( as ( it ( ( splashes ( ( over and ) around ) ) them ) ) ) ) ) . ) )	( Nobody ( ( has ( a shirt ) ) on ) )	(ROOT (S (NP (NP (NNS People)) (VP (VBG wearing) (NP (JJ red) (NNS shirts)))) (VP (VBP are) (VP (VBG standing) (PP (IN in) (NP (NP (DT a) (JJ large) (NN pool)) (PP (IN of) (NP (NN water))))) (SBAR (IN as) (S (NP (PRP it)) (VP (VBZ splashes) (PRT (RP over) (CC and) (RP around)) (NP (PRP them))))))) (. .)))	(ROOT (S (NP (NN Nobody)) (VP (VBZ has) (NP (DT a) (NN shirt)) (PP (IN on)))))	People wearing red shirts are standing in a large pool of water as it splashes over and around them.	Nobody has a shirt on	4784866019.jpg#0	4784866019.jpg#0r1c	contradiction	contradiction	contradiction	contradiction	contradiction
entailment	( ( People ( wearing ( red shirts ) ) ) ( ( are ( ( standing ( in ( ( a ( large pool ) ) ( of water ) ) ) ) ( as ( it ( ( splashes ( ( over and ) around ) ) them ) ) ) ) ) . ) )	( ( A person ) ( in ( a shirt ) ) )	(ROOT (S (NP (NP (NNS People)) (VP (VBG wearing) (NP (JJ red) (NNS shirts)))) (VP (VBP are) (VP (VBG standing) (PP (IN in) (NP (NP (DT a) (JJ large) (NN pool)) (PP (IN of) (NP (NN water))))) (SBAR (IN as) (S (NP (PRP it)) (VP (VBZ splashes) (PRT (RP over) (CC and) (RP around)) (NP (PRP them))))))) (. .)))	(ROOT (NP (NP (DT A) (NN person)) (PP (IN in) (NP (DT a) (NN shirt)))))	People wearing red shirts are standing in a large pool of water as it splashes over and around them.	A person in a shirt	4784866019.jpg#0	4784866019.jpg#0r1e	entailment	entailment	entailment	entailment	entailment
neutral	( ( People ( wearing ( red shirts ) ) ) ( ( are ( ( standing ( in ( ( a ( large pool ) ) ( of water ) ) ) ) ( as ( it ( ( splashes ( ( over and ) around ) ) them ) ) ) ) ) . ) )	( ( A ( tall person ) ) ( in ( a shirt ) ) )	(ROOT (S (NP (NP (NNS People)) (VP (VBG wearing) (NP (JJ red) (NNS shirts)))) (VP (VBP are) (VP (VBG standing) (PP (IN in) (NP (NP (DT a) (JJ large) (NN pool)) (PP (IN of) (NP (NN water))))) (SBAR (IN as) (S (NP (PRP it)) (VP (VBZ splashes) (PRT (RP over) (CC and) (RP around)) (NP (PRP them))))))) (. .)))	(ROOT (NP (NP (DT A) (JJ tall) (NN person)) (PP (IN in) (NP (DT a) (NN shirt)))))	People wearing red shirts are standing in a large pool of water as it splashes over and around them.	A tall person in a shirt	4784866019.jpg#0	4784866019.jpg#0r1n	neutral	neutral	neutral	neutral	entailment
contradiction	( ( ( A man ) ( in ( a ( white t-shirt ) ) ) ) ( ( ( takes ( ( a picture ) ( in ( ( the middle ) ( of ( the street ) ) ) ) ) ) ( with ( ( two ( public buses ) ) ( in ( the background ) ) ) ) ) . ) )	( ( A man ) ( is ( wearing ( a ( black shirt ) ) ) ) )	(ROOT (S (NP (NP (DT A) (NN man)) (PP (IN in) (NP (DT a) (JJ white) (NN t-shirt)))) (VP (VBZ takes) (NP (NP (DT a) (NN picture)) (PP (IN in) (NP (NP (DT the) (NN middle)) (PP (IN of) (NP (DT the) (NN street)))))) (PP (IN with) (NP (NP (CD two) (JJ public) (NNS buses)) (PP (IN in) (NP (DT the) (NN background)))))) (. .)))	(ROOT (S (NP (DT A) (NN man)) (VP (VBZ is) (VP (VBG wearing) (NP (DT a) (JJ black) (NN shirt))))))	A man in a white t-shirt takes a picture in the middle of the street with two public buses in the background.	A man is wearing a black shirt	2447052614.jpg#0	2447052614.jpg#0r1c	contradiction	contradiction	contradiction	contradiction	contradiction
entailment	( ( ( A man ) ( in ( a ( white t-shirt ) ) ) ) ( ( ( takes ( ( a picture ) ( in ( ( the middle ) ( of ( the street ) ) ) ) ) ) ( with ( ( two ( public buses ) ) ( in ( the background ) ) ) ) ) . ) )	( ( A man ) ( is ( wearing ( a ( white shirt ) ) ) ) )	(ROOT (S (NP (NP (DT A) (NN man)) (PP (IN in) (NP (DT a) (JJ white) (NN t-shirt)))) (VP (VBZ takes) (NP (NP (DT a) (NN picture)) (PP (IN in) (NP (NP (DT the) (NN middle)) (PP (IN of) (NP (DT the) (NN street)))))) (PP (IN with) (NP (NP (CD two) (JJ public) (NNS buses)) (PP (IN in) (NP (DT the) (NN background)))))) (. .)))	(ROOT (S (NP (DT A) (NN man)) (VP (VBZ is) (VP (VBG wearing) (NP (DT a) (JJ white) (NN shirt))))))	A man in a white t-shirt takes a picture in the middle of the street with two public buses in the background.	A man is wearing a white shirt	2447052614.jpg#0	2447052614.jpg#0r1e	entailment	neutral	entailment	entailment	entailment
neutral	( ( ( A man ) ( in ( a ( white t-shirt ) ) ) ) ( ( ( takes ( ( a picture ) ( in ( ( the middle ) ( of ( the street ) ) ) ) ) ) ( with ( ( two ( public buses ) ) ( in ( the background ) ) ) ) ) . ) )	( ( A man ) ( is ( ( ( taking photos ) while ) ( on ( tour ( in nyc ) ) ) ) ) )	(ROOT (S (NP (NP (DT A) (NN man)) (PP (IN in) (NP (DT a) (JJ white) (NN t-shirt)))) (VP (VBZ takes) (NP (NP (DT a) (NN picture)) (PP (IN in) (NP (NP (DT the) (NN middle)) (PP (IN of) (NP (DT the) (NN street)))))) (PP (IN with) (NP (NP (CD two) (JJ public) (NNS buses)) (PP (IN in) (NP (DT the) (NN background)))))) (. .)))	(ROOT (S (NP (DT A) (NN man)) (VP (VBZ is) (VP (VBG taking) (NP (NNS photos)) (NP (NN while)) (PP (IN on) (NP (NP (NN tour)) (PP (IN in) (NP (NN nyc)))))))))	A man in a white t-shirt takes a picture in the middle of the street with two public buses in the background.	A man is taking photos while on tour in nyc	2447052614.jpg#0	2447052614.jpg#0r1n	neutral	neutral	neutral	neutral	neutral
neutral	( ( A ( shirtless man ) ) ( ( is ( ( singing ( into ( a microphone ) ) ) ( while ( ( a woman ) ( ( next ( to him ) ) ( plays ( an accordion ) ) ) ) ) ) ) . ) )	( He ( ( is Polish ) . ) )	(ROOT (S (NP (DT A) (NNS shirtless) (NN man)) (VP (VBZ is) (VP (VBG singing) (PP (IN into) (NP (DT a) (NN microphone))) (SBAR (IN while) (S (NP (DT a) (NN woman)) (ADVP (JJ next) (PP (TO to) (NP (PRP him)))) (VP (VBZ plays) (NP (DT an) (NN accordion))))))) (. .)))	(ROOT (S (NP (PRP He)) (VP (VBZ is) (NP (NNP Polish))) (. .)))	A shirtless man is singing into a microphone while a woman next to him plays an accordion.	He is Polish.	4826810171.jpg#0	4826810171.jpg#0r1n	neutral	neutral	neutral	neutral	neutral
contradiction	( ( A ( shirtless man ) ) ( ( is ( ( singing ( into ( a microphone ) ) ) ( while ( ( a woman ) ( ( next ( to him ) ) ( plays ( an accordion ) ) ) ) ) ) ) . ) )	( He ( ( is ( playing ( a saxophone ) ) ) . ) )	(ROOT (S (NP (DT A) (NNS shirtless) (NN man)) (VP (VBZ is) (VP (VBG singing) (PP (IN into) (NP (DT a) (NN microphone))) (SBAR (IN while) (S (NP (DT a) (NN woman)) (ADVP (JJ next) (PP (TO to) (NP (PRP him)))) (VP (VBZ plays) (NP (DT an) (NN accordion))))))) (. .)))	(ROOT (S (NP (PRP He)) (VP (VBZ is) (VP (VBG playing) (NP (DT a) (NN saxophone)))) (. .)))	A shirtless man is singing into a microphone while a woman next to him plays an accordion.	He is playing a saxophone.	4826810171.jpg#0	4826810171.jpg#0r1c	contradiction	contradiction	contradiction	contradiction	contradiction
entailment	( ( A ( shirtless man ) ) ( ( is ( ( singing ( into ( a microphone ) ) ) ( while ( ( a woman ) ( ( next ( to him ) ) ( plays ( an accordion ) ) ) ) ) ) ) . ) )	( ( A man ) ( ( is ( singing ( into ( a microphone ) ) ) ) . ) )	(ROOT (S (NP (DT A) (NNS shirtless) (NN man)) (VP (VBZ is) (VP (VBG singing) (PP (IN into) (NP (DT a) (NN microphone))) (SBAR (IN while) (S (NP (DT a) (NN woman)) (ADVP (JJ next) (PP (TO to) (NP (PRP him)))) (VP (VBZ plays) (NP (DT an) (NN accordion))))))) (. .)))	(ROOT (S (NP (DT A) (NN man)) (VP (VBZ is) (VP (VBG singing) (PP (IN into) (NP (DT a) (NN microphone))))) (. .)))	A shirtless man is singing into a microphone while a woman next to him plays an accordion.	A man is singing into a microphone.	4826810171.jpg#0	4826810171.jpg#0r1e	entailment	entailment	entailment	entailment	entailment
neutral	( ( ( ( Women and ) children ) ( ( sitting ( outside ( in ( the shade ) ) ) ) ( while ( ( a group ) ( of ( ( younger children ) ( ( sitting inside ) ( in ( the shade ) ) ) ) ) ) ) ) ) . )	( It ( ( ( is ( very sunny ) ) outside ) . ) )	(ROOT (NP (NP (NNS Women) (CC and) (NNS children)) (VP (VBG sitting) (ADVP (IN outside) (PP (IN in) (NP (DT the) (NN shade)))) (PP (IN while) (NP (NP (DT a) (NN group)) (PP (IN of) (NP (NP (JJR younger) (NNS children)) (VP (VBG sitting) (ADVP (RB inside)) (PP (IN in) (NP (DT the) (NN shade))))))))) (. .)))	(ROOT (S (NP (PRP It)) (VP (VBZ is) (ADJP (RB very) (JJ sunny)) (ADVP (RB outside))) (. .)))	Women and children sitting outside in the shade while a group of younger children sitting inside in the shade.	It is very sunny outside.	7699580622.jpg#1	7699580622.jpg#1r1n	neutral	entailment	neutral	neutral	neutral
entailment	( ( ( ( Women and ) children ) ( ( sitting ( outside ( in ( the shade ) ) ) ) ( while ( ( a group ) ( of ( ( younger children ) ( ( sitting inside ) ( in ( the shade ) ) ) ) ) ) ) ) ) . )	( ( ( ( The ( ( woman and ) kids ) ) and ) ( sitting down ) ) . )	(ROOT (NP (NP (NNS Women) (CC and) (NNS children)) (VP (VBG sitting) (ADVP (IN outside) (PP (IN in) (NP (DT the) (NN shade)))) (PP (IN while) (NP (NP (DT a) (NN group)) (PP (IN of) (NP (NP (JJR younger) (NNS children)) (VP (VBG sitting) (ADVP (RB inside)) (PP (IN in) (NP (DT the) (NN shade))))))))) (. .)))	(ROOT (S (UCP (NP (DT The) (NN woman) (CC and) (NNS kids)) (CC and) (VP (VBG sitting) (PRT (RP down)))) (. .)))	Women and children sitting outside in the shade while a group of younger children sitting inside in the shade.	The woman and kids and sitting down.	7699580622.jpg#1	7699580622.jpg#1r1e	entailment	entailment	entailment	entailment	entailment
contradiction	( ( ( ( Women and ) children ) ( ( sitting ( outside ( in ( the shade ) ) ) ) ( while ( ( a group ) ( of ( ( younger children ) ( ( sitting inside ) ( in ( the shade ) ) ) ) ) ) ) ) ) . )	( ( The woman ) ( ( is running ) . ) )	(ROOT (NP (NP (NNS Women) (CC and) (NNS children)) (VP (VBG sitting) (ADVP (IN outside) (PP (IN in) (NP (DT the) (NN shade)))) (PP (IN while) (NP (NP (DT a) (NN group)) (PP (IN of) (NP (NP (JJR younger) (NNS children)) (VP (VBG sitting) (ADVP (RB inside)) (PP (IN in) (NP (DT the) (NN shade))))))))) (. .)))	(ROOT (S (NP (DT The) (NN woman)) (VP (VBZ is) (VP (VBG running))) (. .)))	Women and children sitting outside in the shade while a group of younger children sitting inside in the shade.	The woman is running.	7699580622.jpg#1	7699580622.jpg#1r1c	contradiction	contradiction	contradiction	contradiction	contradiction
contradiction	( ( ( A ( pregnant lady ) ) ( ( singing ( on stage ) ) ( while ( ( holding ( a flag ) ) ( behind her ) ) ) ) ) . )	( ( A woman ) ( ( is ( sick ( in bed ) ) ) . ) )	(ROOT (NP (NP (DT A) (JJ pregnant) (NN lady)) (VP (VBG singing) (PP (IN on) (NP (NN stage))) (PP (IN while) (S (VP (VBG holding) (NP (DT a) (NN flag)) (PP (IN behind) (NP (PRP her))))))) (. .)))	(ROOT (S (NP (DT A) (NN woman)) (VP (VBZ is) (ADJP (JJ sick) (PP (IN in) (NP (NN bed))))) (. .)))	A pregnant lady singing on stage while holding a flag behind her.	A woman is sick in bed.	8162775105.jpg#3	8162775105.jpg#3r1c	contradiction	contradiction	contradiction	contradiction	contradiction
entailment	( ( ( A ( pregnant lady ) ) ( ( singing ( on stage ) ) ( while ( ( holding ( a flag ) ) ( behind her ) ) ) ) ) . )	( ( A woman ) ( ( is ( making music ) ) . ) )	(ROOT (NP (NP (DT A) (JJ pregnant) (NN lady)) (VP (VBG singing) (PP (IN on) (NP (NN stage))) (PP (IN while) (S (VP (VBG holding) (NP (DT a) (NN flag)) (PP (IN behind) (NP (PRP her))))))) (. .)))	(ROOT (S (NP (DT A) (NN woman)) (VP (VBZ is) (VP (VBG making) (NP (NN music)))) (. .)))	A pregnant lady singing on stage while holding a flag behind her.	A woman is making music.	8162775105.jpg#3	8162775105.jpg#3r1e	entailment	entailment	neutral	entailment	entailment
neutral	( ( ( A ( pregnant lady ) ) ( ( singing ( on stage ) ) ( while ( ( holding ( a flag ) ) ( behind her ) ) ) ) ) . )	( ( A lady ) ( ( is ( participating ( in ( a ( talent show ) ) ) ) ) . ) )	(ROOT (NP (NP (DT A) (JJ pregnant) (NN lady)) (VP (VBG singing) (PP (IN on) (NP (NN stage))) (PP (IN while) (S (VP (VBG holding) (NP (DT a) (NN flag)) (PP (IN behind) (NP (PRP her))))))) (. .)))	(ROOT (S (NP (DT A) (NN lady)) (VP (VBZ is) (VP (VBG participating) (PP (IN in) (NP (DT a) (NN talent) (NN show))))) (. .)))	A pregnant lady singing on stage while holding a flag behind her.	A lady is participating in a talent show.	8162775105.jpg#3	8162775105.jpg#3r1n	neutral	neutral	neutral	neutral	neutral
entailment	( ( The ( two farmers ) ) ( ( are ( working ( on ( ( a piece ) ( of ( John ( Deere equipment ) ) ) ) ) ) ) . ) )	( Men ( are ( working ( on ( John ( Deere equipment ) ) ) ) ) )	(ROOT (S (NP (DT The) (CD two) (NNS farmers)) (VP (VBP are) (VP (VBG working) (PP (IN on) (NP (NP (DT a) (NN piece)) (PP (IN of) (NP (NNP John) (NNP Deere) (NN equipment))))))) (. .)))	(ROOT (S (NP (NNP Men)) (VP (VBP are) (VP (VBG working) (PP (IN on) (NP (NNP John) (NNP Deere) (NN equipment)))))))	The two farmers are working on a piece of John Deere equipment.	Men are working on John Deere equipment	5777129645.jpg#2	5777129645.jpg#2r1n	neutral	entailment	entailment	entailment	entailment
entailment	( ( The ( two farmers ) ) ( ( are ( working ( on ( ( a piece ) ( of ( John ( Deere equipment ) ) ) ) ) ) ) . ) )	( ( John ( Deere equipment ) ) ( is ( being ( ( worked on ) ( by ( two farmers ) ) ) ) ) )	(ROOT (S (NP (DT The) (CD two) (NNS farmers)) (VP (VBP are) (VP (VBG working) (PP (IN on) (NP (NP (DT a) (NN piece)) (PP (IN of) (NP (NNP John) (NNP Deere) (NN equipment))))))) (. .)))	(ROOT (S (NP (NNP John) (NNP Deere) (NN equipment)) (VP (VBZ is) (VP (VBG being) (VP (VBN worked) (PRT (RP on)) (PP (IN by) (NP (CD two) (NNS farmers))))))))	The two farmers are working on a piece of John Deere equipment.	John Deere equipment is being worked on by two farmers	5777129645.jpg#2	5777129645.jpg#2r1e	entailment	entailment	entailment	entailment	entailment
contradiction	( ( The ( two farmers ) ) ( ( are ( working ( on ( ( a piece ) ( of ( John ( Deere equipment ) ) ) ) ) ) ) . ) )	( ( 2 Men ) ( are ( ( making ( a pool ) ) together ) ) )	(ROOT (S (NP (DT The) (CD two) (NNS farmers)) (VP (VBP are) (VP (VBG working) (PP (IN on) (NP (NP (DT a) (NN piece)) (PP (IN of) (NP (NNP John) (NNP Deere) (NN equipment))))))) (. .)))	(ROOT (S (NP (CD 2) (NN Men)) (VP (VBP are) (VP (VBG making) (NP (DT a) (NN pool)) (ADVP (RB together))))))	The two farmers are working on a piece of John Deere equipment.	2 Men are making a pool together	5777129645.jpg#2	5777129645.jpg#2r1c	contradiction	contradiction	contradiction	contradiction	contradiction
neutral	( ( ( ( A ( little boy ) ) ( in ( a ( blue shirt ) ) ) ) ( holding ( a toy ) ) ) . )	( Boy ( ( dressed ( in ( ( blue ( carrying toy ) ) ( to ( a toybox ) ) ) ) ) . ) )	(ROOT (NP (NP (NP (DT A) (JJ little) (NN boy)) (PP (IN in) (NP (DT a) (JJ blue) (NN shirt)))) (VP (VBG holding) (NP (DT a) (NN toy))) (. .)))	(ROOT (S (NP (NNP Boy)) (VP (VBD dressed) (PP (IN in) (NP (NP (JJ blue) (VBG carrying) (NN toy)) (PP (TO to) (NP (DT a) (NN toybox)))))) (. .)))	A little boy in a blue shirt holding a toy.	Boy dressed in blue carrying toy to a toybox.	3168293517.jpg#2	3168293517.jpg#2r1n	neutral	neutral	entailment	neutral	entailment
contradiction	( ( ( ( A ( little boy ) ) ( in ( a ( blue shirt ) ) ) ) ( holding ( a toy ) ) ) . )	( Boy ( ( ( dressed ( in ( red ( lighting things ) ) ) ) ( on fire ) ) . ) )	(ROOT (NP (NP (NP (DT A) (JJ little) (NN boy)) (PP (IN in) (NP (DT a) (JJ blue) (NN shirt)))) (VP (VBG holding) (NP (DT a) (NN toy))) (. .)))	(ROOT (S (NP (NNP Boy)) (VP (VBD dressed) (PP (IN in) (NP (JJ red) (NN lighting) (NNS things))) (PP (IN on) (NP (NN fire)))) (. .)))	A little boy in a blue shirt holding a toy.	Boy dressed in red lighting things on fire.	3168293517.jpg#2	3168293517.jpg#2r1c	contradiction	contradiction	contradiction	contradiction	contradiction
entailment	( ( ( ( A ( little boy ) ) ( in ( a ( blue shirt ) ) ) ) ( holding ( a toy ) ) ) . )	( ( Boy ( dressed ( in blue ) ) ) ( ( holds ( a toy ) ) . ) )	(ROOT (NP (NP (NP (DT A) (JJ little) (NN boy)) (PP (IN in) (NP (DT a) (JJ blue) (NN shirt)))) (VP (VBG holding) (NP (DT a) (NN toy))) (. .)))	(ROOT (S (NP (NP (NNP Boy)) (VP (VBN dressed) (PP (IN in) (NP (NN blue))))) (VP (VBZ holds) (NP (DT a) (NN toy))) (. .)))	A little boy in a blue shirt holding a toy.	Boy dressed in blue holds a toy.	3168293517.jpg#2	3168293517.jpg#2r1e	entailment	entailment	entailment	entailment	entailment
neutral	( ( A woman ) ( ( is ( ( writing something ) ( on ( ( a ( post-it note ) ) ( which ( is ( ( hanging ( on ( a ( bulletin board ) ) ) ) ( with ( ( a lot ) ( of ( other ( post-it notes ) ) ) ) ) ) ) ) ) ) ) ) . ) )	( ( The woman ) ( ( is ( writing ( a ( grocery list ) ) ) ) . ) )	(ROOT (S (NP (DT A) (NN woman)) (VP (VBZ is) (VP (VBG writing) (NP (NN something)) (PP (IN on) (NP (NP (DT a) (JJ post-it) (NN note)) (SBAR (WHNP (WDT which)) (S (VP (VBZ is) (VP (VBG hanging) (PP (IN on) (NP (DT a) (NN bulletin) (NN board))) (PP (IN with) (NP (NP (DT a) (NN lot)) (PP (IN of) (NP (JJ other) (JJ post-it) (NNS notes))))))))))))) (. .)))	(ROOT (S (NP (DT The) (NN woman)) (VP (VBZ is) (VP (VBG writing) (NP (DT a) (NN grocery) (NN list)))) (. .)))	A woman is writing something on a post-it note which is hanging on a bulletin board with a lot of other post-it notes.	The woman is writing a grocery list.	3082355901.jpg#0	3082355901.jpg#0r1n	neutral	neutral	neutral	neutral	neutral
contradiction	( ( A woman ) ( ( is ( ( writing something ) ( on ( ( a ( post-it note ) ) ( which ( is ( ( hanging ( on ( a ( bulletin board ) ) ) ) ( with ( ( a lot ) ( of ( other ( post-it notes ) ) ) ) ) ) ) ) ) ) ) ) . ) )	( ( The woman ) ( ( is ( talking ( on ( the phone ) ) ) ) . ) )	(ROOT (S (NP (DT A) (NN woman)) (VP (VBZ is) (VP (VBG writing) (NP (NN something)) (PP (IN on) (NP (NP (DT a) (JJ post-it) (NN note)) (SBAR (WHNP (WDT which)) (S (VP (VBZ is) (VP (VBG hanging) (PP (IN on) (NP (DT a) (NN bulletin) (NN board))) (PP (IN with) (NP (NP (DT a) (NN lot)) (PP (IN of) (NP (JJ other) (JJ post-it) (NNS notes))))))))))))) (. .)))	(ROOT (S (NP (DT The) (NN woman)) (VP (VBZ is) (VP (VBG talking) (PP (IN on) (NP (DT the) (NN phone))))) (. .)))	A woman is writing something on a post-it note which is hanging on a bulletin board with a lot of other post-it notes.	The woman is talking on the phone.	3082355901.jpg#0	3082355901.jpg#0r1c	contradiction	contradiction	contradiction	entailment	contradiction
entailment	( ( A woman ) ( ( is ( ( writing something ) ( on ( ( a ( post-it note ) ) ( which ( is ( ( hanging ( on ( a ( bulletin board ) ) ) ) ( with ( ( a lot ) ( of ( other ( post-it notes ) ) ) ) ) ) ) ) ) ) ) ) . ) )	( ( The woman ) ( ( is ( writing ( a note ) ) ) . ) )	(ROOT (S (NP (DT A) (NN woman)) (VP (VBZ is) (VP (VBG writing) (NP (NN something)) (PP (IN on) (NP (NP (DT a) (JJ post-it) (NN note)) (SBAR (WHNP (WDT which)) (S (VP (VBZ is) (VP (VBG hanging) (PP (IN on) (NP (DT a) (NN bulletin) (NN board))) (PP (IN with) (NP (NP (DT a) (NN lot)) (PP (IN of) (NP (JJ other) (JJ post-it) (NNS notes))))))))))))) (. .)))	(ROOT (S (NP (DT The) (NN woman)) (VP (VBZ is) (VP (VBG writing) (NP (DT a) (NN note)))) (. .)))	A woman is writing something on a post-it note which is hanging on a bulletin board with a lot of other post-it notes.	The woman is writing a note.	3082355901.jpg#0	3082355901.jpg#0r1e	entailment	entailment	entailment	entailment	entailment
entailment	( ( A baby ) ( at ( ( the end ) ( of ( ( a ( ( slip and ) slide ) ) ( at ( a party ) ) ) ) ) ) )	( ( The baby ) ( ( is wet ) . ) )	(ROOT (NP (NP (DT A) (NN baby)) (PP (IN at) (NP (NP (DT the) (NN end)) (PP (IN of) (NP (NP (DT a) (NN slip) (CC and) (NN slide)) (PP (IN at) (NP (DT a) (NN party)))))))))	(ROOT (S (NP (DT The) (NN baby)) (VP (VBZ is) (ADJP (JJ wet))) (. .)))	A baby at the end of a slip and slide at a party	The baby is wet.	2537197415.jpg#3	2537197415.jpg#3r1n	neutral	entailment	entailment	neutral	entailment
contradiction	( ( A baby ) ( at ( ( the end ) ( of ( ( a ( ( slip and ) slide ) ) ( at ( a party ) ) ) ) ) ) )	( ( The man ) ( is ( at ( ( the end ) ( of ( the ( ( slip and ) slide ) ) ) ) ) ) )	(ROOT (NP (NP (DT A) (NN baby)) (PP (IN at) (NP (NP (DT the) (NN end)) (PP (IN of) (NP (NP (DT a) (NN slip) (CC and) (NN slide)) (PP (IN at) (NP (DT a) (NN party)))))))))	(ROOT (S (NP (DT The) (NN man)) (VP (VBZ is) (PP (IN at) (NP (NP (DT the) (NN end)) (PP (IN of) (NP (DT the) (NN slip) (CC and) (NN slide))))))))	A baby at the end of a slip and slide at a party	The man is at the end of the slip and slide	2537197415.jpg#3	2537197415.jpg#3r1c	contradiction	contradiction	contradiction	contradiction	contradiction
entailment	( ( A baby ) ( at ( ( the end ) ( of ( ( a ( ( slip and ) slide ) ) ( at ( a party ) ) ) ) ) ) )	( There ( is ( a party ) ) )	(ROOT (NP (NP (DT A) (NN baby)) (PP (IN at) (NP (NP (DT the) (NN end)) (PP (IN of) (NP (NP (DT a) (NN slip) (CC and) (NN slide)) (PP (IN at) (NP (DT a) (NN party)))))))))	(ROOT (S (NP (EX There)) (VP (VBZ is) (NP (DT a) (NN party)))))	A baby at the end of a slip and slide at a party	There is a party	2537197415.jpg#3	2537197415.jpg#3r1e	entailment	entailment	entailment	entailment	entailment
neutral	( ( A girl ) ( ( swings ( high ( in ( the air ) ) ) ) . ) )	( ( A girl ) ( is ( ( gaining momentum ) ( to ( ( flip off ) ( the swing ) ) ) ) ) )	(ROOT (S (NP (DT A) (NN girl)) (VP (VBZ swings) (ADJP (JJ high) (PP (IN in) (NP (DT the) (NN air))))) (. .)))	(ROOT (S (NP (DT A) (NN girl)) (VP (VBZ is) (VP (VBG gaining) (NP (NN momentum)) (S (VP (TO to) (VP (VB flip) (PRT (RP off)) (NP (DT the) (NN swing)))))))))	A girl swings high in the air.	A girl is gaining momentum to flip off the swing	3670918456.jpg#3	3670918456.jpg#3r1n	neutral	neutral	neutral	neutral	neutral
contradiction	( ( A girl ) ( ( swings ( high ( in ( the air ) ) ) ) . ) )	( ( A girl ) ( is ( laying ( in ( the pool ) ) ) ) )	(ROOT (S (NP (DT A) (NN girl)) (VP (VBZ swings) (ADJP (JJ high) (PP (IN in) (NP (DT the) (NN air))))) (. .)))	(ROOT (S (NP (DT A) (NN girl)) (VP (VBZ is) (VP (VBG laying) (PP (IN in) (NP (DT the) (NN pool)))))))	A girl swings high in the air.	A girl is laying in the pool	3670918456.jpg#3	3670918456.jpg#3r1c	contradiction	contradiction	contradiction	contradiction	contradiction
entailment	( ( A girl ) ( ( swings ( high ( in ( the air ) ) ) ) . ) )	( ( A girl ) ( is ( on ( a swing ) ) ) )	(ROOT (S (NP (DT A) (NN girl)) (VP (VBZ swings) (ADJP (JJ high) (PP (IN in) (NP (DT the) (NN air))))) (. .)))	(ROOT (S (NP (DT A) (NN girl)) (VP (VBZ is) (PP (IN on) (NP (DT a) (NN swing))))))	A girl swings high in the air.	A girl is on a swing	3670918456.jpg#3	3670918456.jpg#3r1e	entailment	entailment	entailment	entailment	entailment
neutral	( ( ( ( A view ) ( of ( ( the back ) ( of ( a woman ) ) ) ) ) ( having ( a beverage ) ) ) . )	( ( woman drinks ) ( a beer ) )	(ROOT (NP (NP (NP (DT A) (NN view)) (PP (IN of) (NP (NP (DT the) (NN back)) (PP (IN of) (NP (DT a) (NN woman)))))) (VP (VBG having) (NP (DT a) (NN beverage))) (. .)))	(ROOT (NP (NP (NN woman) (NNS drinks)) (NP (DT a) (NN beer))))	A view of the back of a woman having a beverage.	woman drinks a beer	4983722231.jpg#1	4983722231.jpg#1r1n	neutral	neutral	neutral	neutral	neutral
contradiction	( ( ( ( A view ) ( of ( ( the back ) ( of ( a woman ) ) ) ) ) ( having ( a beverage ) ) ) . )	( ( woman dumps ) ( ( the drink ) ( on ( a man ) ) ) )	(ROOT (NP (NP (NP (DT A) (NN view)) (PP (IN of) (NP (NP (DT the) (NN back)) (PP (IN of) (NP (DT a) (NN woman)))))) (VP (VBG having) (NP (DT a) (NN beverage))) (. .)))	(ROOT (NP (NP (NN woman) (NNS dumps)) (NP (NP (DT the) (NN drink)) (PP (IN on) (NP (DT a) (NN man))))))	A view of the back of a woman having a beverage.	woman dumps the drink on a man	4983722231.jpg#1	4983722231.jpg#1r1c	contradiction	contradiction	contradiction	contradiction	contradiction
entailment	( ( ( ( A view ) ( of ( ( the back ) ( of ( a woman ) ) ) ) ) ( having ( a beverage ) ) ) . )	( woman ( has ( a drink ) ) )	(ROOT (NP (NP (NP (DT A) (NN view)) (PP (IN of) (NP (NP (DT the) (NN back)) (PP (IN of) (NP (DT a) (NN woman)))))) (VP (VBG having) (NP (DT a) (NN beverage))) (. .)))	(ROOT (S (NP (NN woman)) (VP (VBZ has) (NP (DT a) (NN drink)))))	A view of the back of a woman having a beverage.	woman has a drink	4983722231.jpg#1	4983722231.jpg#1r1e	entailment	entailment	entailment	entailment	entailment
entailment	( ( ( A lady ) ( sitting ( on ( ( a bench ) ( that ( is ( ( ( against ( a building ) ) and ) ( under ( ( a poster ) ( of ( ( a man ) ( in ( a ( uniform waving ) ) ) ) ) ) ) ) ) ) ) ) ) ) . )	( A ( person sitting ) )	(ROOT (NP (NP (DT A) (NN lady)) (VP (VBG sitting) (PP (IN on) (NP (NP (DT a) (NN bench)) (SBAR (WHNP (WDT that)) (S (VP (VBZ is) (PP (PP (IN against) (NP (DT a) (NN building))) (CC and) (PP (IN under) (NP (NP (DT a) (NN poster)) (PP (IN of) (NP (NP (DT a) (NN man)) (PP (IN in) (NP (DT a) (JJ uniform) (NN waving)))))))))))))) (. .)))	(ROOT (NP (DT A) (NN person) (NN sitting)))	A lady sitting on a bench that is against a building and under a poster of a man in a uniform waving.	A person sitting	3047788420.jpg#0	3047788420.jpg#0r1e	entailment	entailment	entailment	entailment	entailment
neutral	( ( ( A lady ) ( sitting ( on ( ( a bench ) ( that ( is ( ( ( against ( a building ) ) and ) ( under ( ( a poster ) ( of ( ( a man ) ( in ( a ( uniform waving ) ) ) ) ) ) ) ) ) ) ) ) ) ) . )	( ( A ( tall person ) ) sitting )	(ROOT (NP (NP (DT A) (NN lady)) (VP (VBG sitting) (PP (IN on) (NP (NP (DT a) (NN bench)) (SBAR (WHNP (WDT that)) (S (VP (VBZ is) (PP (PP (IN against) (NP (DT a) (NN building))) (CC and) (PP (IN under) (NP (NP (DT a) (NN poster)) (PP (IN of) (NP (NP (DT a) (NN man)) (PP (IN in) (NP (DT a) (JJ uniform) (NN waving)))))))))))))) (. .)))	(ROOT (S (NP (NP (DT A) (JJ tall) (NN person)) (VP (VBG sitting)))))	A lady sitting on a bench that is against a building and under a poster of a man in a uniform waving.	A tall person sitting	3047788420.jpg#0	3047788420.jpg#0r1n	neutral	neutral	neutral	neutral	neutral
contradiction	( ( ( A lady ) ( sitting ( on ( ( a bench ) ( that ( is ( ( ( against ( a building ) ) and ) ( under ( ( a poster ) ( of ( ( a man ) ( in ( a ( uniform waving ) ) ) ) ) ) ) ) ) ) ) ) ) ) . )	( Nobody ( is sitting ) )	(ROOT (NP (NP (DT A) (NN lady)) (VP (VBG sitting) (PP (IN on) (NP (NP (DT a) (NN bench)) (SBAR (WHNP (WDT that)) (S (VP (VBZ is) (PP (PP (IN against) (NP (DT a) (NN building))) (CC and) (PP (IN under) (NP (NP (DT a) (NN poster)) (PP (IN of) (NP (NP (DT a) (NN man)) (PP (IN in) (NP (DT a) (JJ uniform) (NN waving)))))))))))))) (. .)))	(ROOT (S (NP (NN Nobody)) (VP (VBZ is) (VP (VBG sitting)))))	A lady sitting on a bench that is against a building and under a poster of a man in a uniform waving.	Nobody is sitting	3047788420.jpg#0	3047788420.jpg#0r1c	contradiction	contradiction	contradiction	contradiction	contradiction
neutral	( ( ( A man ) ( with ( a ( shopping cart ) ) ) ) ( ( is ( studying ( ( the shelves ) ( in ( a ( supermarket aisle ) ) ) ) ) ) . ) )	( ( The man ) ( ( is ( trying ( to ( ( pick out ) ( ( what cereal ) ( to choose ) ) ) ) ) ) . ) )	(ROOT (S (NP (NP (DT A) (NN man)) (PP (IN with) (NP (DT a) (NN shopping) (NN cart)))) (VP (VBZ is) (VP (VBG studying) (NP (NP (DT the) (NNS shelves)) (PP (IN in) (NP (DT a) (NN supermarket) (NN aisle)))))) (. .)))	(ROOT (S (NP (DT The) (NN man)) (VP (VBZ is) (VP (VBG trying) (S (VP (TO to) (VP (VB pick) (PRT (RP out)) (SBAR (WHNP (WP what) (NN cereal)) (S (VP (TO to) (VP (VB choose)))))))))) (. .)))	A man with a shopping cart is studying the shelves in a supermarket aisle.	The man is trying to pick out what cereal to choose.	5623287052.jpg#1	5623287052.jpg#1r1n	neutral	neutral	neutral	neutral	neutral
contradiction	( ( ( A man ) ( with ( a ( shopping cart ) ) ) ) ( ( is ( studying ( ( the shelves ) ( in ( a ( supermarket aisle ) ) ) ) ) ) . ) )	( ( A man ) ( ( is ( watching ( ( a movie ) ( in ( a theater ) ) ) ) ) . ) )	(ROOT (S (NP (NP (DT A) (NN man)) (PP (IN with) (NP (DT a) (NN shopping) (NN cart)))) (VP (VBZ is) (VP (VBG studying) (NP (NP (DT the) (NNS shelves)) (PP (IN in) (NP (DT a) (NN supermarket) (NN aisle)))))) (. .)))	(ROOT (S (NP (DT A) (NN man)) (VP (VBZ is) (VP (VBG watching) (NP (NP (DT a) (NN movie)) (PP (IN in) (NP (DT a) (NN theater)))))) (. .)))	A man with a shopping cart is studying the shelves in a supermarket aisle.	A man is watching a movie in a theater.	5623287052.jpg#1	5623287052.jpg#1r1c	contradiction	contradiction	contradiction	contradiction	contradiction
entailment	( ( ( A man ) ( with ( a ( shopping cart ) ) ) ) ( ( is ( studying ( ( the shelves ) ( in ( a ( supermarket aisle ) ) ) ) ) ) . ) )	( There ( ( is ( ( a man ) ( inside ( a supermarket ) ) ) ) . ) )	(ROOT (S (NP (NP (DT A) (NN man)) (PP (IN with) (NP (DT a) (NN shopping) (NN cart)))) (VP (VBZ is) (VP (VBG studying) (NP (NP (DT the) (NNS shelves)) (PP (IN in) (NP (DT a) (NN supermarket) (NN aisle)))))) (. .)))	(ROOT (S (NP (EX There)) (VP (VBZ is) (NP (NP (DT a) (NN man)) (PP (IN inside) (NP (DT a) (NN supermarket))))) (. .)))	A man with a shopping cart is studying the shelves in a supermarket aisle.	There is a man inside a supermarket.	5623287052.jpg#1	5623287052.jpg#1r1e	entailment	entailment	neutral	entailment	entailment
entailment	( ( ( A man ) ( wearing sunglasses ) ) ( ( is ( ( ( ( sitting ( on ( the steps ) ) ) outside ) , ) ( reading ( a magazine ) ) ) ) . ) )	( ( The man ) ( ( is sitting ) . ) )	(ROOT (S (NP (NP (DT A) (NN man)) (VP (VBG wearing) (NP (NNS sunglasses)))) (VP (VBZ is) (VP (VBG sitting) (PP (IN on) (NP (DT the) (NNS steps))) (ADVP (RB outside)) (, ,) (S (VP (VBG reading) (NP (DT a) (NN magazine)))))) (. .)))	(ROOT (S (NP (DT The) (NN man)) (VP (VBZ is) (VP (VBG sitting))) (. .)))	A man wearing sunglasses is sitting on the steps outside, reading a magazine.	The man is sitting.	4547258202.jpg#0	4547258202.jpg#0r1e	entailment	entailment	entailment	entailment	entailment
neutral	( ( ( A man ) ( wearing sunglasses ) ) ( ( is ( ( ( ( sitting ( on ( the steps ) ) ) outside ) , ) ( reading ( a magazine ) ) ) ) . ) )	( ( The man ) ( ( is ( ( reading tips ) ( on ( how ( to ( be ( a ( better ( boy friend ) ) ) ) ) ) ) ) ) . ) )	(ROOT (S (NP (NP (DT A) (NN man)) (VP (VBG wearing) (NP (NNS sunglasses)))) (VP (VBZ is) (VP (VBG sitting) (PP (IN on) (NP (DT the) (NNS steps))) (ADVP (RB outside)) (, ,) (S (VP (VBG reading) (NP (DT a) (NN magazine)))))) (. .)))	(ROOT (S (NP (DT The) (NN man)) (VP (VBZ is) (VP (VBG reading) (NP (NNS tips)) (PP (IN on) (SBAR (WHADVP (WRB how)) (S (VP (TO to) (VP (VB be) (NP (DT a) (JJR better) (NN boy) (NN friend))))))))) (. .)))	A man wearing sunglasses is sitting on the steps outside, reading a magazine.	The man is reading tips on how to be a better boy friend.	4547258202.jpg#0	4547258202.jpg#0r1n	neutral	neutral	neutral	neutral	neutral
contradiction	( ( ( A man ) ( wearing sunglasses ) ) ( ( is ( ( ( ( sitting ( on ( the steps ) ) ) outside ) , ) ( reading ( a magazine ) ) ) ) . ) )	( ( The man ) ( ( is ( ( reading ( ( a spoon ) ( with ( ( ( ( the words ) `` ) ( HELP ME ) ) '' ) ) ) ) ( on it ) ) ) . ) )	(ROOT (S (NP (NP (DT A) (NN man)) (VP (VBG wearing) (NP (NNS sunglasses)))) (VP (VBZ is) (VP (VBG sitting) (PP (IN on) (NP (DT the) (NNS steps))) (ADVP (RB outside)) (, ,) (S (VP (VBG reading) (NP (DT a) (NN magazine)))))) (. .)))	(ROOT (S (NP (DT The) (NN man)) (VP (VBZ is) (VP (VBG reading) (NP (NP (DT a) (NN spoon)) (PP (IN with) (NP (NP (DT the) (NNS words)) (`` ``) (NP (NNP HELP) (NNP ME)) ('' '')))) (PP (IN on) (NP (PRP it))))) (. .)))	A man wearing sunglasses is sitting on the steps outside, reading a magazine.	The man is reading a spoon with the words "HELP ME" on it.	4547258202.jpg#0	4547258202.jpg#0r1c	contradiction	neutral	contradiction	contradiction	contradiction
contradiction	( ( ( A woman ) ( sitting ( outside ( weaving ( ( a ( long piece ) ) ( of ( ( red ( , ( white ( , ( and blue ) ) ) ) ) cloth ) ) ) ) ) ) ) . )	( He ( is ( jumping ( over ( a house ) ) ) ) )	(ROOT (NP (NP (DT A) (NN woman)) (VP (VBG sitting) (PP (IN outside) (S (VP (VBG weaving) (NP (NP (DT a) (JJ long) (NN piece)) (PP (IN of) (NP (ADJP (JJ red) (, ,) (JJ white) (, ,) (CC and) (JJ blue)) (NN cloth)))))))) (. .)))	(ROOT (S (NP (PRP He)) (VP (VBZ is) (VP (VBG jumping) (PP (IN over) (NP (DT a) (NN house)))))))	A woman sitting outside weaving a long piece of red, white, and blue cloth.	He is jumping over a house	4586078680.jpg#1	4586078680.jpg#1r1c	contradiction	contradiction	contradiction	contradiction	contradiction
entailment	( ( ( A woman ) ( sitting ( outside ( weaving ( ( a ( long piece ) ) ( of ( ( red ( , ( white ( , ( and blue ) ) ) ) ) cloth ) ) ) ) ) ) ) . )	( She ( is ( working ( with cloth ) ) ) )	(ROOT (NP (NP (DT A) (NN woman)) (VP (VBG sitting) (PP (IN outside) (S (VP (VBG weaving) (NP (NP (DT a) (JJ long) (NN piece)) (PP (IN of) (NP (ADJP (JJ red) (, ,) (JJ white) (, ,) (CC and) (JJ blue)) (NN cloth)))))))) (. .)))	(ROOT (S (NP (PRP She)) (VP (VBZ is) (VP (VBG working) (PP (IN with) (NP (NN cloth)))))))	A woman sitting outside weaving a long piece of red, white, and blue cloth.	She is working with cloth	4586078680.jpg#1	4586078680.jpg#1r1e	entailment	entailment	entailment	entailment	entailment
neutral	( ( ( A woman ) ( sitting ( outside ( weaving ( ( a ( long piece ) ) ( of ( ( red ( , ( white ( , ( and blue ) ) ) ) ) cloth ) ) ) ) ) ) ) . )	( She ( is ( weaving ( an ( american flag ) ) ) ) )	(ROOT (NP (NP (DT A) (NN woman)) (VP (VBG sitting) (PP (IN outside) (S (VP (VBG weaving) (NP (NP (DT a) (JJ long) (NN piece)) (PP (IN of) (NP (ADJP (JJ red) (, ,) (JJ white) (, ,) (CC and) (JJ blue)) (NN cloth)))))))) (. .)))	(ROOT (S (NP (PRP She)) (VP (VBZ is) (VP (VBG weaving) (NP (DT an) (NN american) (NN flag))))))	A woman sitting outside weaving a long piece of red, white, and blue cloth.	She is weaving an american flag	4586078680.jpg#1	4586078680.jpg#1r1n	neutral	neutral	neutral	neutral	neutral
entailment	( ( ( A person ) ( ( powerwashing stairs ) ( ( leading down ) ( to ( a pool ) ) ) ) ) . )	( ( a person ) ( washes stairs ) )	(ROOT (NP (NP (DT A) (NN person)) (VP (VBG powerwashing) (NP (NNS stairs)) (S (VP (VBG leading) (PRT (RP down)) (PP (TO to) (NP (DT a) (NN pool)))))) (. .)))	(ROOT (S (NP (DT a) (NN person)) (VP (VBZ washes) (NP (NNS stairs)))))	A person powerwashing stairs leading down to a pool.	a person washes stairs	3208032657.jpg#2	3208032657.jpg#2r1e	entailment	neutral	entailment	entailment	entailment
entailment	( ( ( A person ) ( ( powerwashing stairs ) ( ( leading down ) ( to ( a pool ) ) ) ) ) . )	( ( a worker ) ( cleans ( near ( the pool ) ) ) )	(ROOT (NP (NP (DT A) (NN person)) (VP (VBG powerwashing) (NP (NNS stairs)) (S (VP (VBG leading) (PRT (RP down)) (PP (TO to) (NP (DT a) (NN pool)))))) (. .)))	(ROOT (S (NP (DT a) (NN worker)) (VP (VBZ cleans) (PP (IN near) (NP (DT the) (NN pool))))))	A person powerwashing stairs leading down to a pool.	a worker cleans near the pool	3208032657.jpg#2	3208032657.jpg#2r1n	neutral	entailment	entailment	entailment	neutral
contradiction	( ( ( A person ) ( ( powerwashing stairs ) ( ( leading down ) ( to ( a pool ) ) ) ) ) . )	( ( a dog ) ( chases ( a cat ) ) )	(ROOT (NP (NP (DT A) (NN person)) (VP (VBG powerwashing) (NP (NNS stairs)) (S (VP (VBG leading) (PRT (RP down)) (PP (TO to) (NP (DT a) (NN pool)))))) (. .)))	(ROOT (S (NP (DT a) (NN dog)) (VP (VBZ chases) (NP (DT a) (NN cat)))))	A person powerwashing stairs leading down to a pool.	a dog chases a cat	3208032657.jpg#2	3208032657.jpg#2r1c	contradiction	contradiction	contradiction	contradiction	contradiction
contradiction	( ( A person ) ( ( ( ( rides ( his bicycle ) ) ( in ( the sand ) ) ) ( beside ( the ocean ) ) ) . ) )	( ( A person ) ( ( is ( ( falling off ) ( his bike ) ) ) . ) )	(ROOT (S (NP (DT A) (NN person)) (VP (VBD rides) (NP (PRP$ his) (NN bicycle)) (PP (IN in) (NP (DT the) (NN sand))) (PP (IN beside) (NP (DT the) (NN ocean)))) (. .)))	(ROOT (S (NP (DT A) (NN person)) (VP (VBZ is) (VP (VBG falling) (PRT (RP off)) (NP (PRP$ his) (NN bike)))) (. .)))	A person rides his bicycle in the sand beside the ocean.	A person is falling off his bike.	2137789511.jpg#1	2137789511.jpg#1r1n	neutral	contradiction	contradiction	contradiction	contradiction
contradiction	( ( A person ) ( ( ( ( rides ( his bicycle ) ) ( in ( the sand ) ) ) ( beside ( the ocean ) ) ) . ) )	( ( A person ) ( ( is ( on ( a boat ) ) ) . ) )	(ROOT (S (NP (DT A) (NN person)) (VP (VBD rides) (NP (PRP$ his) (NN bicycle)) (PP (IN in) (NP (DT the) (NN sand))) (PP (IN beside) (NP (DT the) (NN ocean)))) (. .)))	(ROOT (S (NP (DT A) (NN person)) (VP (VBZ is) (PP (IN on) (NP (DT a) (NN boat)))) (. .)))	A person rides his bicycle in the sand beside the ocean.	A person is on a boat.	2137789511.jpg#1	2137789511.jpg#1r1c	contradiction	contradiction	contradiction	contradiction	contradiction
entailment	( ( A person ) ( ( ( ( rides ( his bicycle ) ) ( in ( the sand ) ) ) ( beside ( the ocean ) ) ) . ) )	( ( A person ) ( ( is ( on ( a beach ) ) ) . ) )	(ROOT (S (NP (DT A) (NN person)) (VP (VBD rides) (NP (PRP$ his) (NN bicycle)) (PP (IN in) (NP (DT the) (NN sand))) (PP (IN beside) (NP (DT the) (NN ocean)))) (. .)))	(ROOT (S (NP (DT A) (NN person)) (VP (VBZ is) (PP (IN on) (NP (DT a) (NN beach)))) (. .)))	A person rides his bicycle in the sand beside the ocean.	A person is on a beach.	2137789511.jpg#1	2137789511.jpg#1r1e	entailment	entailment	entailment	entailment	entailment
entailment	( ( ( Two ( black ( little boys ) ) ) ( ( ( hanging over ) ( an upside ) ) ( down ( ( bicycle , ) ( one ( examining ( the pedal ) ) ) ) ) ) ) . )	( Children ( ( were ( looking ( at ( a bike ) ) ) ) . ) )	(ROOT (NP (NP (CD Two) (JJ black) (JJ little) (NNS boys)) (VP (VBG hanging) (PRT (RP over)) (NP (DT an) (NN upside)) (PP (IN down) (NP (NP (NN bicycle)) (, ,) (NP (NP (CD one)) (VP (VBG examining) (NP (DT the) (NN pedal))))))) (. .)))	(ROOT (S (NP (NNP Children)) (VP (VBD were) (VP (VBG looking) (PP (IN at) (NP (DT a) (NN bike))))) (. .)))	Two black little boys hanging over an upside down bicycle, one examining the pedal.	Children were looking at a bike.	4951185210.jpg#0	4951185210.jpg#0r1e	entailment	neutral	entailment	neutral	entailment
neutral	( ( ( Two ( black ( little boys ) ) ) ( ( ( hanging over ) ( an upside ) ) ( down ( ( bicycle , ) ( one ( examining ( the pedal ) ) ) ) ) ) ) . )	( ( the children ) ( ( are outside ) . ) )	(ROOT (NP (NP (CD Two) (JJ black) (JJ little) (NNS boys)) (VP (VBG hanging) (PRT (RP over)) (NP (DT an) (NN upside)) (PP (IN down) (NP (NP (NN bicycle)) (, ,) (NP (NP (CD one)) (VP (VBG examining) (NP (DT the) (NN pedal))))))) (. .)))	(ROOT (S (NP (DT the) (NNS children)) (VP (VBP are) (ADJP (JJ outside))) (. .)))	Two black little boys hanging over an upside down bicycle, one examining the pedal.	the children are outside.	4951185210.jpg#0	4951185210.jpg#0r1n	neutral	neutral	neutral	entailment	entailment
contradiction	( ( ( Two ( black ( little boys ) ) ) ( ( ( hanging over ) ( an upside ) ) ( down ( ( bicycle , ) ( one ( examining ( the pedal ) ) ) ) ) ) ) . )	( Someone ( ( is ( riding ( a bike ) ) ) . ) )	(ROOT (NP (NP (CD Two) (JJ black) (JJ little) (NNS boys)) (VP (VBG hanging) (PRT (RP over)) (NP (DT an) (NN upside)) (PP (IN down) (NP (NP (NN bicycle)) (, ,) (NP (NP (CD one)) (VP (VBG examining) (NP (DT the) (NN pedal))))))) (. .)))	(ROOT (S (NP (NN Someone)) (VP (VBZ is) (VP (VBG riding) (NP (DT a) (NN bike)))) (. .)))	Two black little boys hanging over an upside down bicycle, one examining the pedal.	Someone is riding a bike.	4951185210.jpg#0	4951185210.jpg#0r1c	contradiction	entailment	entailment	contradiction	contradiction
neutral	( ( ( ( ( A brown ) ( a dog ) ) and ) ( ( a ( black dog ) ) ( in ( ( the edge ) ( of ( ( the ocean ) ( with ( ( a wave ) ( under ( them boats ) ) ) ) ) ) ) ) ) ) ( ( are ( on ( ( the water ) ( in ( the background ) ) ) ) ) . ) )	( ( The dogs ) ( ( are ( out ( to ( catch fish ) ) ) ) . ) )	(ROOT (S (NP (NP (NP (DT A) (NN brown)) (NP (DT a) (NN dog))) (CC and) (NP (NP (DT a) (JJ black) (NN dog)) (PP (IN in) (NP (NP (DT the) (NN edge)) (PP (IN of) (NP (NP (DT the) (NN ocean)) (PP (IN with) (NP (NP (DT a) (NN wave)) (PP (IN under) (NP (PRP them) (NNS boats))))))))))) (VP (VBP are) (PP (IN on) (NP (NP (DT the) (NN water)) (PP (IN in) (NP (DT the) (NN background)))))) (. .)))	(ROOT (S (NP (DT The) (NNS dogs)) (VP (VBP are) (ADJP (IN out) (S (VP (TO to) (VP (VB catch) (NP (NN fish))))))) (. .)))	A brown a dog and a black dog in the edge of the ocean with a wave under them boats are on the water in the background.	The dogs are out to catch fish.	2837808847.jpg#0	2837808847.jpg#0r1n	neutral	neutral	neutral	neutral	neutral
contradiction	( ( ( ( ( A brown ) ( a dog ) ) and ) ( ( a ( black dog ) ) ( in ( ( the edge ) ( of ( ( the ocean ) ( with ( ( a wave ) ( under ( them boats ) ) ) ) ) ) ) ) ) ) ( ( are ( on ( ( the water ) ( in ( the background ) ) ) ) ) . ) )	( ( The pets ) ( ( are ( sleeping ( on ( the grass ) ) ) ) . ) )	(ROOT (S (NP (NP (NP (DT A) (NN brown)) (NP (DT a) (NN dog))) (CC and) (NP (NP (DT a) (JJ black) (NN dog)) (PP (IN in) (NP (NP (DT the) (NN edge)) (PP (IN of) (NP (NP (DT the) (NN ocean)) (PP (IN with) (NP (NP (DT a) (NN wave)) (PP (IN under) (NP (PRP them) (NNS boats))))))))))) (VP (VBP are) (PP (IN on) (NP (NP (DT the) (NN water)) (PP (IN in) (NP (DT the) (NN background)))))) (. .)))	(ROOT (S (NP (DT The) (NNS pets)) (VP (VBP are) (VP (VBG sleeping) (PP (IN on) (NP (DT the) (NN grass))))) (. .)))	A brown a dog and a black dog in the edge of the ocean with a wave under them boats are on the water in the background.	The pets are sleeping on the grass.	2837808847.jpg#0	2837808847.jpg#0r1c	contradiction	contradiction	contradiction	contradiction	contradiction
entailment	( ( ( ( ( A brown ) ( a dog ) ) and ) ( ( a ( black dog ) ) ( in ( ( the edge ) ( of ( ( the ocean ) ( with ( ( a wave ) ( under ( them boats ) ) ) ) ) ) ) ) ) ) ( ( are ( on ( ( the water ) ( in ( the background ) ) ) ) ) . ) )	( ( The dogs ) ( ( are ( swimming ( among ( the boats ) ) ) ) . ) )	(ROOT (S (NP (NP (NP (DT A) (NN brown)) (NP (DT a) (NN dog))) (CC and) (NP (NP (DT a) (JJ black) (NN dog)) (PP (IN in) (NP (NP (DT the) (NN edge)) (PP (IN of) (NP (NP (DT the) (NN ocean)) (PP (IN with) (NP (NP (DT a) (NN wave)) (PP (IN under) (NP (PRP them) (NNS boats))))))))))) (VP (VBP are) (PP (IN on) (NP (NP (DT the) (NN water)) (PP (IN in) (NP (DT the) (NN background)))))) (. .)))	(ROOT (S (NP (DT The) (NNS dogs)) (VP (VBP are) (VP (VBG swimming) (PP (IN among) (NP (DT the) (NNS boats))))) (. .)))	A brown a dog and a black dog in the edge of the ocean with a wave under them boats are on the water in the background.	The dogs are swimming among the boats.	2837808847.jpg#0	2837808847.jpg#0r1e	entailment	entailment	entailment	entailment	entailment
entailment	( ( ( A group ) ( of people ) ) ( ( prepare ( ( hot ( air balloons ) ) ( for takeoff ) ) ) . ) )	( ( ( A group ) ( of people ) ) ( ( are outside ) . ) )	(ROOT (S (NP (NP (DT A) (NN group)) (PP (IN of) (NP (NNS people)))) (VP (VBP prepare) (NP (NP (JJ hot) (NN air) (NNS balloons)) (PP (IN for) (NP (NN takeoff))))) (. .)))	(ROOT (S (NP (NP (DT A) (NN group)) (PP (IN of) (NP (NNS people)))) (VP (VBP are) (ADJP (JJ outside))) (. .)))	A group of people prepare hot air balloons for takeoff.	A group of people are outside.	202029970.jpg#1	202029970.jpg#1r1e	entailment	entailment	neutral	neutral	entailment
contradiction	( ( ( A group ) ( of people ) ) ( ( prepare ( ( hot ( air balloons ) ) ( for takeoff ) ) ) . ) )	( ( ( A group ) ( of people ) ) ( ( prepare ( cars ( for racing ) ) ) . ) )	(ROOT (S (NP (NP (DT A) (NN group)) (PP (IN of) (NP (NNS people)))) (VP (VBP prepare) (NP (NP (JJ hot) (NN air) (NNS balloons)) (PP (IN for) (NP (NN takeoff))))) (. .)))	(ROOT (S (NP (NP (DT A) (NN group)) (PP (IN of) (NP (NNS people)))) (VP (VBP prepare) (NP (NP (NNS cars)) (PP (IN for) (NP (NN racing))))) (. .)))	A group of people prepare hot air balloons for takeoff.	A group of people prepare cars for racing.	202029970.jpg#1	202029970.jpg#1r1c	contradiction	contradiction	contradiction	contradiction	contradiction
neutral	( ( ( A group ) ( of people ) ) ( ( prepare ( ( hot ( air balloons ) ) ( for takeoff ) ) ) . ) )	( There ( ( are ( ( hot ( air balloons ) ) ( on ( the ( ( ground and ) air ) ) ) ) ) . ) )	(ROOT (S (NP (NP (DT A) (NN group)) (PP (IN of) (NP (NNS people)))) (VP (VBP prepare) (NP (NP (JJ hot) (NN air) (NNS balloons)) (PP (IN for) (NP (NN takeoff))))) (. .)))	(ROOT (S (NP (EX There)) (VP (VBP are) (NP (NP (JJ hot) (NN air) (NNS balloons)) (PP (IN on) (NP (DT the) (NN ground) (CC and) (NN air))))) (. .)))	A group of people prepare hot air balloons for takeoff.	There are hot air balloons on the ground and air.	202029970.jpg#1	202029970.jpg#1r1n	neutral	neutral	neutral	neutral	neutral
entailment	( Men ( stand ( on ( steps ( ( leading out ) ( of ( ( a body ) ( of water ) ) ) ) ) ) ) )	( Men ( ( are ( standing ( on ( ( some steps ) ( near ( some water ) ) ) ) ) ) . ) )	(ROOT (S (NP (NNP Men)) (VP (VBP stand) (PP (IN on) (NP (NP (NNS steps)) (VP (VBG leading) (PRT (RP out)) (PP (IN of) (NP (NP (DT a) (NN body)) (PP (IN of) (NP (NN water)))))))))))	(ROOT (S (NP (NNP Men)) (VP (VBP are) (VP (VBG standing) (PP (IN on) (NP (NP (DT some) (NNS steps)) (PP (IN near) (NP (DT some) (NN water))))))) (. .)))	Men stand on steps leading out of a body of water	Men are standing on some steps near some water.	87761964.jpg#3	87761964.jpg#3r1e	entailment	entailment	entailment	entailment	entailment
contradiction	( Men ( stand ( on ( steps ( ( leading out ) ( of ( ( a body ) ( of water ) ) ) ) ) ) ) )	( Men ( ( are ( ( sitting outside ) ( near ( a ( golf course ) ) ) ) ) . ) )	(ROOT (S (NP (NNP Men)) (VP (VBP stand) (PP (IN on) (NP (NP (NNS steps)) (VP (VBG leading) (PRT (RP out)) (PP (IN of) (NP (NP (DT a) (NN body)) (PP (IN of) (NP (NN water)))))))))))	(ROOT (S (NP (NNP Men)) (VP (VBP are) (VP (VBG sitting) (ADVP (RB outside)) (PP (IN near) (NP (DT a) (NN golf) (NN course))))) (. .)))	Men stand on steps leading out of a body of water	Men are sitting outside near a golf course.	87761964.jpg#3	87761964.jpg#3r1c	contradiction	contradiction	contradiction	contradiction	contradiction
neutral	( Men ( stand ( on ( steps ( ( leading out ) ( of ( ( a body ) ( of water ) ) ) ) ) ) ) )	( Men ( ( are ( standing ( by ( a ( docked boat ) ) ) ) ) . ) )	(ROOT (S (NP (NNP Men)) (VP (VBP stand) (PP (IN on) (NP (NP (NNS steps)) (VP (VBG leading) (PRT (RP out)) (PP (IN of) (NP (NP (DT a) (NN body)) (PP (IN of) (NP (NN water)))))))))))	(ROOT (S (NP (NNP Men)) (VP (VBP are) (VP (VBG standing) (PP (IN by) (NP (DT a) (JJ docked) (NN boat))))) (. .)))	Men stand on steps leading out of a body of water	Men are standing by a docked boat.	87761964.jpg#3	87761964.jpg#3r1n	neutral	neutral	contradiction	neutral	neutral
neutral	( ( ( A group ) ( of ( ( young people ) ( with instruments ) ) ) ) ( ( are ( on stage ) ) . ) )	( People ( ( are ( performing ( as ( ( a band ) ( for ( a crowd ) ) ) ) ) ) . ) )	(ROOT (S (NP (NP (DT A) (NN group)) (PP (IN of) (NP (NP (JJ young) (NNS people)) (PP (IN with) (NP (NNS instruments)))))) (VP (VBP are) (PP (IN on) (NP (NN stage)))) (. .)))	(ROOT (S (NP (NNS People)) (VP (VBP are) (VP (VBG performing) (PP (IN as) (NP (NP (DT a) (NN band)) (PP (IN for) (NP (DT a) (NN crowd))))))) (. .)))	A group of young people with instruments are on stage.	People are performing as a band for a crowd.	428973409.jpg#4	428973409.jpg#4r1n	neutral	neutral	neutral	entailment	neutral
contradiction	( ( ( A group ) ( of ( ( young people ) ( with instruments ) ) ) ) ( ( are ( on stage ) ) . ) )	( ( Young people ) ( ( are ( playing ( water polo ) ) ) . ) )	(ROOT (S (NP (NP (DT A) (NN group)) (PP (IN of) (NP (NP (JJ young) (NNS people)) (PP (IN with) (NP (NNS instruments)))))) (VP (VBP are) (PP (IN on) (NP (NN stage)))) (. .)))	(ROOT (S (NP (NNP Young) (NNS people)) (VP (VBP are) (VP (VBG playing) (NP (NN water) (NN polo)))) (. .)))	A group of young people with instruments are on stage.	Young people are playing water polo.	428973409.jpg#4	428973409.jpg#4r1c	contradiction	contradiction	contradiction	contradiction	contradiction
neutral	( ( ( A group ) ( of ( ( young people ) ( with instruments ) ) ) ) ( ( are ( on stage ) ) . ) )	( People ( ( are ( playing music ) ) . ) )	(ROOT (S (NP (NP (DT A) (NN group)) (PP (IN of) (NP (NP (JJ young) (NNS people)) (PP (IN with) (NP (NNS instruments)))))) (VP (VBP are) (PP (IN on) (NP (NN stage)))) (. .)))	(ROOT (S (NP (NNS People)) (VP (VBP are) (VP (VBG playing) (NP (NN music)))) (. .)))	A group of young people with instruments are on stage.	People are playing music.	428973409.jpg#4	428973409.jpg#4r1e	entailment	entailment	neutral	neutral	neutral
entailment	( ( ( A ( long-beaked bird ) ) ( in mid-flight ) ) . )	( ( ( A bird ) flying ) . )	(ROOT (NP (NP (DT A) (JJ long-beaked) (NN bird)) (PP (IN in) (NP (NN mid-flight))) (. .)))	(ROOT (NP (NP (DT A) (NN bird)) (VP (VBG flying)) (. .)))	A long-beaked bird in mid-flight.	A bird flying.	3331102049.jpg#2	3331102049.jpg#2r1e	entailment	entailment	entailment	entailment	entailment
contradiction	( ( ( A ( long-beaked bird ) ) ( in mid-flight ) ) . )	( ( ( A rat ) ( running ( on ( a wheel ) ) ) ) . )	(ROOT (NP (NP (DT A) (JJ long-beaked) (NN bird)) (PP (IN in) (NP (NN mid-flight))) (. .)))	(ROOT (NP (NP (DT A) (NN rat)) (VP (VBG running) (PP (IN on) (NP (DT a) (NN wheel)))) (. .)))	A long-beaked bird in mid-flight.	A rat running on a wheel.	3331102049.jpg#2	3331102049.jpg#2r1c	contradiction	contradiction	contradiction	contradiction	contradiction
neutral	( ( ( A ( long-beaked bird ) ) ( in mid-flight ) ) . )	( ( ( A bird ) ( chasing ( an insect ) ) ) . )	(ROOT (NP (NP (DT A) (JJ long-beaked) (NN bird)) (PP (IN in) (NP (NN mid-flight))) (. .)))	(ROOT (NP (NP (DT A) (NN bird)) (VP (VBG chasing) (NP (DT an) (NN insect))) (. .)))	A long-beaked bird in mid-flight.	A bird chasing an insect.	3331102049.jpg#2	3331102049.jpg#2r1n	neutral	neutral	neutral	neutral	neutral
neutral	( ( ( A ( young boy ) ) ( with ( black hair ) ) ) ( ( is ( holding ( onto ( ( a gun ) ( which ( is ( secured ( to ( ( a vehicle ) ( which ( is ( being ( driven ( by ( ( a ( young man ) ) ( who ( is ( wearing ( a ( bright ( pink shirt ) ) ) ) ) ) ) ) ) ) ) ) ) ) ) ) ) ) ) ) ) . ) )	( ( The boy ) ( ( is ( ( outside and ) ( running ( from cops ) ) ) ) . ) )	(ROOT (S (NP (NP (DT A) (JJ young) (NN boy)) (PP (IN with) (NP (JJ black) (NN hair)))) (VP (VBZ is) (VP (VBG holding) (PP (IN onto) (NP (NP (DT a) (NN gun)) (SBAR (WHNP (WDT which)) (S (VP (VBZ is) (VP (VBN secured) (PP (TO to) (NP (NP (DT a) (NN vehicle)) (SBAR (WHNP (WDT which)) (S (VP (VBZ is) (VP (VBG being) (VP (VBN driven) (PP (IN by) (NP (NP (DT a) (JJ young) (NN man)) (SBAR (WHNP (WP who)…	(ROOT (S (NP (DT The) (NN boy)) (VP (VBZ is) (UCP (ADVP (RB outside)) (CC and) (VP (VBG running) (PP (IN from) (NP (NNS cops)))))) (. .)))	A young boy with black hair is holding onto a gun which is secured to a vehicle which is being driven by a young man who is wearing a bright pink shirt.	The boy is outside and running from cops.	4762813376.jpg#0	4762813376.jpg#0r1n	neutral	contradiction	neutral	contradiction	neutral
neutral	( ( ( A ( young boy ) ) ( with ( black hair ) ) ) ( ( is ( holding ( onto ( ( a gun ) ( which ( is ( secured ( to ( ( a vehicle ) ( which ( is ( being ( driven ( by ( ( a ( young man ) ) ( who ( is ( wearing ( a ( bright ( pink shirt ) ) ) ) ) ) ) ) ) ) ) ) ) ) ) ) ) ) ) ) ) . ) )	( ( The ( young boy ) ) ( ( is ( completing ( a heist ) ) ) . ) )	(ROOT (S (NP (NP (DT A) (JJ young) (NN boy)) (PP (IN with) (NP (JJ black) (NN hair)))) (VP (VBZ is) (VP (VBG holding) (PP (IN onto) (NP (NP (DT a) (NN gun)) (SBAR (WHNP (WDT which)) (S (VP (VBZ is) (VP (VBN secured) (PP (TO to) (NP (NP (DT a) (NN vehicle)) (SBAR (WHNP (WDT which)) (S (VP (VBZ is) (VP (VBG being) (VP (VBN driven) (PP (IN by) (NP (NP (DT a) (JJ young) (NN man)) (SBAR (WHNP (WP who)…	(ROOT (S (NP (DT The) (JJ young) (NN boy)) (VP (VBZ is) (VP (VBG completing) (NP (DT a) (NN heist)))) (. .)))	A young boy with black hair is holding onto a gun which is secured to a vehicle which is being driven by a young man who is wearing a bright pink shirt.	The young boy is completing a heist.	4762813376.jpg#0	4762813376.jpg#0r1e	entailment	neutral	neutral	contradiction	neutral
neutral	( ( ( A ( young boy ) ) ( with ( black hair ) ) ) ( ( is ( holding ( onto ( ( a gun ) ( which ( is ( secured ( to ( ( a vehicle ) ( which ( is ( being ( driven ( by ( ( a ( young man ) ) ( who ( is ( wearing ( a ( bright ( pink shirt ) ) ) ) ) ) ) ) ) ) ) ) ) ) ) ) ) ) ) ) ) . ) )	( ( The bank ) ( ( ( has just ) ( been robbed ) ) . ) )	(ROOT (S (NP (NP (DT A) (JJ young) (NN boy)) (PP (IN with) (NP (JJ black) (NN hair)))) (VP (VBZ is) (VP (VBG holding) (PP (IN onto) (NP (NP (DT a) (NN gun)) (SBAR (WHNP (WDT which)) (S (VP (VBZ is) (VP (VBN secured) (PP (TO to) (NP (NP (DT a) (NN vehicle)) (SBAR (WHNP (WDT which)) (S (VP (VBZ is) (VP (VBG being) (VP (VBN driven) (PP (IN by) (NP (NP (DT a) (JJ young) (NN man)) (SBAR (WHNP (WP who)…	(ROOT (S (NP (DT The) (NN bank)) (VP (VBZ has) (ADVP (RB just)) (VP (VBN been) (VP (VBN robbed)))) (. .)))	A young boy with black hair is holding onto a gun which is secured to a vehicle which is being driven by a young man who is wearing a bright pink shirt.	The bank has just been robbed.	4762813376.jpg#0	4762813376.jpg#0r1c	contradiction	neutral	neutral	contradiction	neutral
neutral	( ( ( A man ) ( in ( ( the ( middle east ) ) ( with ( a corn-on-the-cob ) ) ) ) ) ( ( cart ( selling corn ) ) . ) )	( ( An ( old ( middle ( eastern man ) ) ) ) ( ( is ( ( selling corn-on-the-cob ) ( from ( ( his ( brother 's ) ) cart ) ) ) ) . ) )	(ROOT (S (NP (NP (DT A) (NN man)) (PP (IN in) (NP (NP (DT the) (JJ middle) (NN east)) (PP (IN with) (NP (DT a) (NN corn-on-the-cob)))))) (VP (VBP cart) (S (VP (VBG selling) (NP (NN corn))))) (. .)))	(ROOT (S (NP (DT An) (JJ old) (JJ middle) (JJ eastern) (NN man)) (VP (VBZ is) (VP (VBG selling) (NP (NN corn-on-the-cob)) (PP (IN from) (NP (NP (PRP$ his) (NN brother) (POS 's)) (NN cart))))) (. .)))	A man in the middle east with a corn-on-the-cob cart selling corn.	An old middle eastern man is selling corn-on-the-cob from his brother's cart.	2803374338.jpg#2	2803374338.jpg#2r1n	neutral	neutral	neutral	entailment	neutral
entailment	( ( ( A man ) ( in ( ( the ( middle east ) ) ( with ( a corn-on-the-cob ) ) ) ) ) ( ( cart ( selling corn ) ) . ) )	( ( In ( the ( middle east ) ) ) ( , ( ( a man ) ( ( ( sells corn-on-the-cob ) ( from ( a cart ) ) ) . ) ) ) )	(ROOT (S (NP (NP (DT A) (NN man)) (PP (IN in) (NP (NP (DT the) (JJ middle) (NN east)) (PP (IN with) (NP (DT a) (NN corn-on-the-cob)))))) (VP (VBP cart) (S (VP (VBG selling) (NP (NN corn))))) (. .)))	(ROOT (S (PP (IN In) (NP (DT the) (JJ middle) (NN east))) (, ,) (NP (DT a) (NN man)) (VP (VBZ sells) (NP (NN corn-on-the-cob)) (PP (IN from) (NP (DT a) (NN cart)))) (. .)))	A man in the middle east with a corn-on-the-cob cart selling corn.	In the middle east, a man sells corn-on-the-cob from a cart.	2803374338.jpg#2	2803374338.jpg#2r1e	entailment	entailment	entailment	entailment	entailment
contradiction	( ( ( A man ) ( in ( ( the ( middle east ) ) ( with ( a corn-on-the-cob ) ) ) ) ) ( ( cart ( selling corn ) ) . ) )	( ( A ( middle ( east man ) ) ) ( ( is ( ( throwing corn ) ( at strangers ) ) ) . ) )	(ROOT (S (NP (NP (DT A) (NN man)) (PP (IN in) (NP (NP (DT the) (JJ middle) (NN east)) (PP (IN with) (NP (DT a) (NN corn-on-the-cob)))))) (VP (VBP cart) (S (VP (VBG selling) (NP (NN corn))))) (. .)))	(ROOT (S (NP (DT A) (JJ middle) (JJ east) (NN man)) (VP (VBZ is) (VP (VBG throwing) (NP (NN corn)) (PP (IN at) (NP (NNS strangers))))) (. .)))	A man in the middle east with a corn-on-the-cob cart selling corn.	A middle east man is throwing corn at strangers.	2803374338.jpg#2	2803374338.jpg#2r1c	contradiction	neutral	contradiction	contradiction	contradiction
entailment	( ( ( A man ) ( in ( a ( black shirt ) ) ) ) ( ( is ( playing ( a guitar ) ) ) . ) )	( He ( ( is ( playing ( a song ) ) ) . ) )	(ROOT (S (NP (NP (DT A) (NN man)) (PP (IN in) (NP (DT a) (JJ black) (NN shirt)))) (VP (VBZ is) (VP (VBG playing) (NP (DT a) (NN guitar)))) (. .)))	(ROOT (S (NP (PRP He)) (VP (VBZ is) (VP (VBG playing) (NP (DT a) (NN song)))) (. .)))	A man in a black shirt is playing a guitar.	He is playing a song.	314454989.jpg#4	314454989.jpg#4r1n	neutral	entailment	entailment	entailment	entailment
contradiction	( ( ( A man ) ( in ( a ( black shirt ) ) ) ) ( ( is ( playing ( a guitar ) ) ) . ) )	( ( The man ) ( ( is ( wearing ( a ( blue shirt ) ) ) ) . ) )	(ROOT (S (NP (NP (DT A) (NN man)) (PP (IN in) (NP (DT a) (JJ black) (NN shirt)))) (VP (VBZ is) (VP (VBG playing) (NP (DT a) (NN guitar)))) (. .)))	(ROOT (S (NP (DT The) (NN man)) (VP (VBZ is) (VP (VBG wearing) (NP (DT a) (JJ blue) (NN shirt)))) (. .)))	A man in a black shirt is playing a guitar.	The man is wearing a blue shirt.	314454989.jpg#4	314454989.jpg#4r1c	contradiction	contradiction	contradiction	contradiction	contradiction
entailment	( ( ( A man ) ( in ( a ( black shirt ) ) ) ) ( ( is ( playing ( a guitar ) ) ) . ) )	( ( The man ) ( ( is ( wearing black ) ) . ) )	(ROOT (S (NP (NP (DT A) (NN man)) (PP (IN in) (NP (DT a) (JJ black) (NN shirt)))) (VP (VBZ is) (VP (VBG playing) (NP (DT a) (NN guitar)))) (. .)))	(ROOT (S (NP (DT The) (NN man)) (VP (VBZ is) (VP (VBG wearing) (ADJP (JJ black)))) (. .)))	A man in a black shirt is playing a guitar.	The man is wearing black.	314454989.jpg#4	314454989.jpg#4r1e	entailment	entailment	contradiction	entailment	entailment
contradiction	( ( ( Colorfully dressed ) people ) ( ( ( ( ( walk down ) ( ( the center ) ( of ( the road ) ) ) ) , ) ( with ( onlookers ( behind ( a barricade ) ) ) ) ) . ) )	( ( ( ( A group ) ( of ( people ( in ( a motorcade ) ) ) ) ) ( driving ( past ( an audience ) ) ) ) . )	(ROOT (S (NP (ADJP (RB Colorfully) (VBN dressed)) (NNS people)) (VP (VBP walk) (PRT (RP down)) (NP (NP (DT the) (NN center)) (PP (IN of) (NP (DT the) (NN road)))) (, ,) (PP (IN with) (NP (NP (NNS onlookers)) (PP (IN behind) (NP (DT a) (NN barricade)))))) (. .)))	(ROOT (NP (NP (NP (DT A) (NN group)) (PP (IN of) (NP (NP (NNS people)) (PP (IN in) (NP (DT a) (NN motorcade)))))) (VP (VBG driving) (PP (IN past) (NP (DT an) (NN audience)))) (. .)))	Colorfully dressed people walk down the center of the road, with onlookers behind a barricade.	A group of people in a motorcade driving past an audience.	3687996569.jpg#1	3687996569.jpg#1r1c	contradiction	contradiction	contradiction	contradiction	neutral
entailment	( ( ( Colorfully dressed ) people ) ( ( ( ( ( walk down ) ( ( the center ) ( of ( the road ) ) ) ) , ) ( with ( onlookers ( behind ( a barricade ) ) ) ) ) . ) )	( ( ( ( A group ) ( of people ) ) ( ( walking down ) ( a road ) ) ) . )	(ROOT (S (NP (ADJP (RB Colorfully) (VBN dressed)) (NNS people)) (VP (VBP walk) (PRT (RP down)) (NP (NP (DT the) (NN center)) (PP (IN of) (NP (DT the) (NN road)))) (, ,) (PP (IN with) (NP (NP (NNS onlookers)) (PP (IN behind) (NP (DT a) (NN barricade)))))) (. .)))	(ROOT (NP (NP (NP (DT A) (NN group)) (PP (IN of) (NP (NNS people)))) (VP (VBG walking) (PRT (RP down)) (NP (DT a) (NN road))) (. .)))	Colorfully dressed people walk down the center of the road, with onlookers behind a barricade.	A group of people walking down a road.	3687996569.jpg#1	3687996569.jpg#1r1e	entailment	entailment	entailment	entailment	entailment
neutral	( ( ( Colorfully dressed ) people ) ( ( ( ( ( walk down ) ( ( the center ) ( of ( the road ) ) ) ) , ) ( with ( onlookers ( behind ( a barricade ) ) ) ) ) . ) )	( ( ( ( A group ) ( of people ) ) ( walking ( past ( ( a group ) ( of ( civilian spectators ) ) ) ) ) ) . )	(ROOT (S (NP (ADJP (RB Colorfully) (VBN dressed)) (NNS people)) (VP (VBP walk) (PRT (RP down)) (NP (NP (DT the) (NN center)) (PP (IN of) (NP (DT the) (NN road)))) (, ,) (PP (IN with) (NP (NP (NNS onlookers)) (PP (IN behind) (NP (DT a) (NN barricade)))))) (. .)))	(ROOT (NP (NP (NP (DT A) (NN group)) (PP (IN of) (NP (NNS people)))) (VP (VBG walking) (PP (IN past) (NP (NP (DT a) (NN group)) (PP (IN of) (NP (JJ civilian) (NNS spectators)))))) (. .)))	Colorfully dressed people walk down the center of the road, with onlookers behind a barricade.	A group of people walking past a group of civilian spectators.	3687996569.jpg#1	3687996569.jpg#1r1n	neutral	entailment	neutral	neutral	neutral
contradiction	( ( A woman ) ( ( is ( talking ( on ( ( the ( phone while ) ) ( ( standing next ) ( to ( a dog ) ) ) ) ) ) ) . ) )	( ( A woman ) ( ( is sleeping ) . ) )	(ROOT (S (NP (DT A) (NN woman)) (VP (VBZ is) (VP (VBG talking) (PP (IN on) (NP (NP (DT the) (NN phone) (NN while)) (VP (VBG standing) (ADVP (JJ next)) (PP (TO to) (NP (DT a) (NN dog)))))))) (. .)))	(ROOT (S (NP (DT A) (NN woman)) (VP (VBZ is) (VP (VBG sleeping))) (. .)))	A woman is talking on the phone while standing next to a dog.	A woman is sleeping.	193596775.jpg#3	193596775.jpg#3r1c	contradiction	contradiction	contradiction	contradiction	contradiction
neutral	( ( A woman ) ( ( is ( talking ( on ( ( the ( phone while ) ) ( ( standing next ) ( to ( a dog ) ) ) ) ) ) ) . ) )	( ( A woman ) ( ( is ( walking ( her dog ) ) ) . ) )	(ROOT (S (NP (DT A) (NN woman)) (VP (VBZ is) (VP (VBG talking) (PP (IN on) (NP (NP (DT the) (NN phone) (NN while)) (VP (VBG standing) (ADVP (JJ next)) (PP (TO to) (NP (DT a) (NN dog)))))))) (. .)))	(ROOT (S (NP (DT A) (NN woman)) (VP (VBZ is) (VP (VBG walking) (NP (PRP$ her) (NN dog)))) (. .)))	A woman is talking on the phone while standing next to a dog.	A woman is walking her dog.	193596775.jpg#3	193596775.jpg#3r1n	neutral	neutral	neutral	contradiction	contradiction
entailment	( ( A woman ) ( ( is ( talking ( on ( ( the ( phone while ) ) ( ( standing next ) ( to ( a dog ) ) ) ) ) ) ) . ) )	( ( A woman ) ( ( is ( on ( the phone ) ) ) . ) )	(ROOT (S (NP (DT A) (NN woman)) (VP (VBZ is) (VP (VBG talking) (PP (IN on) (NP (NP (DT the) (NN phone) (NN while)) (VP (VBG standing) (ADVP (JJ next)) (PP (TO to) (NP (DT a) (NN dog)))))))) (. .)))	(ROOT (S (NP (DT A) (NN woman)) (VP (VBZ is) (PP (IN on) (NP (DT the) (NN phone)))) (. .)))	A woman is talking on the phone while standing next to a dog.	A woman is on the phone.	193596775.jpg#3	193596775.jpg#3r1e	entailment	entailment	entailment	entailment	entailment
neutral	( ( ( ( ( Three ( young ( boys one ) ) ) ( is ( holding ( a camera ) ) ) ) and ) ( another ( is ( holding ( ( a ( green toy ) ) ( all ( are ( ( ( wearing t-shirt ) and ) smiling ) ) ) ) ) ) ) ) . )	( ( The boys ) ( ( ( are all ) ( wearing yellow ) ) . ) )	(ROOT (S (S (NP (CD Three) (JJ young) (NNS boys) (NN one)) (VP (VBZ is) (VP (VBG holding) (NP (DT a) (NN camera))))) (CC and) (S (NP (DT another)) (VP (VBZ is) (VP (VBG holding) (NP (NP (DT a) (JJ green) (NN toy)) (SBAR (S (NP (DT all)) (VP (VBP are) (VP (VP (VBG wearing) (NP (NN t-shirt))) (CC and) (VP (VBG smiling)))))))))) (. .)))	(ROOT (S (NP (DT The) (NNS boys)) (VP (VBP are) (RB all) (VP (VBG wearing) (ADJP (JJ yellow)))) (. .)))	Three young boys one is holding a camera and another is holding a green toy all are wearing t-shirt and smiling.	The boys are all wearing yellow.	3467843559.jpg#0	3467843559.jpg#0r1c	contradiction	contradiction	neutral	neutral	neutral
neutral	( ( ( ( ( Three ( young ( boys one ) ) ) ( is ( holding ( a camera ) ) ) ) and ) ( another ( is ( holding ( ( a ( green toy ) ) ( all ( are ( ( ( wearing t-shirt ) and ) smiling ) ) ) ) ) ) ) ) . )	( ( The boy ) ( ( is ( ( crouching down ) ( to ( take ( a picture ) ) ) ) ) . ) )	(ROOT (S (S (NP (CD Three) (JJ young) (NNS boys) (NN one)) (VP (VBZ is) (VP (VBG holding) (NP (DT a) (NN camera))))) (CC and) (S (NP (DT another)) (VP (VBZ is) (VP (VBG holding) (NP (NP (DT a) (JJ green) (NN toy)) (SBAR (S (NP (DT all)) (VP (VBP are) (VP (VP (VBG wearing) (NP (NN t-shirt))) (CC and) (VP (VBG smiling)))))))))) (. .)))	(ROOT (S (NP (DT The) (NN boy)) (VP (VBZ is) (VP (VBG crouching) (PRT (RP down)) (S (VP (TO to) (VP (VB take) (NP (DT a) (NN picture))))))) (. .)))	Three young boys one is holding a camera and another is holding a green toy all are wearing t-shirt and smiling.	The boy is crouching down to take a picture.	3467843559.jpg#0	3467843559.jpg#0r1n	neutral	neutral	neutral	neutral	contradiction
entailment	( ( ( ( ( Three ( young ( boys one ) ) ) ( is ( holding ( a camera ) ) ) ) and ) ( another ( is ( holding ( ( a ( green toy ) ) ( all ( are ( ( ( wearing t-shirt ) and ) smiling ) ) ) ) ) ) ) ) . )	( ( The ( young boy ) ) ( ( has ( a camera ) ) . ) )	(ROOT (S (S (NP (CD Three) (JJ young) (NNS boys) (NN one)) (VP (VBZ is) (VP (VBG holding) (NP (DT a) (NN camera))))) (CC and) (S (NP (DT another)) (VP (VBZ is) (VP (VBG holding) (NP (NP (DT a) (JJ green) (NN toy)) (SBAR (S (NP (DT all)) (VP (VBP are) (VP (VP (VBG wearing) (NP (NN t-shirt))) (CC and) (VP (VBG smiling)))))))))) (. .)))	(ROOT (S (NP (DT The) (JJ young) (NN boy)) (VP (VBZ has) (NP (DT a) (NN camera))) (. .)))	Three young boys one is holding a camera and another is holding a green toy all are wearing t-shirt and smiling.	The young boy has a camera.	3467843559.jpg#0	3467843559.jpg#0r1e	entailment	entailment	entailment	entailment	entailment
contradiction	( ( ( 5 women ) ( sitting ( around ( ( a table ) ( doing ( some crafts ) ) ) ) ) ) . )	( ( Five men ) ( ( stand ( on chairs ) ) . ) )	(ROOT (NP (NP (CD 5) (NNS women)) (VP (VBG sitting) (PP (IN around) (NP (NP (DT a) (NN table)) (VP (VBG doing) (NP (DT some) (NNS crafts)))))) (. .)))	(ROOT (S (NP (CD Five) (NNS men)) (VP (VBP stand) (PP (IN on) (NP (NNS chairs)))) (. .)))	5 women sitting around a table doing some crafts.	Five men stand on chairs.	2314492671.jpg#1	2314492671.jpg#1r1c	contradiction	contradiction	contradiction	contradiction	contradiction
entailment	( ( ( 5 women ) ( sitting ( around ( ( a table ) ( doing ( some crafts ) ) ) ) ) ) . )	( ( Five women ) ( ( sit ( at ( a table ) ) ) . ) )	(ROOT (NP (NP (CD 5) (NNS women)) (VP (VBG sitting) (PP (IN around) (NP (NP (DT a) (NN table)) (VP (VBG doing) (NP (DT some) (NNS crafts)))))) (. .)))	(ROOT (S (NP (CD Five) (NNS women)) (VP (VBP sit) (PP (IN at) (NP (DT a) (NN table)))) (. .)))	5 women sitting around a table doing some crafts.	Five women sit at a table.	2314492671.jpg#1	2314492671.jpg#1r1e	entailment	entailment	entailment	entailment	entailment
neutral	( ( ( 5 women ) ( sitting ( around ( ( a table ) ( doing ( some crafts ) ) ) ) ) ) . )	( ( Five friends ) ( ( sit ( at ( a table ) ) ) . ) )	(ROOT (NP (NP (CD 5) (NNS women)) (VP (VBG sitting) (PP (IN around) (NP (NP (DT a) (NN table)) (VP (VBG doing) (NP (DT some) (NNS crafts)))))) (. .)))	(ROOT (S (NP (CD Five) (NNS friends)) (VP (VBP sit) (PP (IN at) (NP (DT a) (NN table)))) (. .)))	5 women sitting around a table doing some crafts.	Five friends sit at a table.	2314492671.jpg#1	2314492671.jpg#1r1n	neutral	entailment	neutral	neutral	neutral
neutral	( ( ( Street performer ) ( with ( bowler ( ( hat and ) ( high boots ) ) ) ) ) ( ( performs outside ) . ) )	( ( The man ) ( ( is ( performing ( a ( magic act ) ) ) ) . ) )	(ROOT (S (NP (NP (NNP Street) (NN performer)) (PP (IN with) (NP (JJ bowler) (NX (NX (NN hat)) (CC and) (NX (JJ high) (NNS boots)))))) (VP (VBZ performs) (ADVP (RB outside))) (. .)))	(ROOT (S (NP (DT The) (NN man)) (VP (VBZ is) (VP (VBG performing) (NP (DT a) (JJ magic) (NN act)))) (. .)))	Street performer with bowler hat and high boots performs outside.	The man is performing a magic act.	5587932348.jpg#1	5587932348.jpg#1r1n	neutral	neutral	neutral	neutral	neutral
entailment	( ( ( Street performer ) ( with ( bowler ( ( hat and ) ( high boots ) ) ) ) ) ( ( performs outside ) . ) )	( ( The person ) ( ( is performing ) . ) )	(ROOT (S (NP (NP (NNP Street) (NN performer)) (PP (IN with) (NP (JJ bowler) (NX (NX (NN hat)) (CC and) (NX (JJ high) (NNS boots)))))) (VP (VBZ performs) (ADVP (RB outside))) (. .)))	(ROOT (S (NP (DT The) (NN person)) (VP (VBZ is) (ADJP (VBG performing))) (. .)))	Street performer with bowler hat and high boots performs outside.	The person is performing.	5587932348.jpg#1	5587932348.jpg#1r1e	entailment	entailment	entailment	entailment	entailment
contradiction	( ( ( Street performer ) ( with ( bowler ( ( hat and ) ( high boots ) ) ) ) ) ( ( performs outside ) . ) )	( ( The child ) ( ( is ( dancing inside ) ) . ) )	(ROOT (S (NP (NP (NNP Street) (NN performer)) (PP (IN with) (NP (JJ bowler) (NX (NX (NN hat)) (CC and) (NX (JJ high) (NNS boots)))))) (VP (VBZ performs) (ADVP (RB outside))) (. .)))	(ROOT (S (NP (DT The) (NN child)) (VP (VBZ is) (VP (VBG dancing) (ADVP (RB inside)))) (. .)))	Street performer with bowler hat and high boots performs outside.	The child is dancing inside.	5587932348.jpg#1	5587932348.jpg#1r1c	contradiction	contradiction	contradiction	contradiction	contradiction
neutral	( ( ( A ( young boy ) ) ( playing ( in ( the grass ) ) ) ) . )	( ( The boy ) ( ( is ( playing ( make believe ) ) ) . ) )	(ROOT (NP (NP (DT A) (JJ young) (NN boy)) (VP (VBG playing) (PP (IN in) (NP (DT the) (NN grass)))) (. .)))	(ROOT (S (NP (DT The) (NN boy)) (VP (VBZ is) (VP (VBG playing) (S (VP (VB make) (VB believe))))) (. .)))	A young boy playing in the grass.	The boy is playing make believe.	474008209.jpg#3	474008209.jpg#3r1n	neutral	neutral	neutral	contradiction	neutral
entailment	( ( ( A ( young boy ) ) ( playing ( in ( the grass ) ) ) ) . )	( There ( ( is ( ( a child ) ( in ( the grass ) ) ) ) . ) )	(ROOT (NP (NP (DT A) (JJ young) (NN boy)) (VP (VBG playing) (PP (IN in) (NP (DT the) (NN grass)))) (. .)))	(ROOT (S (NP (EX There)) (VP (VBZ is) (NP (NP (DT a) (NN child)) (PP (IN in) (NP (DT the) (NN grass))))) (. .)))	A young boy playing in the grass.	There is a child in the grass.	474008209.jpg#3	474008209.jpg#3r1e	entailment	entailment	entailment	entailment	entailment
contradiction	( ( ( A ( young boy ) ) ( playing ( in ( the grass ) ) ) ) . )	( ( The boy ) ( ( is ( in ( the sand ) ) ) . ) )	(ROOT (NP (NP (DT A) (JJ young) (NN boy)) (VP (VBG playing) (PP (IN in) (NP (DT the) (NN grass)))) (. .)))	(ROOT (S (NP (DT The) (NN boy)) (VP (VBZ is) (PP (IN in) (NP (DT the) (NN sand)))) (. .)))	A young boy playing in the grass.	The boy is in the sand.	474008209.jpg#3	474008209.jpg#3r1c	contradiction	contradiction	contradiction	contradiction	contradiction
neutral	( ( ( Two men ) ( ( playing baseball ) ( with ( ( the one ) ( in ( ( the ( ( ( black and ) red ) jersey ) ) ( running ( toward base ) ) ) ) ) ) ) ) . )	( ( ( The man ) ( in ( ( black and ) red ) ) ) ( ( is ( about ( to ( score ( the ( winning run ) ) ) ) ) ) . ) )	(ROOT (NP (NP (CD Two) (NNS men)) (VP (VBG playing) (NP (NN baseball)) (PP (IN with) (NP (NP (DT the) (NN one)) (PP (IN in) (NP (NP (DT the) (ADJP (JJ black) (CC and) (JJ red)) (NN jersey)) (VP (VBG running) (PP (IN toward) (NP (NN base))))))))) (. .)))	(ROOT (S (NP (NP (DT The) (NN man)) (PP (IN in) (NP (JJ black) (CC and) (JJ red)))) (VP (VBZ is) (VP (IN about) (S (VP (TO to) (VP (VB score) (NP (DT the) (VBG winning) (NN run))))))) (. .)))	Two men playing baseball with the one in the black and red jersey running toward base.	The man in black and red is about to score the winning run.	3015368588.jpg#0	3015368588.jpg#0r1n	neutral	neutral	neutral	neutral	neutral
entailment	( ( ( Two men ) ( ( playing baseball ) ( with ( ( the one ) ( in ( ( the ( ( ( black and ) red ) jersey ) ) ( running ( toward base ) ) ) ) ) ) ) ) . )	( There ( ( is ( ( a ( baseball game ) ) ( going on ) ) ) . ) )	(ROOT (NP (NP (CD Two) (NNS men)) (VP (VBG playing) (NP (NN baseball)) (PP (IN with) (NP (NP (DT the) (NN one)) (PP (IN in) (NP (NP (DT the) (ADJP (JJ black) (CC and) (JJ red)) (NN jersey)) (VP (VBG running) (PP (IN toward) (NP (NN base))))))))) (. .)))	(ROOT (S (NP (EX There)) (VP (VBZ is) (NP (NP (DT a) (NN baseball) (NN game)) (VP (VBG going) (PRT (RP on))))) (. .)))	Two men playing baseball with the one in the black and red jersey running toward base.	There is a baseball game going on.	3015368588.jpg#0	3015368588.jpg#0r1e	entailment	entailment	entailment	entailment	entailment
contradiction	( ( ( Two men ) ( ( playing baseball ) ( with ( ( the one ) ( in ( ( the ( ( ( black and ) red ) jersey ) ) ( running ( toward base ) ) ) ) ) ) ) ) . )	( ( ( The man ) ( in ( ( black and ) red ) ) ) ( ( is ( sitting ( in ( the bleachers ) ) ) ) . ) )	(ROOT (NP (NP (CD Two) (NNS men)) (VP (VBG playing) (NP (NN baseball)) (PP (IN with) (NP (NP (DT the) (NN one)) (PP (IN in) (NP (NP (DT the) (ADJP (JJ black) (CC and) (JJ red)) (NN jersey)) (VP (VBG running) (PP (IN toward) (NP (NN base))))))))) (. .)))	(ROOT (S (NP (NP (DT The) (NN man)) (PP (IN in) (NP (JJ black) (CC and) (JJ red)))) (VP (VBZ is) (VP (VBG sitting) (PP (IN in) (NP (DT the) (NNS bleachers))))) (. .)))	Two men playing baseball with the one in the black and red jersey running toward base.	The man in black and red is sitting in the bleachers.	3015368588.jpg#0	3015368588.jpg#0r1c	contradiction	contradiction	contradiction	contradiction	contradiction
neutral	( ( ( ( A man ) and ) ( a woman ) ) ( ( are ( ( looking ( at produce ) ) ( on display ) ) ) . ) )	( ( ( ( A man ) and ) women ) ( ( are ( staring ( at ( heads ( of lettuce ) ) ) ) ) . ) )	(ROOT (S (NP (NP (DT A) (NN man)) (CC and) (NP (DT a) (NN woman))) (VP (VBP are) (VP (VBG looking) (PP (IN at) (NP (NN produce))) (PP (IN on) (NP (NN display))))) (. .)))	(ROOT (S (NP (NP (DT A) (NN man)) (CC and) (NP (NNS women))) (VP (VBP are) (VP (VBG staring) (PP (IN at) (NP (NP (NNS heads)) (PP (IN of) (NP (NN lettuce))))))) (. .)))	A man and a woman are looking at produce on display.	A man and women are staring at heads of lettuce.	4958897418.jpg#4	4958897418.jpg#4r1n	neutral	neutral	neutral	neutral	neutral
contradiction	( ( ( ( A man ) and ) ( a woman ) ) ( ( are ( ( looking ( at produce ) ) ( on display ) ) ) . ) )	( ( Two men ) ( ( throw ( produce ( at ( ( each other ) ( for fun ) ) ) ) ) . ) )	(ROOT (S (NP (NP (DT A) (NN man)) (CC and) (NP (DT a) (NN woman))) (VP (VBP are) (VP (VBG looking) (PP (IN at) (NP (NN produce))) (PP (IN on) (NP (NN display))))) (. .)))	(ROOT (S (NP (CD Two) (NNS men)) (VP (VBP throw) (VP (VB produce) (PP (IN at) (NP (NP (DT each) (JJ other)) (PP (IN for) (NP (NN fun))))))) (. .)))	A man and a woman are looking at produce on display.	Two men throw produce at each other for fun.	4958897418.jpg#4	4958897418.jpg#4r1c	contradiction	contradiction	contradiction	contradiction	contradiction
entailment	( ( ( ( A man ) and ) ( a woman ) ) ( ( are ( ( looking ( at produce ) ) ( on display ) ) ) . ) )	( ( A ( ( man and ) woman ) ) ( ( are ( looking ( at produce ) ) ) . ) )	(ROOT (S (NP (NP (DT A) (NN man)) (CC and) (NP (DT a) (NN woman))) (VP (VBP are) (VP (VBG looking) (PP (IN at) (NP (NN produce))) (PP (IN on) (NP (NN display))))) (. .)))	(ROOT (S (NP (DT A) (NN man) (CC and) (NN woman)) (VP (VBP are) (VP (VBG looking) (PP (IN at) (NP (NN produce))))) (. .)))	A man and a woman are looking at produce on display.	A man and woman are looking at produce.	4958897418.jpg#4	4958897418.jpg#4r1e	entailment	entailment	entailment	entailment	entailment
contradiction	( People ( ( are ( ( throwing tomatoes ) ( at ( each other ) ) ) ) . ) )	( ( The people ) ( ( are ( ( ( sitting and ) eating ) ( their food ) ) ) . ) )	(ROOT (S (NP (NNS People)) (VP (VBP are) (VP (VBG throwing) (NP (NNS tomatoes)) (PP (IN at) (NP (DT each) (JJ other))))) (. .)))	(ROOT (S (NP (DT The) (NNS people)) (VP (VBP are) (VP (VBG sitting) (CC and) (VBG eating) (NP (PRP$ their) (NN food)))) (. .)))	People are throwing tomatoes at each other.	The people are sitting and eating their food.	4927150698.jpg#2	4927150698.jpg#2r1c	contradiction	contradiction	contradiction	contradiction	contradiction
neutral	( People ( ( are ( ( throwing tomatoes ) ( at ( each other ) ) ) ) . ) )	( ( The men ) ( ( are ( covered ( in tomatoes ) ) ) . ) )	(ROOT (S (NP (NNS People)) (VP (VBP are) (VP (VBG throwing) (NP (NNS tomatoes)) (PP (IN at) (NP (DT each) (JJ other))))) (. .)))	(ROOT (S (NP (DT The) (NNS men)) (VP (VBP are) (VP (VBN covered) (PP (IN in) (NP (NNS tomatoes))))) (. .)))	People are throwing tomatoes at each other.	The men are covered in tomatoes.	4927150698.jpg#2	4927150698.jpg#2r1n	neutral	neutral	entailment	neutral	neutral
entailment	( People ( ( are ( ( throwing tomatoes ) ( at ( each other ) ) ) ) . ) )	( ( The people ) ( ( are ( having ( a ( food fight ) ) ) ) . ) )	(ROOT (S (NP (NNS People)) (VP (VBP are) (VP (VBG throwing) (NP (NNS tomatoes)) (PP (IN at) (NP (DT each) (JJ other))))) (. .)))	(ROOT (S (NP (DT The) (NNS people)) (VP (VBP are) (VP (VBG having) (NP (DT a) (NN food) (NN fight)))) (. .)))	People are throwing tomatoes at each other.	The people are having a food fight.	4927150698.jpg#2	4927150698.jpg#2r1e	entailment	entailment	neutral	entailment	entailment
entailment	( ( People ( standing ( in ( line ( of ( a ( beer ( and ( curry line ) ) ) ) ) ) ) ) ) . )	( People ( standing ( in line ) ) )	(ROOT (NP (NP (NNS People)) (VP (VBG standing) (PP (IN in) (NP (NP (NN line)) (PP (IN of) (NP (DT a) (NN beer) (CC and) (NN curry) (NN line)))))) (. .)))	(ROOT (NP (NP (NNS People)) (NP (NP (NN standing)) (PP (IN in) (NP (NN line))))))	People standing in line of a beer and curry line.	People standing in line	4718126728.jpg#2	4718126728.jpg#2r1e	entailment	entailment	entailment	entailment	entailment
neutral	( ( People ( standing ( in ( line ( of ( a ( beer ( and ( curry line ) ) ) ) ) ) ) ) ) . )	( People ( happily ( standing ( in line ) ) ) )	(ROOT (NP (NP (NNS People)) (VP (VBG standing) (PP (IN in) (NP (NP (NN line)) (PP (IN of) (NP (DT a) (NN beer) (CC and) (NN curry) (NN line)))))) (. .)))	(ROOT (S (NP (NP (NNS People)) (VP (ADVP (RB happily)) (VBG standing) (PP (IN in) (NP (NN line)))))))	People standing in line of a beer and curry line.	People happily standing in line	4718126728.jpg#2	4718126728.jpg#2r1n	neutral	neutral	neutral	neutral	neutral
contradiction	( ( People ( standing ( in ( line ( of ( a ( beer ( and ( curry line ) ) ) ) ) ) ) ) ) . )	( People ( not ( standing ( in line ) ) ) )	(ROOT (NP (NP (NNS People)) (VP (VBG standing) (PP (IN in) (NP (NP (NN line)) (PP (IN of) (NP (DT a) (NN beer) (CC and) (NN curry) (NN line)))))) (. .)))	(ROOT (S (NP (NNS People)) (VP (RB not) (S (VP (VBG standing) (PP (IN in) (NP (NN line))))))))	People standing in line of a beer and curry line.	People not standing in line	4718126728.jpg#2	4718126728.jpg#2r1c	contradiction	contradiction	entailment	contradiction	contradiction
contradiction	( ( ( ( A man ) and ) ( a woman ) ) ( are ( talking ( in ( a park ) ) ) ) )	( ( A ( ( man and ) woman ) ) ( ( are ( talking ( in ( the aquarium ) ) ) ) . ) )	(ROOT (S (NP (NP (DT A) (NN man)) (CC and) (NP (DT a) (NN woman))) (VP (VBP are) (VP (VBG talking) (PP (IN in) (NP (DT a) (NN park)))))))	(ROOT (S (NP (DT A) (NN man) (CC and) (NN woman)) (VP (VBP are) (VP (VBG talking) (PP (IN in) (NP (DT the) (NN aquarium))))) (. .)))	A man and a woman are talking in a park	A man and woman are talking in the aquarium.	444803340.jpg#4	444803340.jpg#4r1c	contradiction	contradiction	contradiction	neutral	contradiction
neutral	( ( ( ( A man ) and ) ( a woman ) ) ( are ( talking ( in ( a park ) ) ) ) )	( ( The couple ) ( ( ( discuss ( their ( financial future ) ) ) ( in ( the park ) ) ) . ) )	(ROOT (S (NP (NP (DT A) (NN man)) (CC and) (NP (DT a) (NN woman))) (VP (VBP are) (VP (VBG talking) (PP (IN in) (NP (DT a) (NN park)))))))	(ROOT (S (NP (DT The) (NN couple)) (VP (VBP discuss) (NP (PRP$ their) (JJ financial) (NN future)) (PP (IN in) (NP (DT the) (NN park)))) (. .)))	A man and a woman are talking in a park	The couple discuss their financial future in the park.	444803340.jpg#4	444803340.jpg#4r1n	neutral	neutral	neutral	neutral	neutral
entailment	( ( ( ( A man ) and ) ( a woman ) ) ( are ( talking ( in ( a park ) ) ) ) )	( ( ( A pair ) ( of people ) ) ( ( are ( talking outdoors ) ) . ) )	(ROOT (S (NP (NP (DT A) (NN man)) (CC and) (NP (DT a) (NN woman))) (VP (VBP are) (VP (VBG talking) (PP (IN in) (NP (DT a) (NN park)))))))	(ROOT (S (NP (NP (DT A) (NN pair)) (PP (IN of) (NP (NNS people)))) (VP (VBP are) (VP (VBG talking) (ADVP (RB outdoors)))) (. .)))	A man and a woman are talking in a park	A pair of people are talking outdoors.	444803340.jpg#4	444803340.jpg#4r1e	entailment	entailment	entailment	entailment	entailment
contradiction	( ( A ( small ( ice cream ) ) ) ( ( stand ( with ( ( two people ) ( standing ( near it ) ) ) ) ) . ) )	( ( ( Two people ) ( ( selling ( ice cream ) ) ( from ( a car ) ) ) ) . )	(ROOT (S (NP (DT A) (JJ small) (NN ice) (NN cream)) (VP (VBP stand) (PP (IN with) (NP (NP (CD two) (NNS people)) (VP (VBG standing) (PP (IN near) (NP (PRP it))))))) (. .)))	(ROOT (NP (NP (CD Two) (NNS people)) (VP (VBG selling) (NP (NN ice) (NN cream)) (PP (IN from) (NP (DT a) (NN car)))) (. .)))	A small ice cream stand with two people standing near it.	Two people selling ice cream from a car.	4837051771.jpg#2	4837051771.jpg#2r1c	contradiction	contradiction	contradiction	neutral	contradiction
entailment	( ( A ( small ( ice cream ) ) ) ( ( stand ( with ( ( two people ) ( standing ( near it ) ) ) ) ) . ) )	( ( ( Two people ) ( standing ( outside ( an ( ice cream ) ) ) ) ) ( stand . ) )	(ROOT (S (NP (DT A) (JJ small) (NN ice) (NN cream)) (VP (VBP stand) (PP (IN with) (NP (NP (CD two) (NNS people)) (VP (VBG standing) (PP (IN near) (NP (PRP it))))))) (. .)))	(ROOT (S (NP (NP (CD Two) (NNS people)) (VP (VBG standing) (PP (IN outside) (NP (DT an) (NN ice) (NN cream))))) (VP (VBP stand)) (. .)))	A small ice cream stand with two people standing near it.	Two people standing outside an ice cream stand.	4837051771.jpg#2	4837051771.jpg#2r1e	entailment	entailment	entailment	entailment	entailment
neutral	( ( A ( small ( ice cream ) ) ) ( ( stand ( with ( ( two people ) ( standing ( near it ) ) ) ) ) . ) )	( ( ( ( Two people ) ( in line ) ) ( to ( buy icecream ) ) ) . )	(ROOT (S (NP (DT A) (JJ small) (NN ice) (NN cream)) (VP (VBP stand) (PP (IN with) (NP (NP (CD two) (NNS people)) (VP (VBG standing) (PP (IN near) (NP (PRP it))))))) (. .)))	(ROOT (NP (NP (CD Two) (NNS people)) (PP (IN in) (NP (NN line))) (S (VP (TO to) (VP (VB buy) (NP (NN icecream))))) (. .)))	A small ice cream stand with two people standing near it.	Two people in line to buy icecream.	4837051771.jpg#2	4837051771.jpg#2r1n	neutral	entailment	neutral	neutral	entailment
contradiction	( ( Number 916 ) ( ( is ( hoping ( that ( he ( is ( going ( to ( win ( the race ) ) ) ) ) ) ) ) ) . ) )	( ( A person ) ( ( is ( is ( playing baseball ) ) ) . ) )	(ROOT (S (NP (NN Number) (CD 916)) (VP (VBZ is) (VP (VBG hoping) (SBAR (IN that) (S (NP (PRP he)) (VP (VBZ is) (VP (VBG going) (S (VP (TO to) (VP (VB win) (NP (DT the) (NN race))))))))))) (. .)))	(ROOT (S (NP (DT A) (NN person)) (VP (VBZ is) (VP (VBZ is) (VP (VBG playing) (NP (NN baseball))))) (. .)))	Number 916 is hoping that he is going to win the race.	A person is is playing baseball.	4639918324.jpg#3	4639918324.jpg#3r1c	contradiction	contradiction	contradiction	contradiction	contradiction
neutral	( ( Number 916 ) ( ( is ( hoping ( that ( he ( is ( going ( to ( win ( the race ) ) ) ) ) ) ) ) ) . ) )	( ( A person ) ( ( is ( betting ( that ( he ( will ( win ( the race ) ) ) ) ) ) ) . ) )	(ROOT (S (NP (NN Number) (CD 916)) (VP (VBZ is) (VP (VBG hoping) (SBAR (IN that) (S (NP (PRP he)) (VP (VBZ is) (VP (VBG going) (S (VP (TO to) (VP (VB win) (NP (DT the) (NN race))))))))))) (. .)))	(ROOT (S (NP (DT A) (NN person)) (VP (VBZ is) (VP (VBG betting) (SBAR (IN that) (S (NP (PRP he)) (VP (MD will) (VP (VB win) (NP (DT the) (NN race)))))))) (. .)))	Number 916 is hoping that he is going to win the race.	A person is betting that he will win the race.	4639918324.jpg#3	4639918324.jpg#3r1n	neutral	neutral	neutral	contradiction	neutral
entailment	( ( Number 916 ) ( ( is ( hoping ( that ( he ( is ( going ( to ( win ( the race ) ) ) ) ) ) ) ) ) . ) )	( ( A person ) ( ( is ( competing ( in ( a race ) ) ) ) . ) )	(ROOT (S (NP (NN Number) (CD 916)) (VP (VBZ is) (VP (VBG hoping) (SBAR (IN that) (S (NP (PRP he)) (VP (VBZ is) (VP (VBG going) (S (VP (TO to) (VP (VB win) (NP (DT the) (NN race))))))))))) (. .)))	(ROOT (S (NP (DT A) (NN person)) (VP (VBZ is) (VP (VBG competing) (PP (IN in) (NP (DT a) (NN race))))) (. .)))	Number 916 is hoping that he is going to win the race.	A person is competing in a race.	4639918324.jpg#3	4639918324.jpg#3r1e	entailment	entailment	neutral	entailment	neutral
contradiction	( Girl ( ( plays ( with ( ( colorful letters ) ( on ( the floor ) ) ) ) ) . ) )	( ( The girl ) ( ( is ( playing ( ( a ( video game ) ) ( in ( the bath ) ) ) ) ) . ) )	(ROOT (S (NP (NNP Girl)) (VP (VBZ plays) (PP (IN with) (NP (NP (JJ colorful) (NNS letters)) (PP (IN on) (NP (DT the) (NN floor)))))) (. .)))	(ROOT (S (NP (DT The) (NN girl)) (VP (VBZ is) (VP (VBG playing) (NP (NP (DT a) (JJ video) (NN game)) (PP (IN in) (NP (DT the) (NN bath)))))) (. .)))	Girl plays with colorful letters on the floor.	The girl is playing a video game in the bath.	3690358925.jpg#3	3690358925.jpg#3r1c	contradiction	contradiction	contradiction	neutral	contradiction
neutral	( Girl ( ( plays ( with ( ( colorful letters ) ( on ( the floor ) ) ) ) ) . ) )	( ( The girl ) ( ( is ( ( ( spelling out ) ( her ( favorite words ) ) ) ( with ( colored letters ) ) ) ) . ) )	(ROOT (S (NP (NNP Girl)) (VP (VBZ plays) (PP (IN with) (NP (NP (JJ colorful) (NNS letters)) (PP (IN on) (NP (DT the) (NN floor)))))) (. .)))	(ROOT (S (NP (DT The) (NN girl)) (VP (VBZ is) (VP (VBG spelling) (PRT (RP out)) (NP (PRP$ her) (JJ favorite) (NNS words)) (PP (IN with) (NP (VBN colored) (NNS letters))))) (. .)))	Girl plays with colorful letters on the floor.	The girl is spelling out her favorite words with colored letters.	3690358925.jpg#3	3690358925.jpg#3r1n	neutral	entailment	neutral	neutral	neutral
entailment	( Girl ( ( plays ( with ( ( colorful letters ) ( on ( the floor ) ) ) ) ) . ) )	( ( The girl ) ( ( is ( ( having fun ) ( learning ( her letters ) ) ) ) . ) )	(ROOT (S (NP (NNP Girl)) (VP (VBZ plays) (PP (IN with) (NP (NP (JJ colorful) (NNS letters)) (PP (IN on) (NP (DT the) (NN floor)))))) (. .)))	(ROOT (S (NP (DT The) (NN girl)) (VP (VBZ is) (VP (VBG having) (NP (NN fun)) (S (VP (VBG learning) (NP (PRP$ her) (NNS letters)))))) (. .)))	Girl plays with colorful letters on the floor.	The girl is having fun learning her letters.	3690358925.jpg#3	3690358925.jpg#3r1e	entailment	neutral	neutral	entailment	entailment
entailment	( ( Two men ) ( ( are ( ( ( cooking food ) together ) ( on ( ( the corner ) ( of ( the street ) ) ) ) ) ) . ) )	( ( The men ) ( ( are ( ( making something ) ( to eat ) ) ) . ) )	(ROOT (S (NP (CD Two) (NNS men)) (VP (VBP are) (VP (VBG cooking) (NP (NN food)) (ADVP (RB together)) (PP (IN on) (NP (NP (DT the) (NN corner)) (PP (IN of) (NP (DT the) (NN street))))))) (. .)))	(ROOT (S (NP (DT The) (NNS men)) (VP (VBP are) (VP (VBG making) (NP (NN something)) (S (VP (TO to) (VP (VB eat)))))) (. .)))	Two men are cooking food together on the corner of the street.	The men are making something to eat.	316476409.jpg#0	316476409.jpg#0r1e	entailment	neutral	entailment	entailment	entailment
neutral	( ( Two men ) ( ( are ( ( ( cooking food ) together ) ( on ( ( the corner ) ( of ( the street ) ) ) ) ) ) . ) )	( ( The ( two men ) ) ( ( are ( cooking ( food ( for ( the ( block party ) ) ) ) ) ) . ) )	(ROOT (S (NP (CD Two) (NNS men)) (VP (VBP are) (VP (VBG cooking) (NP (NN food)) (ADVP (RB together)) (PP (IN on) (NP (NP (DT the) (NN corner)) (PP (IN of) (NP (DT the) (NN street))))))) (. .)))	(ROOT (S (NP (DT The) (CD two) (NNS men)) (VP (VBP are) (VP (VBG cooking) (NP (NP (NN food)) (PP (IN for) (NP (DT the) (NN block) (NN party)))))) (. .)))	Two men are cooking food together on the corner of the street.	The two men are cooking food for the block party.	316476409.jpg#0	316476409.jpg#0r1n	neutral	neutral	neutral	neutral	neutral
contradiction	( ( Two men ) ( ( are ( ( ( cooking food ) together ) ( on ( ( the corner ) ( of ( the street ) ) ) ) ) ) . ) )	( ( The ( two men ) ) ( ( are ( running ( in ( a race ) ) ) ) . ) )	(ROOT (S (NP (CD Two) (NNS men)) (VP (VBP are) (VP (VBG cooking) (NP (NN food)) (ADVP (RB together)) (PP (IN on) (NP (NP (DT the) (NN corner)) (PP (IN of) (NP (DT the) (NN street))))))) (. .)))	(ROOT (S (NP (DT The) (CD two) (NNS men)) (VP (VBP are) (VP (VBG running) (PP (IN in) (NP (DT a) (NN race))))) (. .)))	Two men are cooking food together on the corner of the street.	The two men are running in a race.	316476409.jpg#0	316476409.jpg#0r1c	contradiction	contradiction	contradiction	contradiction	contradiction
contradiction	( ( ( A man ) ( wandering ( in ( ( the desert ) ( as ( the clouds ) ) ) ) ) ) ( ( roll in ) . ) )	( ( A man ) ( ( fights ( ( dead mummy ) ( 's ( who ( magically ( ( came alive ) ( in ( the desert ) ) ) ) ) ) ) ) . ) )	(ROOT (S (NP (NP (DT A) (NN man)) (VP (VBG wandering) (PP (IN in) (NP (NP (DT the) (NN desert)) (PP (IN as) (NP (DT the) (NNS clouds))))))) (VP (VBP roll) (PRT (RP in))) (. .)))	(ROOT (S (NP (DT A) (NN man)) (VP (VBZ fights) (SBAR (S (NP (JJ dead) (NN mummy)) (VP (VBZ 's) (SBAR (WHNP (WP who)) (S (ADVP (RB magically)) (VP (VBD came) (ADJP (JJ alive)) (PP (IN in) (NP (DT the) (NN desert)))))))))) (. .)))	A man wandering in the desert as the clouds roll in.	A man fights dead mummy's who magically came alive in the desert.	1307094208.jpg#4	1307094208.jpg#4r1c	contradiction	contradiction	contradiction	contradiction	contradiction
entailment	( ( ( A man ) ( wandering ( in ( ( the desert ) ( as ( the clouds ) ) ) ) ) ) ( ( roll in ) . ) )	( ( A man ) ( ( wonders ( in ( the desert ) ) ) . ) )	(ROOT (S (NP (NP (DT A) (NN man)) (VP (VBG wandering) (PP (IN in) (NP (NP (DT the) (NN desert)) (PP (IN as) (NP (DT the) (NNS clouds))))))) (VP (VBP roll) (PRT (RP in))) (. .)))	(ROOT (S (NP (DT A) (NN man)) (VP (VBZ wonders) (PP (IN in) (NP (DT the) (NN desert)))) (. .)))	A man wandering in the desert as the clouds roll in.	A man wonders in the desert.	1307094208.jpg#4	1307094208.jpg#4r1e	entailment	entailment	entailment	entailment	entailment
neutral	( ( ( A man ) ( wandering ( in ( ( the desert ) ( as ( the clouds ) ) ) ) ) ) ( ( roll in ) . ) )	( ( ( ( A man ) and ) ( a camel ) ) ( ( wonder ( in ( the desert ) ) ) . ) )	(ROOT (S (NP (NP (DT A) (NN man)) (VP (VBG wandering) (PP (IN in) (NP (NP (DT the) (NN desert)) (PP (IN as) (NP (DT the) (NNS clouds))))))) (VP (VBP roll) (PRT (RP in))) (. .)))	(ROOT (S (NP (NP (DT A) (NN man)) (CC and) (NP (DT a) (NN camel))) (VP (VBP wonder) (PP (IN in) (NP (DT the) (NN desert)))) (. .)))	A man wandering in the desert as the clouds roll in.	A man and a camel wonder in the desert.	1307094208.jpg#4	1307094208.jpg#4r1n	neutral	neutral	contradiction	contradiction	neutral
contradiction	( ( ( ( A lady ) ( with ( bright ( orange hair ) ) ) ) ( walking ( in ( a crowd ) ) ) ) . )	( ( The woman ) ( ( is asleep ) . ) )	(ROOT (NP (NP (NP (DT A) (NN lady)) (PP (IN with) (NP (JJ bright) (JJ orange) (NN hair)))) (VP (VBG walking) (PP (IN in) (NP (DT a) (NN crowd)))) (. .)))	(ROOT (S (NP (DT The) (NN woman)) (VP (VBZ is) (ADJP (RB asleep))) (. .)))	A lady with bright orange hair walking in a crowd.	The woman is asleep.	4717112737.jpg#3	4717112737.jpg#3r1c	contradiction	contradiction	contradiction	contradiction	contradiction
entailment	( ( ( ( A lady ) ( with ( bright ( orange hair ) ) ) ) ( walking ( in ( a crowd ) ) ) ) . )	( ( A woman ) ( ( is ( near ( ( a group ) ( of people ) ) ) ) . ) )	(ROOT (NP (NP (NP (DT A) (NN lady)) (PP (IN with) (NP (JJ bright) (JJ orange) (NN hair)))) (VP (VBG walking) (PP (IN in) (NP (DT a) (NN crowd)))) (. .)))	(ROOT (S (NP (DT A) (NN woman)) (VP (VBZ is) (PP (IN near) (NP (NP (DT a) (NN group)) (PP (IN of) (NP (NNS people)))))) (. .)))	A lady with bright orange hair walking in a crowd.	A woman is near a group of people.	4717112737.jpg#3	4717112737.jpg#3r1e	entailment	entailment	entailment	entailment	entailment
contradiction	( ( ( ( A lady ) ( with ( bright ( orange hair ) ) ) ) ( walking ( in ( a crowd ) ) ) ) . )	( ( The ( street performer ) ) ( ( is ( entertaining ( the tourists ) ) ) . ) )	(ROOT (NP (NP (NP (DT A) (NN lady)) (PP (IN with) (NP (JJ bright) (JJ orange) (NN hair)))) (VP (VBG walking) (PP (IN in) (NP (DT a) (NN crowd)))) (. .)))	(ROOT (S (NP (DT The) (NN street) (NN performer)) (VP (VBZ is) (VP (VBG entertaining) (NP (DT the) (NNS tourists)))) (. .)))	A lady with bright orange hair walking in a crowd.	The street performer is entertaining the tourists.	4717112737.jpg#3	4717112737.jpg#3r1n	neutral	contradiction	contradiction	neutral	contradiction
-	( ( ( A ( white-haired man ) ) ( with ( ( a ( ( mustache and ) glasses ) ) ( in ( a ( business suit ) ) ) ) ) ) ( ( ( stands outside ) ( at ( ( a podium ) ( marked ( with ( ( ( ( the seal ) ( of ( ( the ( US House ) ) ( of Representatives ) ) ) ) , ) ( ( ( surrounded ( by ( many people ) ) ) , ) ( with ( ( a ( columned building ) ) ( behind him ) ) ) ) ) ) ) ) ) ) . ) )	( There ( ( ( are people ) outside ) . ) )	(ROOT (S (NP (NP (DT A) (JJ white-haired) (NN man)) (PP (IN with) (NP (NP (DT a) (NN mustache) (CC and) (NNS glasses)) (PP (IN in) (NP (DT a) (NN business) (NN suit)))))) (VP (VBZ stands) (ADVP (RB outside)) (PP (IN at) (NP (NP (DT a) (NN podium)) (VP (VBN marked) (PP (IN with) (NP (NP (DT the) (NN seal)) (PP (IN of) (NP (NP (DT the) (NNP US) (NNP House)) (PP (IN of) (NP (NNPS Representatives))))…	(ROOT (S (NP (EX There)) (VP (VBP are) (NP (NNS people)) (ADVP (RB outside))) (. .)))	A white-haired man with a mustache and glasses in a business suit stands outside at a podium marked with the seal of the US House of Representatives, surrounded by many people, with a columned building behind him.	There are people outside.	4444092165.jpg#0	4444092165.jpg#0r1e	entailment	neutral	neutral	entailment	contradiction
neutral	( ( ( A ( white-haired man ) ) ( with ( ( a ( ( mustache and ) glasses ) ) ( in ( a ( business suit ) ) ) ) ) ) ( ( ( stands outside ) ( at ( ( a podium ) ( marked ( with ( ( ( ( the seal ) ( of ( ( the ( US House ) ) ( of Representatives ) ) ) ) , ) ( ( ( surrounded ( by ( many people ) ) ) , ) ( with ( ( a ( columned building ) ) ( behind him ) ) ) ) ) ) ) ) ) ) . ) )	( ( The man ) ( ( is ( getting ( ready ( to speak ) ) ) ) . ) )	(ROOT (S (NP (NP (DT A) (JJ white-haired) (NN man)) (PP (IN with) (NP (NP (DT a) (NN mustache) (CC and) (NNS glasses)) (PP (IN in) (NP (DT a) (NN business) (NN suit)))))) (VP (VBZ stands) (ADVP (RB outside)) (PP (IN at) (NP (NP (DT a) (NN podium)) (VP (VBN marked) (PP (IN with) (NP (NP (DT the) (NN seal)) (PP (IN of) (NP (NP (DT the) (NNP US) (NNP House)) (PP (IN of) (NP (NNPS Representatives))))…	(ROOT (S (NP (DT The) (NN man)) (VP (VBZ is) (VP (VBG getting) (ADJP (JJ ready) (S (VP (TO to) (VP (VB speak))))))) (. .)))	A white-haired man with a mustache and glasses in a business suit stands outside at a podium marked with the seal of the US House of Representatives, surrounded by many people, with a columned building behind him.	The man is getting ready to speak.	4444092165.jpg#0	4444092165.jpg#0r1n	neutral	neutral	entailment	neutral	neutral
contradiction	( ( ( A ( white-haired man ) ) ( with ( ( a ( ( mustache and ) glasses ) ) ( in ( a ( business suit ) ) ) ) ) ) ( ( ( stands outside ) ( at ( ( a podium ) ( marked ( with ( ( ( ( the seal ) ( of ( ( the ( US House ) ) ( of Representatives ) ) ) ) , ) ( ( ( surrounded ( by ( many people ) ) ) , ) ( with ( ( a ( columned building ) ) ( behind him ) ) ) ) ) ) ) ) ) ) . ) )	( ( The man ) ( ( is ( ( sitting ( in ( a chair ) ) ) inside ) ) . ) )	(ROOT (S (NP (NP (DT A) (JJ white-haired) (NN man)) (PP (IN with) (NP (NP (DT a) (NN mustache) (CC and) (NNS glasses)) (PP (IN in) (NP (DT a) (NN business) (NN suit)))))) (VP (VBZ stands) (ADVP (RB outside)) (PP (IN at) (NP (NP (DT a) (NN podium)) (VP (VBN marked) (PP (IN with) (NP (NP (DT the) (NN seal)) (PP (IN of) (NP (NP (DT the) (NNP US) (NNP House)) (PP (IN of) (NP (NNPS Representatives))))…	(ROOT (S (NP (DT The) (NN man)) (VP (VBZ is) (VP (VBG sitting) (PP (IN in) (NP (DT a) (NN chair))) (ADVP (RB inside)))) (. .)))	A white-haired man with a mustache and glasses in a business suit stands outside at a podium marked with the seal of the US House of Representatives, surrounded by many people, with a columned building behind him.	The man is sitting in a chair inside.	4444092165.jpg#0	4444092165.jpg#0r1c	contradiction	contradiction	contradiction	contradiction	contradiction
contradiction	( ( ( A man ) ( ( running ( a ( marathon talks ) ) ) ( to ( his friend ) ) ) ) . )	( There ( ( are ( people ( ( canoeing down ) ( a river ) ) ) ) . ) )	(ROOT (NP (NP (DT A) (NN man)) (VP (VBG running) (NP (DT a) (NN marathon) (NNS talks)) (PP (TO to) (NP (PRP$ his) (NN friend)))) (. .)))	(ROOT (S (NP (EX There)) (VP (VBP are) (NP (NP (NNS people)) (VP (VBG canoeing) (PRT (RP down)) (NP (DT a) (NN river))))) (. .)))	A man running a marathon talks to his friend.	There are people canoeing down a river.	4956464881.jpg#4	4956464881.jpg#4r1c	contradiction	contradiction	contradiction	contradiction	contradiction
entailment	( ( ( A man ) ( ( running ( a ( marathon talks ) ) ) ( to ( his friend ) ) ) ) . )	( There ( ( is ( ( a man ) running ) ) . ) )	(ROOT (NP (NP (DT A) (NN man)) (VP (VBG running) (NP (DT a) (NN marathon) (NNS talks)) (PP (TO to) (NP (PRP$ his) (NN friend)))) (. .)))	(ROOT (S (NP (EX There)) (VP (VBZ is) (NP (NP (DT a) (NN man)) (VP (VBG running)))) (. .)))	A man running a marathon talks to his friend.	There is a man running.	4956464881.jpg#4	4956464881.jpg#4r1e	entailment	neutral	neutral	entailment	entailment
neutral	( ( ( A man ) ( ( running ( a ( marathon talks ) ) ) ( to ( his friend ) ) ) ) . )	( ( ( ( A man ) and ) ( his friend ) ) ( ( are ( ( running ( a marathon ) ) together ) ) . ) )	(ROOT (NP (NP (DT A) (NN man)) (VP (VBG running) (NP (DT a) (NN marathon) (NNS talks)) (PP (TO to) (NP (PRP$ his) (NN friend)))) (. .)))	(ROOT (S (NP (NP (DT A) (NN man)) (CC and) (NP (PRP$ his) (NN friend))) (VP (VBP are) (VP (VBG running) (NP (DT a) (NN marathon)) (ADVP (RB together)))) (. .)))	A man running a marathon talks to his friend.	A man and his friend are running a marathon together.	4956464881.jpg#4	4956464881.jpg#4r1n	neutral	entailment	neutral	neutral	neutral
contradiction	( ( ( A lot ) ( of ( people ( ( walking ( outside ( ( a row ) ( of ( shops ( with ( ( an ( older man ) ) ( with ( his hands ) ) ) ) ) ) ) ) ) ( in ( his pocket ) ) ) ) ) ) ( ( is ( closer ( to ( the camera ) ) ) ) . ) )	( ( ( A lot ) ( of ( dogs ( barking ( outside ( ( a row ) ( of ( shops ( with ( a cat ) ) ) ) ) ) ) ) ) ) ( ( teasing them ) . ) )	(ROOT (S (NP (NP (DT A) (NN lot)) (PP (IN of) (NP (NP (NNS people)) (VP (VBG walking) (PP (IN outside) (NP (NP (DT a) (NN row)) (PP (IN of) (NP (NP (NNS shops)) (PP (IN with) (NP (NP (DT an) (JJR older) (NN man)) (PP (IN with) (NP (PRP$ his) (NNS hands))))))))) (PP (IN in) (NP (PRP$ his) (NN pocket))))))) (VP (VBZ is) (ADJP (ADJP (JJR closer)) (PP (TO to) (NP (DT the) (NN camera))))) (. .)))	(ROOT (S (NP (NP (DT A) (NN lot)) (PP (IN of) (NP (NP (NNS dogs)) (VP (VBG barking) (PP (IN outside) (NP (NP (DT a) (NN row)) (PP (IN of) (NP (NP (NNS shops)) (PP (IN with) (NP (DT a) (NN cat))))))))))) (VP (VBD teasing) (NP (PRP them))) (. .)))	A lot of people walking outside a row of shops with an older man with his hands in his pocket is closer to the camera.	A lot of dogs barking outside a row of shops with a cat teasing them.	4869280869.jpg#0	4869280869.jpg#0r1c	contradiction	contradiction	contradiction	contradiction	contradiction
entailment	( ( ( A lot ) ( of ( people ( ( walking ( outside ( ( a row ) ( of ( shops ( with ( ( an ( older man ) ) ( with ( his hands ) ) ) ) ) ) ) ) ) ( in ( his pocket ) ) ) ) ) ) ( ( is ( closer ( to ( the camera ) ) ) ) . ) )	( ( ( ( A lot ) ( of people ) ) ( ( walking ( outside ( ( a row ) ( of ( shops ( with ( a man ) ) ) ) ) ) ) ( with ( hands ( in ( his pockets ) ) ) ) ) ) . )	(ROOT (S (NP (NP (DT A) (NN lot)) (PP (IN of) (NP (NP (NNS people)) (VP (VBG walking) (PP (IN outside) (NP (NP (DT a) (NN row)) (PP (IN of) (NP (NP (NNS shops)) (PP (IN with) (NP (NP (DT an) (JJR older) (NN man)) (PP (IN with) (NP (PRP$ his) (NNS hands))))))))) (PP (IN in) (NP (PRP$ his) (NN pocket))))))) (VP (VBZ is) (ADJP (ADJP (JJR closer)) (PP (TO to) (NP (DT the) (NN camera))))) (. .)))	(ROOT (NP (NP (NP (DT A) (NN lot)) (PP (IN of) (NP (NNS people)))) (VP (VBG walking) (PP (IN outside) (NP (NP (DT a) (NN row)) (PP (IN of) (NP (NP (NNS shops)) (PP (IN with) (NP (DT a) (NN man))))))) (PP (IN with) (NP (NP (NNS hands)) (PP (IN in) (NP (PRP$ his) (NNS pockets)))))) (. .)))	A lot of people walking outside a row of shops with an older man with his hands in his pocket is closer to the camera.	A lot of people walking outside a row of shops with a man with hands in his pockets.	4869280869.jpg#0	4869280869.jpg#0r1e	entailment	contradiction	contradiction	entailment	entailment
neutral	( ( ( A lot ) ( of ( people ( ( walking ( outside ( ( a row ) ( of ( shops ( with ( ( an ( older man ) ) ( with ( his hands ) ) ) ) ) ) ) ) ) ( in ( his pocket ) ) ) ) ) ) ( ( is ( closer ( to ( the camera ) ) ) ) . ) )	( People ( ( are ( ( looking ( through ( ( the shops ) ( for stuff ) ) ) ) ( to buy ) ) ) . ) )	(ROOT (S (NP (NP (DT A) (NN lot)) (PP (IN of) (NP (NP (NNS people)) (VP (VBG walking) (PP (IN outside) (NP (NP (DT a) (NN row)) (PP (IN of) (NP (NP (NNS shops)) (PP (IN with) (NP (NP (DT an) (JJR older) (NN man)) (PP (IN with) (NP (PRP$ his) (NNS hands))))))))) (PP (IN in) (NP (PRP$ his) (NN pocket))))))) (VP (VBZ is) (ADJP (ADJP (JJR closer)) (PP (TO to) (NP (DT the) (NN camera))))) (. .)))	(ROOT (S (NP (NNS People)) (VP (VBP are) (VP (VBG looking) (PP (IN through) (NP (NP (DT the) (NNS shops)) (PP (IN for) (NP (NN stuff))))) (S (VP (TO to) (VP (VB buy)))))) (. .)))	A lot of people walking outside a row of shops with an older man with his hands in his pocket is closer to the camera.	People are looking through the shops for stuff to buy.	4869280869.jpg#0	4869280869.jpg#0r1n	neutral	neutral	neutral	neutral	neutral
contradiction	( ( ( ( A ( barefooted ( adolescent boy ) ) ) ( in ( a ( yellow shirt ) ) ) ) ( reaching ( ( the top ) ( of ( a ( small ( skateboarding ramp ) ) ) ) ) ) ) . )	( ( the boy ) ( is ( flying ( a helicopter ) ) ) )	(ROOT (NP (NP (NP (DT A) (JJ barefooted) (JJ adolescent) (NN boy)) (PP (IN in) (NP (DT a) (JJ yellow) (NN shirt)))) (VP (VBG reaching) (NP (NP (DT the) (NN top)) (PP (IN of) (NP (DT a) (JJ small) (NNP skateboarding) (NN ramp))))) (. .)))	(ROOT (S (NP (DT the) (NN boy)) (VP (VBZ is) (VP (VBG flying) (NP (DT a) (NN helicopter))))))	A barefooted adolescent boy in a yellow shirt reaching the top of a small skateboarding ramp.	the boy is flying a helicopter	3457964999.jpg#0	3457964999.jpg#0r1c	contradiction	contradiction	contradiction	contradiction	contradiction
neutral	( ( ( ( A ( barefooted ( adolescent boy ) ) ) ( in ( a ( yellow shirt ) ) ) ) ( reaching ( ( the top ) ( of ( a ( small ( skateboarding ramp ) ) ) ) ) ) ) . )	( ( the boy ) ( is five ) )	(ROOT (NP (NP (NP (DT A) (JJ barefooted) (JJ adolescent) (NN boy)) (PP (IN in) (NP (DT a) (JJ yellow) (NN shirt)))) (VP (VBG reaching) (NP (NP (DT the) (NN top)) (PP (IN of) (NP (DT a) (JJ small) (NNP skateboarding) (NN ramp))))) (. .)))	(ROOT (S (NP (DT the) (NN boy)) (VP (VBZ is) (NP (CD five)))))	A barefooted adolescent boy in a yellow shirt reaching the top of a small skateboarding ramp.	the boy is five	3457964999.jpg#0	3457964999.jpg#0r1n	neutral	neutral	neutral	neutral	neutral
entailment	( ( ( ( A ( barefooted ( adolescent boy ) ) ) ( in ( a ( yellow shirt ) ) ) ) ( reaching ( ( the top ) ( of ( a ( small ( skateboarding ramp ) ) ) ) ) ) ) . )	( ( a boy ) ( is barefooted ) )	(ROOT (NP (NP (NP (DT A) (JJ barefooted) (JJ adolescent) (NN boy)) (PP (IN in) (NP (DT a) (JJ yellow) (NN shirt)))) (VP (VBG reaching) (NP (NP (DT the) (NN top)) (PP (IN of) (NP (DT a) (JJ small) (NNP skateboarding) (NN ramp))))) (. .)))	(ROOT (S (NP (DT a) (NN boy)) (VP (VBZ is) (VP (VBN barefooted)))))	A barefooted adolescent boy in a yellow shirt reaching the top of a small skateboarding ramp.	a boy is barefooted	3457964999.jpg#0	3457964999.jpg#0r1e	entailment	entailment	entailment	entailment	entailment
contradiction	( ( A man ) ( ( waterskies ( with ( a ( life jacket ) ) ) ) . ) )	( Hitler ( ( ( rides ( a jetski ) ) ( in ( this ( Kawasaki advertisement ) ) ) ) . ) )	(ROOT (S (NP (DT A) (NN man)) (VP (VBZ waterskies) (PP (IN with) (NP (DT a) (NN life) (NN jacket)))) (. .)))	(ROOT (S (NP (NNP Hitler)) (VP (VBD rides) (NP (DT a) (NN jetski)) (PP (IN in) (NP (DT this) (NNP Kawasaki) (NN advertisement)))) (. .)))	A man waterskies with a life jacket.	Hitler rides a jetski in this Kawasaki advertisement.	179829865.jpg#3	179829865.jpg#3r1c	contradiction	contradiction	contradiction	contradiction	neutral
neutral	( ( A man ) ( ( waterskies ( with ( a ( life jacket ) ) ) ) . ) )	( ( ( A ( lifeguard races ) ) ( across ( the water ) ) ) . )	(ROOT (S (NP (DT A) (NN man)) (VP (VBZ waterskies) (PP (IN with) (NP (DT a) (NN life) (NN jacket)))) (. .)))	(ROOT (NP (NP (DT A) (VBN lifeguard) (NNS races)) (PP (IN across) (NP (DT the) (NN water))) (. .)))	A man waterskies with a life jacket.	A lifeguard races across the water.	179829865.jpg#3	179829865.jpg#3r1n	neutral	neutral	entailment	neutral	neutral
neutral	( ( A man ) ( ( waterskies ( with ( a ( life jacket ) ) ) ) . ) )	( ( The man ) ( ( is ( enjoying ( the ocean ) ) ) . ) )	(ROOT (S (NP (DT A) (NN man)) (VP (VBZ waterskies) (PP (IN with) (NP (DT a) (NN life) (NN jacket)))) (. .)))	(ROOT (S (NP (DT The) (NN man)) (VP (VBZ is) (VP (VBG enjoying) (NP (DT the) (NN ocean)))) (. .)))	A man waterskies with a life jacket.	The man is enjoying the ocean.	179829865.jpg#3	179829865.jpg#3r1e	entailment	neutral	neutral	neutral	contradiction
contradiction	( ( ( A group ) ( of children ) ) ( ( ( enjoy ( their time ) ) ( on ( the beach ) ) ) . ) )	( ( ( A group ) ( of adults ) ) ( ( are ( swimming ( at ( the beach ) ) ) ) . ) )	(ROOT (S (NP (NP (DT A) (NN group)) (PP (IN of) (NP (NNS children)))) (VP (VBP enjoy) (NP (PRP$ their) (NN time)) (PP (IN on) (NP (DT the) (NN beach)))) (. .)))	(ROOT (S (NP (NP (DT A) (NN group)) (PP (IN of) (NP (NNS adults)))) (VP (VBP are) (VP (VBG swimming) (PP (IN at) (NP (DT the) (NN beach))))) (. .)))	A group of children enjoy their time on the beach.	A group of adults are swimming at the beach.	3757332635.jpg#2	3757332635.jpg#2r1c	contradiction	contradiction	neutral	contradiction	contradiction
neutral	( ( ( A group ) ( of children ) ) ( ( ( enjoy ( their time ) ) ( on ( the beach ) ) ) . ) )	( Children ( ( are ( swimming ( at ( the beach ) ) ) ) . ) )	(ROOT (S (NP (NP (DT A) (NN group)) (PP (IN of) (NP (NNS children)))) (VP (VBP enjoy) (NP (PRP$ their) (NN time)) (PP (IN on) (NP (DT the) (NN beach)))) (. .)))	(ROOT (S (NP (NNP Children)) (VP (VBP are) (VP (VBG swimming) (PP (IN at) (NP (DT the) (NN beach))))) (. .)))	A group of children enjoy their time on the beach.	Children are swimming at the beach.	3757332635.jpg#2	3757332635.jpg#2r1n	neutral	neutral	neutral	neutral	neutral
entailment	( ( ( A group ) ( of children ) ) ( ( ( enjoy ( their time ) ) ( on ( the beach ) ) ) . ) )	( Children ( ( are ( at ( the beach ) ) ) . ) )	(ROOT (S (NP (NP (DT A) (NN group)) (PP (IN of) (NP (NNS children)))) (VP (VBP enjoy) (NP (PRP$ their) (NN time)) (PP (IN on) (NP (DT the) (NN beach)))) (. .)))	(ROOT (S (NP (NNP Children)) (VP (VBP are) (PP (IN at) (NP (DT the) (NN beach)))) (. .)))	A group of children enjoy their time on the beach.	Children are at the beach.	3757332635.jpg#2	3757332635.jpg#2r1e	entailment	entailment	entailment	entailment	entailment
neutral	( ( ( A group ) ( of people ) ) ( ( sit ( on ( benches ( at ( ( a park ) ( outside ( a building ) ) ) ) ) ) ) . ) )	( ( The people ) ( ( sit together ) . ) )	(ROOT (S (NP (NP (DT A) (NN group)) (PP (IN of) (NP (NNS people)))) (VP (VBP sit) (PP (IN on) (NP (NP (NNS benches)) (PP (IN at) (NP (NP (DT a) (NN park)) (PP (IN outside) (NP (DT a) (NN building)))))))) (. .)))	(ROOT (S (NP (DT The) (NNS people)) (VP (VBP sit) (ADVP (RB together))) (. .)))	A group of people sit on benches at a park outside a building.	The people sit together.	4559327596.jpg#3	4559327596.jpg#3r1e	entailment	neutral	entailment	neutral	neutral
neutral	( ( ( A group ) ( of people ) ) ( ( sit ( on ( benches ( at ( ( a park ) ( outside ( a building ) ) ) ) ) ) ) . ) )	( ( The people ) ( ( wait ( for ( the ( bus ( to come ) ) ) ) ) . ) )	(ROOT (S (NP (NP (DT A) (NN group)) (PP (IN of) (NP (NNS people)))) (VP (VBP sit) (PP (IN on) (NP (NP (NNS benches)) (PP (IN at) (NP (NP (DT a) (NN park)) (PP (IN outside) (NP (DT a) (NN building)))))))) (. .)))	(ROOT (S (NP (DT The) (NNS people)) (VP (VBP wait) (PP (IN for) (NP (DT the) (NN bus) (S (VP (TO to) (VP (VB come))))))) (. .)))	A group of people sit on benches at a park outside a building.	The people wait for the bus to come.	4559327596.jpg#3	4559327596.jpg#3r1n	neutral	neutral	neutral	neutral	neutral
-	( ( ( A group ) ( of people ) ) ( ( sit ( on ( benches ( at ( ( a park ) ( outside ( a building ) ) ) ) ) ) ) . ) )	( ( A women ) ( ( ( sits ( on ( a bench ) ) ) ( by herself ) ) . ) )	(ROOT (S (NP (NP (DT A) (NN group)) (PP (IN of) (NP (NNS people)))) (VP (VBP sit) (PP (IN on) (NP (NP (NNS benches)) (PP (IN at) (NP (NP (DT a) (NN park)) (PP (IN outside) (NP (DT a) (NN building)))))))) (. .)))	(ROOT (S (NP (DT A) (NNS women)) (VP (VBZ sits) (PP (IN on) (NP (DT a) (NN bench))) (PP (IN by) (NP (PRP herself)))) (. .)))	A group of people sit on benches at a park outside a building.	A women sits on a bench by herself.	4559327596.jpg#3	4559327596.jpg#3r1c	contradiction	entailment	contradiction	neutral	neutral
entailment	( ( A ( small baby ) ) ( , ( possibly ( ( a newborn ) ( ( is ( being ( ( bathed ( by ( ( a person ) ( in ( blue scrubs ) ) ) ) ) ( wearing ( protective gloves ) ) ) ) ) . ) ) ) ) )	( Someone ( ( is ( helping ( bathe ( the ( small baby ) ) ) ) ) . ) )	(ROOT (S (NP (DT A) (JJ small) (NN baby)) (, ,) (ADVP (RB possibly)) (NP (DT a) (JJ newborn)) (VP (VBZ is) (VP (VBG being) (VP (VBN bathed) (PP (IN by) (NP (NP (DT a) (NN person)) (PP (IN in) (NP (JJ blue) (NNS scrubs))))) (S (VP (VBG wearing) (NP (JJ protective) (NNS gloves))))))) (. .)))	(ROOT (S (NP (NN Someone)) (VP (VBZ is) (VP (VBG helping) (S (VP (VB bathe) (NP (DT the) (JJ small) (NN baby)))))) (. .)))	A small baby, possibly a newborn is being bathed by a person in blue scrubs wearing protective gloves.	Someone is helping bathe the small baby.	4857560023.jpg#0	4857560023.jpg#0r1e	entailment	entailment	entailment	neutral	entailment
neutral	( ( A ( small baby ) ) ( , ( possibly ( ( a newborn ) ( ( is ( being ( ( bathed ( by ( ( a person ) ( in ( blue scrubs ) ) ) ) ) ( wearing ( protective gloves ) ) ) ) ) . ) ) ) ) )	( ( ( The person ) ( bathing ( the ( small baby ) ) ) ) ( ( is ( the mother ) ) . ) )	(ROOT (S (NP (DT A) (JJ small) (NN baby)) (, ,) (ADVP (RB possibly)) (NP (DT a) (JJ newborn)) (VP (VBZ is) (VP (VBG being) (VP (VBN bathed) (PP (IN by) (NP (NP (DT a) (NN person)) (PP (IN in) (NP (JJ blue) (NNS scrubs))))) (S (VP (VBG wearing) (NP (JJ protective) (NNS gloves))))))) (. .)))	(ROOT (S (NP (NP (DT The) (NN person)) (VP (VBG bathing) (NP (DT the) (JJ small) (NN baby)))) (VP (VBZ is) (NP (DT the) (NN mother))) (. .)))	A small baby, possibly a newborn is being bathed by a person in blue scrubs wearing protective gloves.	The person bathing the small baby is the mother.	4857560023.jpg#0	4857560023.jpg#0r1n	neutral	neutral	neutral	entailment	neutral
contradiction	( ( A ( small baby ) ) ( , ( possibly ( ( a newborn ) ( ( is ( being ( ( bathed ( by ( ( a person ) ( in ( blue scrubs ) ) ) ) ) ( wearing ( protective gloves ) ) ) ) ) . ) ) ) ) )	( ( The ( small baby ) ) ( ( ( is ( in ( ( it 's ) ( crib sound ) ) ) ) asleep ) . ) )	(ROOT (S (NP (DT A) (JJ small) (NN baby)) (, ,) (ADVP (RB possibly)) (NP (DT a) (JJ newborn)) (VP (VBZ is) (VP (VBG being) (VP (VBN bathed) (PP (IN by) (NP (NP (DT a) (NN person)) (PP (IN in) (NP (JJ blue) (NNS scrubs))))) (S (VP (VBG wearing) (NP (JJ protective) (NNS gloves))))))) (. .)))	(ROOT (S (NP (DT The) (JJ small) (NN baby)) (VP (VBZ is) (PP (IN in) (NP (NP (PRP it) (POS 's)) (NN crib) (NN sound))) (ADJP (RB asleep))) (. .)))	A small baby, possibly a newborn is being bathed by a person in blue scrubs wearing protective gloves.	The small baby is in it's crib sound asleep.	4857560023.jpg#0	4857560023.jpg#0r1c	contradiction	entailment	contradiction	contradiction	contradiction
entailment	( ( ( An ( asian woman ) ) ( sitting ( outside ( an ( outdoor ( market stall ) ) ) ) ) ) . )	( ( A woman ) ( ( sits outdoors ) . ) )	(ROOT (NP (NP (DT An) (NN asian) (NN woman)) (VP (VBG sitting) (PP (IN outside) (NP (DT an) (JJ outdoor) (NN market) (NN stall)))) (. .)))	(ROOT (S (NP (DT A) (NN woman)) (VP (VBZ sits) (ADVP (RB outdoors))) (. .)))	An asian woman sitting outside an outdoor market stall.	A woman sits outdoors.	4889307357.jpg#2	4889307357.jpg#2r1e	entailment	entailment	entailment	entailment	entailment
neutral	( ( ( An ( asian woman ) ) ( sitting ( outside ( an ( outdoor ( market stall ) ) ) ) ) ) . )	( ( A woman ) ( ( is ( ( selling stuff ) ( in ( a ( flea market ) ) ) ) ) . ) )	(ROOT (NP (NP (DT An) (NN asian) (NN woman)) (VP (VBG sitting) (PP (IN outside) (NP (DT an) (JJ outdoor) (NN market) (NN stall)))) (. .)))	(ROOT (S (NP (DT A) (NN woman)) (VP (VBZ is) (VP (VBG selling) (NP (NN stuff)) (PP (IN in) (NP (DT a) (NN flea) (NN market))))) (. .)))	An asian woman sitting outside an outdoor market stall.	A woman is selling stuff in a flea market.	4889307357.jpg#2	4889307357.jpg#2r1n	neutral	neutral	neutral	neutral	neutral
contradiction	( ( ( An ( asian woman ) ) ( sitting ( outside ( an ( outdoor ( market stall ) ) ) ) ) ) . )	( ( ( A woman ) ( sitting ( in ( an ( indoor market ) ) ) ) ) . )	(ROOT (NP (NP (DT An) (NN asian) (NN woman)) (VP (VBG sitting) (PP (IN outside) (NP (DT an) (JJ outdoor) (NN market) (NN stall)))) (. .)))	(ROOT (NP (NP (DT A) (NN woman)) (VP (VBG sitting) (PP (IN in) (NP (DT an) (JJ indoor) (NN market)))) (. .)))	An asian woman sitting outside an outdoor market stall.	A woman sitting in an indoor market.	4889307357.jpg#2	4889307357.jpg#2r1c	contradiction	contradiction	contradiction	contradiction	contradiction
contradiction	( ( An ( older gentleman ) ) ( ( ( enjoys ( a ( scenic stroll ) ) ) ( through ( the countryside ) ) ) . ) )	( ( ( A ( pirate boards ) ) ( the spaceship ) ) . )	(ROOT (S (NP (DT An) (JJR older) (NN gentleman)) (VP (VBZ enjoys) (NP (DT a) (JJ scenic) (NN stroll)) (PP (IN through) (NP (DT the) (NN countryside)))) (. .)))	(ROOT (NP (NP (DT A) (NN pirate) (NNS boards)) (NP (DT the) (NN spaceship)) (. .)))	An older gentleman enjoys a scenic stroll through the countryside.	A pirate boards the spaceship.	7043828775.jpg#1	7043828775.jpg#1r1c	contradiction	contradiction	contradiction	contradiction	contradiction
neutral	( ( An ( older gentleman ) ) ( ( ( enjoys ( a ( scenic stroll ) ) ) ( through ( the countryside ) ) ) . ) )	( ( An ( old man ) ) ( ( ( searches ( for ( a ( good place ) ) ) ) ( to die ) ) . ) )	(ROOT (S (NP (DT An) (JJR older) (NN gentleman)) (VP (VBZ enjoys) (NP (DT a) (JJ scenic) (NN stroll)) (PP (IN through) (NP (DT the) (NN countryside)))) (. .)))	(ROOT (S (NP (DT An) (JJ old) (NN man)) (VP (VBZ searches) (PP (IN for) (NP (DT a) (JJ good) (NN place))) (S (VP (TO to) (VP (VB die))))) (. .)))	An older gentleman enjoys a scenic stroll through the countryside.	An old man searches for a good place to die.	7043828775.jpg#1	7043828775.jpg#1r1n	neutral	neutral	contradiction	neutral	contradiction
entailment	( ( An ( older gentleman ) ) ( ( ( enjoys ( a ( scenic stroll ) ) ) ( through ( the countryside ) ) ) . ) )	( ( A man ) ( ( walks ( the countryside ) ) . ) )	(ROOT (S (NP (DT An) (JJR older) (NN gentleman)) (VP (VBZ enjoys) (NP (DT a) (JJ scenic) (NN stroll)) (PP (IN through) (NP (DT the) (NN countryside)))) (. .)))	(ROOT (S (NP (DT A) (NN man)) (VP (VBZ walks) (NP (DT the) (NN countryside))) (. .)))	An older gentleman enjoys a scenic stroll through the countryside.	A man walks the countryside.	7043828775.jpg#1	7043828775.jpg#1r1e	entailment	entailment	entailment	entailment	entailment
entailment	( ( A ( middle-aged man ) ) ( ( is ( ( sitting ( indian style ) ) ( outside ( ( holding ( a ( folded paper ) ) ) ( in ( his hands ) ) ) ) ) ) . ) )	( ( A ( middle ( aged man ) ) ) ( ( is outdoors ) . ) )	(ROOT (S (NP (DT A) (JJ middle-aged) (NN man)) (VP (VBZ is) (VP (VBG sitting) (NP (NN indian) (NN style)) (PP (IN outside) (S (VP (VBG holding) (NP (DT a) (JJ folded) (NN paper)) (PP (IN in) (NP (PRP$ his) (NNS hands)))))))) (. .)))	(ROOT (S (NP (DT A) (JJ middle) (JJ aged) (NN man)) (VP (VBZ is) (ADVP (RB outdoors))) (. .)))	A middle-aged man is sitting indian style outside holding a folded paper in his hands.	A middle aged man is outdoors.	4803925182.jpg#0	4803925182.jpg#0r1e	entailment	entailment	entailment	entailment	entailment
neutral	( ( A ( middle-aged man ) ) ( ( is ( ( sitting ( indian style ) ) ( outside ( ( holding ( a ( folded paper ) ) ) ( in ( his hands ) ) ) ) ) ) . ) )	( ( A ( middle ( aged man ) ) ) ( ( is ( ( showing off ) ( his ( origami creation ) ) ) ) . ) )	(ROOT (S (NP (DT A) (JJ middle-aged) (NN man)) (VP (VBZ is) (VP (VBG sitting) (NP (NN indian) (NN style)) (PP (IN outside) (S (VP (VBG holding) (NP (DT a) (JJ folded) (NN paper)) (PP (IN in) (NP (PRP$ his) (NNS hands)))))))) (. .)))	(ROOT (S (NP (DT A) (JJ middle) (JJ aged) (NN man)) (VP (VBZ is) (VP (VBG showing) (PRT (RP off)) (NP (PRP$ his) (NN origami) (NN creation)))) (. .)))	A middle-aged man is sitting indian style outside holding a folded paper in his hands.	A middle aged man is showing off his origami creation.	4803925182.jpg#0	4803925182.jpg#0r1n	neutral	neutral	entailment	neutral	neutral
contradiction	( ( A ( middle-aged man ) ) ( ( is ( ( sitting ( indian style ) ) ( outside ( ( holding ( a ( folded paper ) ) ) ( in ( his hands ) ) ) ) ) ) . ) )	( ( A ( middle ( aged man ) ) ) ( ( is ( sitting ( on ( ( a stool ) ( in ( a bar ) ) ) ) ) ) . ) )	(ROOT (S (NP (DT A) (JJ middle-aged) (NN man)) (VP (VBZ is) (VP (VBG sitting) (NP (NN indian) (NN style)) (PP (IN outside) (S (VP (VBG holding) (NP (DT a) (JJ folded) (NN paper)) (PP (IN in) (NP (PRP$ his) (NNS hands)))))))) (. .)))	(ROOT (S (NP (DT A) (JJ middle) (JJ aged) (NN man)) (VP (VBZ is) (VP (VBG sitting) (PP (IN on) (NP (NP (DT a) (NN stool)) (PP (IN in) (NP (DT a) (NN bar))))))) (. .)))	A middle-aged man is sitting indian style outside holding a folded paper in his hands.	A middle aged man is sitting on a stool in a bar.	4803925182.jpg#0	4803925182.jpg#0r1c	contradiction	contradiction	contradiction	contradiction	contradiction
contradiction	( ( Number 13 ) ( ( ( kicks ( ( a ( soccer ball ) ) ( towards ( the goal ) ) ) ) ( during ( ( children 's ) ( soccer game ) ) ) ) . ) )	( ( ( A player ) ( passing ( ( the ball ) ( in ( a ( soccer game ) ) ) ) ) ) . )	(ROOT (S (NP (NN Number) (CD 13)) (VP (VBZ kicks) (NP (NP (DT a) (NN soccer) (NN ball)) (PP (IN towards) (NP (DT the) (NN goal)))) (PP (IN during) (NP (NP (NNS children) (POS 's)) (NN soccer) (NN game)))) (. .)))	(ROOT (NP (NP (DT A) (NN player)) (VP (VBG passing) (NP (NP (DT the) (NN ball)) (PP (IN in) (NP (DT a) (NN soccer) (NN game))))) (. .)))	Number 13 kicks a soccer ball towards the goal during children's soccer game.	A player passing the ball in a soccer game.	3271178748.jpg#0	3271178748.jpg#0r1n	neutral	contradiction	neutral	contradiction	contradiction
entailment	( ( Number 13 ) ( ( ( kicks ( ( a ( soccer ball ) ) ( towards ( the goal ) ) ) ) ( during ( ( children 's ) ( soccer game ) ) ) ) . ) )	( ( ( A player ) ( trying ( to ( score ( in ( a ( soccer game ) ) ) ) ) ) ) . )	(ROOT (S (NP (NN Number) (CD 13)) (VP (VBZ kicks) (NP (NP (DT a) (NN soccer) (NN ball)) (PP (IN towards) (NP (DT the) (NN goal)))) (PP (IN during) (NP (NP (NNS children) (POS 's)) (NN soccer) (NN game)))) (. .)))	(ROOT (NP (NP (DT A) (NN player)) (VP (VBG trying) (PP (TO to) (NP (NP (NN score)) (PP (IN in) (NP (DT a) (NN soccer) (NN game)))))) (. .)))	Number 13 kicks a soccer ball towards the goal during children's soccer game.	A player trying to score in a soccer game.	3271178748.jpg#0	3271178748.jpg#0r1e	entailment	entailment	entailment	entailment	entailment
contradiction	( ( Number 13 ) ( ( ( kicks ( ( a ( soccer ball ) ) ( towards ( the goal ) ) ) ) ( during ( ( children 's ) ( soccer game ) ) ) ) . ) )	( ( ( A player ) ( fighting ( in ( a ( soccer game ) ) ) ) ) . )	(ROOT (S (NP (NN Number) (CD 13)) (VP (VBZ kicks) (NP (NP (DT a) (NN soccer) (NN ball)) (PP (IN towards) (NP (DT the) (NN goal)))) (PP (IN during) (NP (NP (NNS children) (POS 's)) (NN soccer) (NN game)))) (. .)))	(ROOT (NP (NP (DT A) (NN player)) (VP (VBG fighting) (PP (IN in) (NP (DT a) (NN soccer) (NN game)))) (. .)))	Number 13 kicks a soccer ball towards the goal during children's soccer game.	A player fighting in a soccer game.	3271178748.jpg#0	3271178748.jpg#0r1c	contradiction	contradiction	contradiction	contradiction	contradiction
neutral	( ( A nun ) ( ( uses ( her ( camera ( to ( take ( ( a photo ) ( of ( an ( interesting site ) ) ) ) ) ) ) ) ) . ) )	( ( ( A nun ) ( ( using ( her camera ) ) ( to ( ( take ( pictures ( of ( various things ) ) ) ) outdoors ) ) ) ) . )	(ROOT (S (NP (DT A) (NN nun)) (VP (VBZ uses) (NP (PRP$ her) (NN camera) (S (VP (TO to) (VP (VB take) (NP (NP (DT a) (NN photo)) (PP (IN of) (NP (DT an) (JJ interesting) (NN site))))))))) (. .)))	(ROOT (NP (NP (DT A) (NN nun)) (VP (VBG using) (NP (PRP$ her) (NN camera)) (S (VP (TO to) (VP (VB take) (NP (NP (NNS pictures)) (PP (IN of) (NP (JJ various) (NNS things)))) (ADVP (RB outdoors)))))) (. .)))	A nun uses her camera to take a photo of an interesting site.	A nun using her camera to take pictures of various things outdoors.	5217397101.jpg#2	5217397101.jpg#2r1n	neutral	entailment	neutral	neutral	neutral
neutral	( ( A nun ) ( ( uses ( her ( camera ( to ( take ( ( a photo ) ( of ( an ( interesting site ) ) ) ) ) ) ) ) ) . ) )	( ( ( A nun ) ( taking ( photos ( of ( a ( interesting ( site outside ) ) ) ) ) ) ) . )	(ROOT (S (NP (DT A) (NN nun)) (VP (VBZ uses) (NP (PRP$ her) (NN camera) (S (VP (TO to) (VP (VB take) (NP (NP (DT a) (NN photo)) (PP (IN of) (NP (DT an) (JJ interesting) (NN site))))))))) (. .)))	(ROOT (NP (NP (DT A) (NN nun)) (VP (VBG taking) (NP (NP (NNS photos)) (PP (IN of) (NP (DT a) (JJ interesting) (NN site) (NN outside))))) (. .)))	A nun uses her camera to take a photo of an interesting site.	A nun taking photos of a interesting site outside.	5217397101.jpg#2	5217397101.jpg#2r1e	entailment	neutral	entailment	neutral	neutral
contradiction	( ( A nun ) ( ( uses ( her ( camera ( to ( take ( ( a photo ) ( of ( an ( interesting site ) ) ) ) ) ) ) ) ) . ) )	( ( ( ( A nun ) ( on ( her knees ) ) ) ( praying ( by ( a statue ) ) ) ) . )	(ROOT (S (NP (DT A) (NN nun)) (VP (VBZ uses) (NP (PRP$ her) (NN camera) (S (VP (TO to) (VP (VB take) (NP (NP (DT a) (NN photo)) (PP (IN of) (NP (DT an) (JJ interesting) (NN site))))))))) (. .)))	(ROOT (NP (NP (NP (DT A) (NN nun)) (PP (IN on) (NP (PRP$ her) (NNS knees)))) (VP (VBG praying) (PP (IN by) (NP (DT a) (NN statue)))) (. .)))	A nun uses her camera to take a photo of an interesting site.	A nun on her knees praying by a statue.	5217397101.jpg#2	5217397101.jpg#2r1c	contradiction	contradiction	contradiction	contradiction	contradiction
contradiction	( ( A man ) ( ( sits ( in ( ( a chair ) ( on ( ( the sidewalk ) ( in ( front ( of ( ( a ( huge display ) ) ( of ( ( brightly colored ) artwork ) ) ) ) ) ) ) ) ) ) ) . ) )	( ( The man ) ( was ( watching tv ) ) )	(ROOT (S (NP (DT A) (NN man)) (VP (VBZ sits) (PP (IN in) (NP (NP (DT a) (NN chair)) (PP (IN on) (NP (NP (DT the) (NN sidewalk)) (PP (IN in) (NP (NP (NN front)) (PP (IN of) (NP (NP (DT a) (JJ huge) (NN display)) (PP (IN of) (NP (ADJP (RB brightly) (VBN colored)) (NN artwork)))))))))))) (. .)))	(ROOT (S (NP (DT The) (NN man)) (VP (VBD was) (VP (VBG watching) (NP (NN tv))))))	A man sits in a chair on the sidewalk in front of a huge display of brightly colored artwork.	The man was watching tv	4631832689.jpg#1	4631832689.jpg#1r1c	contradiction	contradiction	contradiction	contradiction	contradiction
entailment	( ( A man ) ( ( sits ( in ( ( a chair ) ( on ( ( the sidewalk ) ( in ( front ( of ( ( a ( huge display ) ) ( of ( ( brightly colored ) artwork ) ) ) ) ) ) ) ) ) ) ) . ) )	( ( A man ) ( sits ( in ( ( a chair ) ( on ( ( the sidewalk ) ( in ( front ( of ( ( a ( huge display ) ) ( of ( ( brightly colored ) artwork ) ) ) ) ) ) ) ) ) ) ) )	(ROOT (S (NP (DT A) (NN man)) (VP (VBZ sits) (PP (IN in) (NP (NP (DT a) (NN chair)) (PP (IN on) (NP (NP (DT the) (NN sidewalk)) (PP (IN in) (NP (NP (NN front)) (PP (IN of) (NP (NP (DT a) (JJ huge) (NN display)) (PP (IN of) (NP (ADJP (RB brightly) (VBN colored)) (NN artwork)))))))))))) (. .)))	(ROOT (S (NP (DT A) (NN man)) (VP (VBZ sits) (PP (IN in) (NP (NP (DT a) (NN chair)) (PP (IN on) (NP (NP (DT the) (NN sidewalk)) (PP (IN in) (NP (NP (NN front)) (PP (IN of) (NP (NP (DT a) (JJ huge) (NN display)) (PP (IN of) (NP (ADJP (RB brightly) (VBN colored)) (NN artwork))))))))))))))	A man sits in a chair on the sidewalk in front of a huge display of brightly colored artwork.	A man sits in a chair on the sidewalk in front of a huge display of brightly colored artwork	4631832689.jpg#1	4631832689.jpg#1r1e	entailment	entailment	entailment	entailment	entailment
neutral	( ( A man ) ( ( sits ( in ( ( a chair ) ( on ( ( the sidewalk ) ( in ( front ( of ( ( a ( huge display ) ) ( of ( ( brightly colored ) artwork ) ) ) ) ) ) ) ) ) ) ) . ) )	( ( The man ) ( was ( selling ( the artwork ) ) ) )	(ROOT (S (NP (DT A) (NN man)) (VP (VBZ sits) (PP (IN in) (NP (NP (DT a) (NN chair)) (PP (IN on) (NP (NP (DT the) (NN sidewalk)) (PP (IN in) (NP (NP (NN front)) (PP (IN of) (NP (NP (DT a) (JJ huge) (NN display)) (PP (IN of) (NP (ADJP (RB brightly) (VBN colored)) (NN artwork)))))))))))) (. .)))	(ROOT (S (NP (DT The) (NN man)) (VP (VBD was) (VP (VBG selling) (NP (DT the) (NN artwork))))))	A man sits in a chair on the sidewalk in front of a huge display of brightly colored artwork.	The man was selling the artwork	4631832689.jpg#1	4631832689.jpg#1r1n	neutral	neutral	neutral	neutral	neutral
neutral	( ( A ( young child ) ) ( ( is ( ( jumping ( into ( ( the arms ) ( of ( a woman ) ) ) ) ) ( wearing ( ( a ( black ( swimming ( suit while ) ) ) ) ( in ( a pool ) ) ) ) ) ) . ) )	( ( Mother ( ( catching ( her son ) ) ( in ( a pool ) ) ) ) . )	(ROOT (S (NP (DT A) (JJ young) (NN child)) (VP (VBZ is) (VP (VBG jumping) (PP (IN into) (NP (NP (DT the) (NNS arms)) (PP (IN of) (NP (DT a) (NN woman))))) (S (VP (VBG wearing) (NP (NP (DT a) (JJ black) (NN swimming) (NN suit) (NN while)) (PP (IN in) (NP (DT a) (NN pool)))))))) (. .)))	(ROOT (NP (NP (NNP Mother)) (VP (VBG catching) (NP (PRP$ her) (NN son)) (PP (IN in) (NP (DT a) (NN pool)))) (. .)))	A young child is jumping into the arms of a woman wearing a black swimming suit while in a pool.	Mother catching her son in a pool.	2628331789.jpg#0	2628331789.jpg#0r1n	neutral	neutral	neutral	neutral	neutral
contradiction	( ( A ( young child ) ) ( ( is ( ( jumping ( into ( ( the arms ) ( of ( a woman ) ) ) ) ) ( wearing ( ( a ( black ( swimming ( suit while ) ) ) ) ( in ( a pool ) ) ) ) ) ) . ) )	( ( ( Mother ( and ( daughter shopping ) ) ) ( for shoes ) ) . )	(ROOT (S (NP (DT A) (JJ young) (NN child)) (VP (VBZ is) (VP (VBG jumping) (PP (IN into) (NP (NP (DT the) (NNS arms)) (PP (IN of) (NP (DT a) (NN woman))))) (S (VP (VBG wearing) (NP (NP (DT a) (JJ black) (NN swimming) (NN suit) (NN while)) (PP (IN in) (NP (DT a) (NN pool)))))))) (. .)))	(ROOT (NP (NP (NN Mother) (CC and) (NN daughter) (NN shopping)) (PP (IN for) (NP (NNS shoes))) (. .)))	A young child is jumping into the arms of a woman wearing a black swimming suit while in a pool.	Mother and daughter shopping for shoes.	2628331789.jpg#0	2628331789.jpg#0r1c	contradiction	contradiction	contradiction	contradiction	contradiction
entailment	( ( A ( young child ) ) ( ( is ( ( jumping ( into ( ( the arms ) ( of ( a woman ) ) ) ) ) ( wearing ( ( a ( black ( swimming ( suit while ) ) ) ) ( in ( a pool ) ) ) ) ) ) . ) )	( ( Child ( ( leaping ( into ( arms ( of ( a woman ) ) ) ) ) ( ( wearing swimsuit ) ( in ( a pool ) ) ) ) ) . )	(ROOT (S (NP (DT A) (JJ young) (NN child)) (VP (VBZ is) (VP (VBG jumping) (PP (IN into) (NP (NP (DT the) (NNS arms)) (PP (IN of) (NP (DT a) (NN woman))))) (S (VP (VBG wearing) (NP (NP (DT a) (JJ black) (NN swimming) (NN suit) (NN while)) (PP (IN in) (NP (DT a) (NN pool)))))))) (. .)))	(ROOT (NP (NP (NN Child)) (VP (VBG leaping) (PP (IN into) (NP (NP (NNS arms)) (PP (IN of) (NP (DT a) (NN woman))))) (S (VP (VBG wearing) (NP (NN swimsuit)) (PP (IN in) (NP (DT a) (NN pool)))))) (. .)))	A young child is jumping into the arms of a woman wearing a black swimming suit while in a pool.	Child leaping into arms of a woman wearing swimsuit in a pool.	2628331789.jpg#0	2628331789.jpg#0r1e	entailment	entailment	entailment	entailment	entailment
contradiction	( ( ( A guy ) ( ( waxing ( a ( wooden floor ) ) ) ( with wax ) ) ) . )	( ( the guy ) ( is dead ) )	(ROOT (NP (NP (DT A) (NN guy)) (VP (VBG waxing) (NP (DT a) (JJ wooden) (NN floor)) (PP (IN with) (NP (NN wax)))) (. .)))	(ROOT (S (NP (DT the) (NN guy)) (VP (VBZ is) (ADJP (JJ dead)))))	A guy waxing a wooden floor with wax.	the guy is dead	3117700421.jpg#4	3117700421.jpg#4r1c	contradiction	contradiction	contradiction	contradiction	contradiction
entailment	( ( ( A guy ) ( ( waxing ( a ( wooden floor ) ) ) ( with wax ) ) ) . )	( ( a guy ) ( is waxing ) )	(ROOT (NP (NP (DT A) (NN guy)) (VP (VBG waxing) (NP (DT a) (JJ wooden) (NN floor)) (PP (IN with) (NP (NN wax)))) (. .)))	(ROOT (S (NP (DT a) (NN guy)) (VP (VBZ is) (VP (VBG waxing)))))	A guy waxing a wooden floor with wax.	a guy is waxing	3117700421.jpg#4	3117700421.jpg#4r1e	entailment	entailment	entailment	entailment	entailment
neutral	( ( ( A guy ) ( ( waxing ( a ( wooden floor ) ) ) ( with wax ) ) ) . )	( ( the guy ) ( is paid ) )	(ROOT (NP (NP (DT A) (NN guy)) (VP (VBG waxing) (NP (DT a) (JJ wooden) (NN floor)) (PP (IN with) (NP (NN wax)))) (. .)))	(ROOT (S (NP (DT the) (NN guy)) (VP (VBZ is) (VP (VBN paid)))))	A guy waxing a wooden floor with wax.	the guy is paid	3117700421.jpg#4	3117700421.jpg#4r1n	neutral	neutral	contradiction	neutral	neutral
entailment	( This ( ( is ( ( the image ) ( of ( ( two ( Asian men ) ) ( squatting ( near ( a mop-pad ) ) ) ) ) ) ) . ) )	( ( This picture ) ( ( is ( of ( two ( Asian men ) ) ) ) . ) )	(ROOT (S (NP (DT This)) (VP (VBZ is) (NP (NP (DT the) (NN image)) (PP (IN of) (NP (NP (CD two) (JJ Asian) (NNS men)) (VP (VBG squatting) (PP (IN near) (NP (DT a) (NN mop-pad)))))))) (. .)))	(ROOT (S (NP (DT This) (NN picture)) (VP (VBZ is) (PP (IN of) (NP (CD two) (JJ Asian) (NNS men)))) (. .)))	This is the image of two Asian men squatting near a mop-pad.	This picture is of two Asian men.	164380865.jpg#3	164380865.jpg#3r1e	entailment	entailment	entailment	entailment	entailment
entailment	( This ( ( is ( ( the image ) ( of ( ( two ( Asian men ) ) ( squatting ( near ( a mop-pad ) ) ) ) ) ) ) . ) )	( ( Two ( young ( asian men ) ) ) ( ( are squatting ) . ) )	(ROOT (S (NP (DT This)) (VP (VBZ is) (NP (NP (DT the) (NN image)) (PP (IN of) (NP (NP (CD two) (JJ Asian) (NNS men)) (VP (VBG squatting) (PP (IN near) (NP (DT a) (NN mop-pad)))))))) (. .)))	(ROOT (S (NP (CD Two) (JJ young) (NN asian) (NNS men)) (VP (VBP are) (VP (VBG squatting))) (. .)))	This is the image of two Asian men squatting near a mop-pad.	Two young asian men are squatting.	164380865.jpg#3	164380865.jpg#3r1n	neutral	entailment	entailment	neutral	entailment
contradiction	( This ( ( is ( ( the image ) ( of ( ( two ( Asian men ) ) ( squatting ( near ( a mop-pad ) ) ) ) ) ) ) . ) )	( ( Two ( italian girls ) ) ( ( are squatting ) . ) )	(ROOT (S (NP (DT This)) (VP (VBZ is) (NP (NP (DT the) (NN image)) (PP (IN of) (NP (NP (CD two) (JJ Asian) (NNS men)) (VP (VBG squatting) (PP (IN near) (NP (DT a) (NN mop-pad)))))))) (. .)))	(ROOT (S (NP (CD Two) (JJ italian) (NNS girls)) (VP (VBP are) (VP (VBG squatting))) (. .)))	This is the image of two Asian men squatting near a mop-pad.	Two italian girls are squatting.	164380865.jpg#3	164380865.jpg#3r1c	contradiction	contradiction	contradiction	contradiction	contradiction
neutral	( ( A man ) ( ( uses ( a ( projector ( to ( give ( a presentation ) ) ) ) ) ) . ) )	( ( A man ) ( ( is ( ( giving ( a presentation ) ) ( in ( front ( of ( a ( large crowd ) ) ) ) ) ) ) . ) )	(ROOT (S (NP (DT A) (NN man)) (VP (VBZ uses) (NP (DT a) (NN projector) (S (VP (TO to) (VP (VB give) (NP (DT a) (NN presentation))))))) (. .)))	(ROOT (S (NP (DT A) (NN man)) (VP (VBZ is) (VP (VBG giving) (NP (DT a) (NN presentation)) (PP (IN in) (NP (NP (NN front)) (PP (IN of) (NP (DT a) (JJ large) (NN crowd))))))) (. .)))	A man uses a projector to give a presentation.	A man is giving a presentation in front of a large crowd.	3335049445.jpg#2	3335049445.jpg#2r1n	neutral	neutral	neutral	neutral	entailment
contradiction	( ( A man ) ( ( uses ( a ( projector ( to ( give ( a presentation ) ) ) ) ) ) . ) )	( ( A man ) ( ( is ( using ( a ( projector ( to ( watch television ) ) ) ) ) ) . ) )	(ROOT (S (NP (DT A) (NN man)) (VP (VBZ uses) (NP (DT a) (NN projector) (S (VP (TO to) (VP (VB give) (NP (DT a) (NN presentation))))))) (. .)))	(ROOT (S (NP (DT A) (NN man)) (VP (VBZ is) (VP (VBG using) (NP (DT a) (NN projector) (S (VP (TO to) (VP (VB watch) (NP (NN television)))))))) (. .)))	A man uses a projector to give a presentation.	A man is using a projector to watch television.	3335049445.jpg#2	3335049445.jpg#2r1c	contradiction	contradiction	neutral	contradiction	contradiction
entailment	( ( A man ) ( ( uses ( a ( projector ( to ( give ( a presentation ) ) ) ) ) ) . ) )	( ( A man ) ( ( is ( giving ( a presentation ) ) ) . ) )	(ROOT (S (NP (DT A) (NN man)) (VP (VBZ uses) (NP (DT a) (NN projector) (S (VP (TO to) (VP (VB give) (NP (DT a) (NN presentation))))))) (. .)))	(ROOT (S (NP (DT A) (NN man)) (VP (VBZ is) (VP (VBG giving) (NP (DT a) (NN presentation)))) (. .)))	A man uses a projector to give a presentation.	A man is giving a presentation.	3335049445.jpg#2	3335049445.jpg#2r1e	entailment	entailment	entailment	entailment	entailment
contradiction	( ( ( An ( older gentleman ) ) ( speaking ( at ( a podium ) ) ) ) . )	( ( A ( little girl ) ) ( in ( a ( spelling bee ) ) ) )	(ROOT (NP (NP (DT An) (JJR older) (NN gentleman)) (VP (VBG speaking) (PP (IN at) (NP (DT a) (NN podium)))) (. .)))	(ROOT (NP (NP (DT A) (JJ little) (NN girl)) (PP (IN in) (NP (DT a) (NN spelling) (NN bee)))))	An older gentleman speaking at a podium.	A little girl in a spelling bee	4830075359.jpg#2	4830075359.jpg#2r1c	contradiction	contradiction	contradiction	contradiction	contradiction
neutral	( ( ( An ( older gentleman ) ) ( speaking ( at ( a podium ) ) ) ) . )	( A ( man ( giving ( a speech ) ) ) )	(ROOT (NP (NP (DT An) (JJR older) (NN gentleman)) (VP (VBG speaking) (PP (IN at) (NP (DT a) (NN podium)))) (. .)))	(ROOT (FRAG (NP (DT A) (NN man) (S (VP (VBG giving) (NP (DT a) (NN speech)))))))	An older gentleman speaking at a podium.	A man giving a speech	4830075359.jpg#2	4830075359.jpg#2r1e	entailment	neutral	entailment	neutral	neutral
neutral	( ( ( An ( older gentleman ) ) ( speaking ( at ( a podium ) ) ) ) . )	( ( The ( college dean ) ) ( giving ( the ( graduation speech ) ) ) )	(ROOT (NP (NP (DT An) (JJR older) (NN gentleman)) (VP (VBG speaking) (PP (IN at) (NP (DT a) (NN podium)))) (. .)))	(ROOT (NP (S (NP (DT The) (NN college) (NN dean)) (VP (VBG giving) (NP (DT the) (NN graduation) (NN speech))))))	An older gentleman speaking at a podium.	The college dean giving the graduation speech	4830075359.jpg#2	4830075359.jpg#2r1n	neutral	entailment	neutral	neutral	neutral
contradiction	( ( ( A ( young ( barefoot girl ) ) ) ( in ( a ( pink dress ) ) ) ) ( ( is ( jumping outside ) ) . ) )	( ( The child ) ( ( sits ( in ( ( a ( dark room ) ) ( watching television ) ) ) ) . ) )	(ROOT (S (NP (NP (DT A) (JJ young) (JJ barefoot) (NN girl)) (PP (IN in) (NP (DT a) (JJ pink) (NN dress)))) (VP (VBZ is) (VP (VBG jumping) (ADVP (RB outside)))) (. .)))	(ROOT (S (NP (DT The) (NN child)) (VP (VBZ sits) (PP (IN in) (NP (NP (DT a) (JJ dark) (NN room)) (VP (VBG watching) (NP (NN television)))))) (. .)))	A young barefoot girl in a pink dress is jumping outside.	The child sits in a dark room watching television.	2673209105.jpg#1	2673209105.jpg#1r1c	contradiction	contradiction	contradiction	contradiction	contradiction
neutral	( ( ( A ( young ( barefoot girl ) ) ) ( in ( a ( pink dress ) ) ) ) ( ( is ( jumping outside ) ) . ) )	( ( A ( little girl ) ) ( ( is ( playing ( jump rope ) ) ) . ) )	(ROOT (S (NP (NP (DT A) (JJ young) (JJ barefoot) (NN girl)) (PP (IN in) (NP (DT a) (JJ pink) (NN dress)))) (VP (VBZ is) (VP (VBG jumping) (ADVP (RB outside)))) (. .)))	(ROOT (S (NP (DT A) (JJ little) (NN girl)) (VP (VBZ is) (VP (VBG playing) (NP (NN jump) (NN rope)))) (. .)))	A young barefoot girl in a pink dress is jumping outside.	A little girl is playing jump rope.	2673209105.jpg#1	2673209105.jpg#1r1n	neutral	neutral	neutral	neutral	neutral
entailment	( ( ( A ( young ( barefoot girl ) ) ) ( in ( a ( pink dress ) ) ) ) ( ( is ( jumping outside ) ) . ) )	( ( A child ) ( ( is playing ) . ) )	(ROOT (S (NP (NP (DT A) (JJ young) (JJ barefoot) (NN girl)) (PP (IN in) (NP (DT a) (JJ pink) (NN dress)))) (VP (VBZ is) (VP (VBG jumping) (ADVP (RB outside)))) (. .)))	(ROOT (S (NP (DT A) (NN child)) (VP (VBZ is) (VP (VBG playing))) (. .)))	A young barefoot girl in a pink dress is jumping outside.	A child is playing.	2673209105.jpg#1	2673209105.jpg#1r1e	entailment	entailment	entailment	neutral	neutral
neutral	( ( ( Four guys ) ( with ( ( guns and ) army ) ) ) ( gear . ) )	( ( The ( four guys ) ) ( ( are ( in ( the army ) ) ) . ) )	(ROOT (S (NP (NP (CD Four) (NNS guys)) (PP (IN with) (NP (NNS guns) (CC and) (NN army)))) (VP (VBP gear)) (. .)))	(ROOT (S (NP (DT The) (CD four) (NNS guys)) (VP (VBP are) (PP (IN in) (NP (DT the) (NN army)))) (. .)))	Four guys with guns and army gear.	The four guys are in the army.	4685230116.jpg#4	4685230116.jpg#4r1n	neutral	neutral	neutral	neutral	entailment
entailment	( ( ( Four guys ) ( with ( ( guns and ) army ) ) ) ( gear . ) )	( ( The guys ) ( ( have guns ) . ) )	(ROOT (S (NP (NP (CD Four) (NNS guys)) (PP (IN with) (NP (NNS guns) (CC and) (NN army)))) (VP (VBP gear)) (. .)))	(ROOT (S (NP (DT The) (NNS guys)) (VP (VBP have) (NP (NNS guns))) (. .)))	Four guys with guns and army gear.	The guys have guns.	4685230116.jpg#4	4685230116.jpg#4r1e	entailment	entailment	entailment	entailment	entailment
contradiction	( ( ( Four guys ) ( with ( ( guns and ) army ) ) ) ( gear . ) )	( ( The ( four guys ) ) ( ( are ( playing hopscotch ) ) . ) )	(ROOT (S (NP (NP (CD Four) (NNS guys)) (PP (IN with) (NP (NNS guns) (CC and) (NN army)))) (VP (VBP gear)) (. .)))	(ROOT (S (NP (DT The) (CD four) (NNS guys)) (VP (VBP are) (VP (VBG playing) (NP (NN hopscotch)))) (. .)))	Four guys with guns and army gear.	The four guys are playing hopscotch.	4685230116.jpg#4	4685230116.jpg#4r1c	contradiction	contradiction	contradiction	contradiction	contradiction
entailment	( ( A man ) ( ( is ( ( a ( safety suit ) ) ( ( walking outside ) ( while ( ( ( another man ) ( in ( a ( dark suit ) ) ) ) ( walks ( into ( a building ) ) ) ) ) ) ) ) . ) )	( There ( ( are ( ( two men ) ( walking outside ) ) ) . ) )	(ROOT (S (NP (DT A) (NN man)) (VP (VBZ is) (NP (NP (DT a) (NN safety) (NN suit)) (VP (VBG walking) (ADVP (RB outside)) (SBAR (IN while) (S (NP (NP (DT another) (NN man)) (PP (IN in) (NP (DT a) (JJ dark) (NN suit)))) (VP (VBZ walks) (PP (IN into) (NP (DT a) (NN building))))))))) (. .)))	(ROOT (S (NP (EX There)) (VP (VBP are) (NP (NP (CD two) (NNS men)) (VP (VBG walking) (ADVP (RB outside))))) (. .)))	A man is a safety suit walking outside while another man in a dark suit walks into a building.	There are two men walking outside.	4694086907.jpg#1	4694086907.jpg#1r1e	entailment	neutral	entailment	entailment	entailment
entailment	( ( A man ) ( ( is ( ( a ( safety suit ) ) ( ( walking outside ) ( while ( ( ( another man ) ( in ( a ( dark suit ) ) ) ) ( walks ( into ( a building ) ) ) ) ) ) ) ) . ) )	( Men ( ( are ( walking ( in ( different directions ) ) ) ) . ) )	(ROOT (S (NP (DT A) (NN man)) (VP (VBZ is) (NP (NP (DT a) (NN safety) (NN suit)) (VP (VBG walking) (ADVP (RB outside)) (SBAR (IN while) (S (NP (NP (DT another) (NN man)) (PP (IN in) (NP (DT a) (JJ dark) (NN suit)))) (VP (VBZ walks) (PP (IN into) (NP (DT a) (NN building))))))))) (. .)))	(ROOT (S (NP (NNP Men)) (VP (VBP are) (VP (VBG walking) (PP (IN in) (NP (JJ different) (NNS directions))))) (. .)))	A man is a safety suit walking outside while another man in a dark suit walks into a building.	Men are walking in different directions.	4694086907.jpg#1	4694086907.jpg#1r1n	neutral	entailment	entailment	entailment	entailment
contradiction	( ( A man ) ( ( is ( ( a ( safety suit ) ) ( ( walking outside ) ( while ( ( ( another man ) ( in ( a ( dark suit ) ) ) ) ( walks ( into ( a building ) ) ) ) ) ) ) ) . ) )	( Men ( ( are ( sitting ( in ( the park ) ) ) ) . ) )	(ROOT (S (NP (DT A) (NN man)) (VP (VBZ is) (NP (NP (DT a) (NN safety) (NN suit)) (VP (VBG walking) (ADVP (RB outside)) (SBAR (IN while) (S (NP (NP (DT another) (NN man)) (PP (IN in) (NP (DT a) (JJ dark) (NN suit)))) (VP (VBZ walks) (PP (IN into) (NP (DT a) (NN building))))))))) (. .)))	(ROOT (S (NP (NNP Men)) (VP (VBP are) (VP (VBG sitting) (PP (IN in) (NP (DT the) (NN park))))) (. .)))	A man is a safety suit walking outside while another man in a dark suit walks into a building.	Men are sitting in the park.	4694086907.jpg#1	4694086907.jpg#1r1c	contradiction	contradiction	contradiction	contradiction	contradiction
neutral	( ( A man ) ( ( ( poses ( for ( ( a photo ) ( in ( front ( of ( a ( Chinese building ) ) ) ) ) ) ) ) ( by jumping ) ) . ) )	( ( The man ) ( ( has ( experience ( in ( taking photos ) ) ) ) . ) )	(ROOT (S (NP (DT A) (NN man)) (VP (VBZ poses) (PP (IN for) (NP (NP (DT a) (NN photo)) (PP (IN in) (NP (NP (NN front)) (PP (IN of) (NP (DT a) (JJ Chinese) (NN building))))))) (PP (IN by) (S (VP (VBG jumping))))) (. .)))	(ROOT (S (NP (DT The) (NN man)) (VP (VBZ has) (NP (NP (NN experience)) (PP (IN in) (S (VP (VBG taking) (NP (NNS photos))))))) (. .)))	A man poses for a photo in front of a Chinese building by jumping.	The man has experience in taking photos.	273056557.jpg#0	273056557.jpg#0r1n	neutral	neutral	contradiction	neutral	neutral
contradiction	( ( A man ) ( ( ( poses ( for ( ( a photo ) ( in ( front ( of ( a ( Chinese building ) ) ) ) ) ) ) ) ( by jumping ) ) . ) )	( ( The man ) ( ( is ( dancing ( around ( the building ) ) ) ) . ) )	(ROOT (S (NP (DT A) (NN man)) (VP (VBZ poses) (PP (IN for) (NP (NP (DT a) (NN photo)) (PP (IN in) (NP (NP (NN front)) (PP (IN of) (NP (DT a) (JJ Chinese) (NN building))))))) (PP (IN by) (S (VP (VBG jumping))))) (. .)))	(ROOT (S (NP (DT The) (NN man)) (VP (VBZ is) (VP (VBG dancing) (PP (IN around) (NP (DT the) (NN building))))) (. .)))	A man poses for a photo in front of a Chinese building by jumping.	The man is dancing around the building.	273056557.jpg#0	273056557.jpg#0r1c	contradiction	contradiction	contradiction	contradiction	contradiction
entailment	( ( A man ) ( ( ( poses ( for ( ( a photo ) ( in ( front ( of ( a ( Chinese building ) ) ) ) ) ) ) ) ( by jumping ) ) . ) )	( ( The man ) ( ( is ( prepared ( for ( his photo ) ) ) ) . ) )	(ROOT (S (NP (DT A) (NN man)) (VP (VBZ poses) (PP (IN for) (NP (NP (DT a) (NN photo)) (PP (IN in) (NP (NP (NN front)) (PP (IN of) (NP (DT a) (JJ Chinese) (NN building))))))) (PP (IN by) (S (VP (VBG jumping))))) (. .)))	(ROOT (S (NP (DT The) (NN man)) (VP (VBZ is) (VP (VBN prepared) (PP (IN for) (NP (PRP$ his) (NN photo))))) (. .)))	A man poses for a photo in front of a Chinese building by jumping.	The man is prepared for his photo.	273056557.jpg#0	273056557.jpg#0r1e	entailment	entailment	entailment	entailment	entailment
entailment	( ( A couple ) ( ( ( bows ( their head ) ) ( as ( ( ( a man ) ( in ( a ( decorative robe ) ) ) ) ( ( reads ( from ( ( a scroll ) ( in Asia ) ) ) ) ( with ( ( a ( black ( late ( model ( station wagon ) ) ) ) ) ( in ( the background ) ) ) ) ) ) ) ) . ) )	( ( A ( black ( late ( model ( station wagon ) ) ) ) ) ( ( is ( in ( the background ) ) ) . ) )	(ROOT (S (NP (DT A) (NN couple)) (VP (VBD bows) (NP (PRP$ their) (NN head)) (SBAR (IN as) (S (NP (NP (DT a) (NN man)) (PP (IN in) (NP (DT a) (JJ decorative) (NN robe)))) (VP (VBZ reads) (PP (IN from) (NP (NP (DT a) (NN scroll)) (PP (IN in) (NP (NNP Asia))))) (PP (IN with) (NP (NP (DT a) (JJ black) (JJ late) (NN model) (NN station) (NN wagon)) (PP (IN in) (NP (DT the) (NN background))))))))) (. .)…	(ROOT (S (NP (DT A) (JJ black) (JJ late) (NN model) (NN station) (NN wagon)) (VP (VBZ is) (PP (IN in) (NP (DT the) (NN background)))) (. .)))	A couple bows their head as a man in a decorative robe reads from a scroll in Asia with a black late model station wagon in the background.	A black late model station wagon is in the background.	74736854.jpg#0	74736854.jpg#0r1e	entailment	entailment	neutral	entailment	entailment
contradiction	( ( A couple ) ( ( ( bows ( their head ) ) ( as ( ( ( a man ) ( in ( a ( decorative robe ) ) ) ) ( ( reads ( from ( ( a scroll ) ( in Asia ) ) ) ) ( with ( ( a ( black ( late ( model ( station wagon ) ) ) ) ) ( in ( the background ) ) ) ) ) ) ) ) . ) )	( ( A ( white ( late ( model ( station wagon ) ) ) ) ) ( ( is ( in ( the background ) ) ) . ) )	(ROOT (S (NP (DT A) (NN couple)) (VP (VBD bows) (NP (PRP$ their) (NN head)) (SBAR (IN as) (S (NP (NP (DT a) (NN man)) (PP (IN in) (NP (DT a) (JJ decorative) (NN robe)))) (VP (VBZ reads) (PP (IN from) (NP (NP (DT a) (NN scroll)) (PP (IN in) (NP (NNP Asia))))) (PP (IN with) (NP (NP (DT a) (JJ black) (JJ late) (NN model) (NN station) (NN wagon)) (PP (IN in) (NP (DT the) (NN background))))))))) (. .)…	(ROOT (S (NP (DT A) (JJ white) (JJ late) (NN model) (NN station) (NN wagon)) (VP (VBZ is) (PP (IN in) (NP (DT the) (NN background)))) (. .)))	A couple bows their head as a man in a decorative robe reads from a scroll in Asia with a black late model station wagon in the background.	A white late model station wagon is in the background.	74736854.jpg#0	74736854.jpg#0r1c	contradiction	contradiction	contradiction	contradiction	contradiction
entailment	( ( A couple ) ( ( ( bows ( their head ) ) ( as ( ( ( a man ) ( in ( a ( decorative robe ) ) ) ) ( ( reads ( from ( ( a scroll ) ( in Asia ) ) ) ) ( with ( ( a ( black ( late ( model ( station wagon ) ) ) ) ) ( in ( the background ) ) ) ) ) ) ) ) . ) )	( ( A ( light ( black ( late ( model ( station wagon ) ) ) ) ) ) ( ( is ( in ( the background ) ) ) . ) )	(ROOT (S (NP (DT A) (NN couple)) (VP (VBD bows) (NP (PRP$ their) (NN head)) (SBAR (IN as) (S (NP (NP (DT a) (NN man)) (PP (IN in) (NP (DT a) (JJ decorative) (NN robe)))) (VP (VBZ reads) (PP (IN from) (NP (NP (DT a) (NN scroll)) (PP (IN in) (NP (NNP Asia))))) (PP (IN with) (NP (NP (DT a) (JJ black) (JJ late) (NN model) (NN station) (NN wagon)) (PP (IN in) (NP (DT the) (NN background))))))))) (. .)…	(ROOT (S (NP (DT A) (JJ light) (JJ black) (JJ late) (NN model) (NN station) (NN wagon)) (VP (VBZ is) (PP (IN in) (NP (DT the) (NN background)))) (. .)))	A couple bows their head as a man in a decorative robe reads from a scroll in Asia with a black late model station wagon in the background.	A light black late model station wagon is in the background.	74736854.jpg#0	74736854.jpg#0r1n	neutral	entailment	entailment	entailment	contradiction
contradiction	( ( A boy ) ( ( looks ( surly ( as ( ( his father ) ( looks ( at ( the camera ) ) ) ) ) ) ) . ) )	( ( a girl ) ( looks ( at ( her father ) ) ) )	(ROOT (S (NP (DT A) (NN boy)) (VP (VBZ looks) (S (VP (VBG surly) (SBAR (IN as) (S (NP (PRP$ his) (NN father)) (VP (VBZ looks) (PP (IN at) (NP (DT the) (NN camera))))))))) (. .)))	(ROOT (S (NP (DT a) (NN girl)) (VP (VBZ looks) (PP (IN at) (NP (PRP$ her) (NN father))))))	A boy looks surly as his father looks at the camera.	a girl looks at her father	2637936161.jpg#4	2637936161.jpg#4r1c	contradiction	contradiction	contradiction	contradiction	contradiction
entailment	( ( A boy ) ( ( looks ( surly ( as ( ( his father ) ( looks ( at ( the camera ) ) ) ) ) ) ) . ) )	( ( a boy ) ( looks ( at ( his farther ) ) ) )	(ROOT (S (NP (DT A) (NN boy)) (VP (VBZ looks) (S (VP (VBG surly) (SBAR (IN as) (S (NP (PRP$ his) (NN father)) (VP (VBZ looks) (PP (IN at) (NP (DT the) (NN camera))))))))) (. .)))	(ROOT (S (NP (DT a) (NN boy)) (VP (VBZ looks) (PP (IN at) (NP (PRP$ his) (NN farther))))))	A boy looks surly as his father looks at the camera.	a boy looks at his farther	2637936161.jpg#4	2637936161.jpg#4r1e	entailment	entailment	entailment	neutral	entailment
neutral	( ( A boy ) ( ( looks ( surly ( as ( ( his father ) ( looks ( at ( the camera ) ) ) ) ) ) ) . ) )	( ( a ( younger boy ) ) ( looks ( at ( his father ) ) ) )	(ROOT (S (NP (DT A) (NN boy)) (VP (VBZ looks) (S (VP (VBG surly) (SBAR (IN as) (S (NP (PRP$ his) (NN father)) (VP (VBZ looks) (PP (IN at) (NP (DT the) (NN camera))))))))) (. .)))	(ROOT (S (NP (DT a) (JJR younger) (NN boy)) (VP (VBZ looks) (PP (IN at) (NP (PRP$ his) (NN father))))))	A boy looks surly as his father looks at the camera.	a younger boy looks at his father	2637936161.jpg#4	2637936161.jpg#4r1n	neutral	entailment	entailment	neutral	neutral
neutral	( ( ( A boy ) ( in red ) ) ( ( ( slides down ) ( an ( inflatable ride ) ) ) . ) )	( ( A boy ) ( ( rolls ( around ( an ( inflatable ride ) ) ) ) . ) )	(ROOT (S (NP (NP (DT A) (NN boy)) (PP (IN in) (NP (NN red)))) (VP (VBZ slides) (PRT (RP down)) (NP (DT an) (JJ inflatable) (NN ride))) (. .)))	(ROOT (S (NP (DT A) (NN boy)) (VP (VBZ rolls) (PP (IN around) (NP (DT an) (JJ inflatable) (NN ride)))) (. .)))	A boy in red slides down an inflatable ride.	A boy rolls around an inflatable ride.	985067019.jpg#1	985067019.jpg#1r1n	neutral	entailment	neutral	neutral	contradiction
entailment	( ( ( A boy ) ( in red ) ) ( ( ( slides down ) ( an ( inflatable ride ) ) ) . ) )	( ( A boy ) ( ( is ( playing ( on ( an ( inflatable ride ) ) ) ) ) . ) )	(ROOT (S (NP (NP (DT A) (NN boy)) (PP (IN in) (NP (NN red)))) (VP (VBZ slides) (PRT (RP down)) (NP (DT an) (JJ inflatable) (NN ride))) (. .)))	(ROOT (S (NP (DT A) (NN boy)) (VP (VBZ is) (VP (VBG playing) (PP (IN on) (NP (DT an) (JJ inflatable) (NN ride))))) (. .)))	A boy in red slides down an inflatable ride.	A boy is playing on an inflatable ride.	985067019.jpg#1	985067019.jpg#1r1e	entailment	entailment	entailment	entailment	entailment
contradiction	( ( ( A boy ) ( in red ) ) ( ( ( slides down ) ( an ( inflatable ride ) ) ) . ) )	( ( A boy ) ( ( ( pierces ( a knife ) ) ( through ( an ( inflatable ride ) ) ) ) . ) )	(ROOT (S (NP (NP (DT A) (NN boy)) (PP (IN in) (NP (NN red)))) (VP (VBZ slides) (PRT (RP down)) (NP (DT an) (JJ inflatable) (NN ride))) (. .)))	(ROOT (S (NP (DT A) (NN boy)) (VP (VBZ pierces) (NP (DT a) (NN knife)) (PP (IN through) (NP (DT an) (JJ inflatable) (NN ride)))) (. .)))	A boy in red slides down an inflatable ride.	A boy pierces a knife through an inflatable ride.	985067019.jpg#1	985067019.jpg#1r1c	contradiction	contradiction	contradiction	contradiction	contradiction
entailment	( ( A man ) ( ( is ( reading ( ( a newspaper ) ( in ( a ( car dealership ) ) ) ) ) ) . ) )	( ( A man ) ( ( is ( at ( a ( car dealership ) ) ) ) . ) )	(ROOT (S (NP (DT A) (NN man)) (VP (VBZ is) (VP (VBG reading) (NP (NP (DT a) (NN newspaper)) (PP (IN in) (NP (DT a) (NN car) (NN dealership)))))) (. .)))	(ROOT (S (NP (DT A) (NN man)) (VP (VBZ is) (PP (IN at) (NP (DT a) (NN car) (NN dealership)))) (. .)))	A man is reading a newspaper in a car dealership.	A man is at a car dealership.	4705854511.jpg#3	4705854511.jpg#3r1e	entailment	entailment	entailment	entailment	entailment
neutral	( ( A man ) ( ( is ( reading ( ( a newspaper ) ( in ( a ( car dealership ) ) ) ) ) ) . ) )	( ( The man ) ( ( is ( waiting ( for ( his ( car ( to ( be serviced ) ) ) ) ) ) ) . ) )	(ROOT (S (NP (DT A) (NN man)) (VP (VBZ is) (VP (VBG reading) (NP (NP (DT a) (NN newspaper)) (PP (IN in) (NP (DT a) (NN car) (NN dealership)))))) (. .)))	(ROOT (S (NP (DT The) (NN man)) (VP (VBZ is) (VP (VBG waiting) (PP (IN for) (NP (PRP$ his) (NN car) (S (VP (TO to) (VP (VB be) (VP (VBN serviced))))))))) (. .)))	A man is reading a newspaper in a car dealership.	The man is waiting for his car to be serviced.	4705854511.jpg#3	4705854511.jpg#3r1n	neutral	contradiction	neutral	entailment	neutral
contradiction	( ( A man ) ( ( is ( reading ( ( a newspaper ) ( in ( a ( car dealership ) ) ) ) ) ) . ) )	( ( A man ) ( ( is ( ( reading ( a magazine ) ) ( at ( the hospital ) ) ) ) . ) )	(ROOT (S (NP (DT A) (NN man)) (VP (VBZ is) (VP (VBG reading) (NP (NP (DT a) (NN newspaper)) (PP (IN in) (NP (DT a) (NN car) (NN dealership)))))) (. .)))	(ROOT (S (NP (DT A) (NN man)) (VP (VBZ is) (VP (VBG reading) (NP (DT a) (NN magazine)) (PP (IN at) (NP (DT the) (NN hospital))))) (. .)))	A man is reading a newspaper in a car dealership.	A man is reading a magazine at the hospital.	4705854511.jpg#3	4705854511.jpg#3r1c	contradiction	contradiction	contradiction	contradiction	contradiction
neutral	( ( ( Two ( male ( police officers ) ) ) ( on patrol ) ) ( , ( ( wearing ( ( ( the ( normal gear ) ) and ) ( bright ( ( green reflective ) shirts ) ) ) ) . ) ) )	( ( The ( two officers ) ) ( ( have ( ( gotten ( a call ) ) ( about ( a fight ) ) ) ) . ) )	(ROOT (S (NP (NP (CD Two) (JJ male) (NN police) (NNS officers)) (PP (IN on) (NP (NN patrol)))) (, ,) (VP (VBG wearing) (NP (NP (DT the) (JJ normal) (NN gear)) (CC and) (NP (JJ bright) (ADJP (JJ green) (JJ reflective)) (NNS shirts)))) (. .)))	(ROOT (S (NP (DT The) (CD two) (NNS officers)) (VP (VBP have) (VP (VBN gotten) (NP (DT a) (NN call)) (PP (IN about) (NP (DT a) (NN fight))))) (. .)))	Two male police officers on patrol, wearing the normal gear and bright green reflective shirts.	The two officers have gotten a call about a fight.	6083302879.jpg#0	6083302879.jpg#0r1n	neutral	neutral	contradiction	contradiction	neutral
-	( ( ( Two ( male ( police officers ) ) ) ( on patrol ) ) ( , ( ( wearing ( ( ( the ( normal gear ) ) and ) ( bright ( ( green reflective ) shirts ) ) ) ) . ) ) )	( ( The ( two ( male ( police officers ) ) ) ) ( ( are ( looking ( for trouble ) ) ) . ) )	(ROOT (S (NP (NP (CD Two) (JJ male) (NN police) (NNS officers)) (PP (IN on) (NP (NN patrol)))) (, ,) (VP (VBG wearing) (NP (NP (DT the) (JJ normal) (NN gear)) (CC and) (NP (JJ bright) (ADJP (JJ green) (JJ reflective)) (NNS shirts)))) (. .)))	(ROOT (S (NP (DT The) (CD two) (JJ male) (NN police) (NNS officers)) (VP (VBP are) (VP (VBG looking) (PP (IN for) (NP (NN trouble))))) (. .)))	Two male police officers on patrol, wearing the normal gear and bright green reflective shirts.	The two male police officers are looking for trouble.	6083302879.jpg#0	6083302879.jpg#0r1e	entailment	neutral	contradiction	contradiction	neutral
contradiction	( ( ( Two ( male ( police officers ) ) ) ( on patrol ) ) ( , ( ( wearing ( ( ( the ( normal gear ) ) and ) ( bright ( ( green reflective ) shirts ) ) ) ) . ) ) )	( ( The officers ) ( ( ( ( have ( shot ( an ( unarmed ( black man ) ) ) ) ) and ) ( ( will not ) ( go ( to ( prison ( for it ) ) ) ) ) ) . ) )	(ROOT (S (NP (NP (CD Two) (JJ male) (NN police) (NNS officers)) (PP (IN on) (NP (NN patrol)))) (, ,) (VP (VBG wearing) (NP (NP (DT the) (JJ normal) (NN gear)) (CC and) (NP (JJ bright) (ADJP (JJ green) (JJ reflective)) (NNS shirts)))) (. .)))	(ROOT (S (NP (DT The) (NNS officers)) (VP (VP (VBP have) (VP (VBN shot) (NP (DT an) (JJ unarmed) (JJ black) (NN man)))) (CC and) (VP (MD will) (RB not) (VP (VB go) (PP (TO to) (NP (NP (NN prison)) (PP (IN for) (NP (PRP it)))))))) (. .)))	Two male police officers on patrol, wearing the normal gear and bright green reflective shirts.	The officers have shot an unarmed black man and will not go to prison for it.	6083302879.jpg#0	6083302879.jpg#0r1c	contradiction	contradiction	neutral	neutral	contradiction
neutral	( ( A ( ( carefully balanced ) male ) ) ( ( stands ( on ( ( one foot ) ( near ( a ( clean ( ocean ( beach area ) ) ) ) ) ) ) ) . ) )	( ( A man ) ( ( stands ( on ( ( one foot ) ( with ( ( his wife ) ( near ( the beach ) ) ) ) ) ) ) . ) )	(ROOT (S (NP (DT A) (ADJP (RB carefully) (JJ balanced)) (NN male)) (VP (VBZ stands) (PP (IN on) (NP (NP (CD one) (NN foot)) (PP (IN near) (NP (DT a) (JJ clean) (NN ocean) (NN beach) (NN area)))))) (. .)))	(ROOT (S (NP (DT A) (NN man)) (VP (VBZ stands) (PP (IN on) (NP (NP (CD one) (NN foot)) (PP (IN with) (NP (NP (PRP$ his) (NN wife)) (PP (IN near) (NP (DT the) (NN beach)))))))) (. .)))	A carefully balanced male stands on one foot near a clean ocean beach area.	A man stands on one foot with his wife near the beach.	33497646.jpg#0	33497646.jpg#0r1n	neutral	entailment	neutral	neutral	neutral
entailment	( ( A ( ( carefully balanced ) male ) ) ( ( stands ( on ( ( one foot ) ( near ( a ( clean ( ocean ( beach area ) ) ) ) ) ) ) ) . ) )	( ( A man ) ( ( is ( ouside ( near ( the beach ) ) ) ) . ) )	(ROOT (S (NP (DT A) (ADJP (RB carefully) (JJ balanced)) (NN male)) (VP (VBZ stands) (PP (IN on) (NP (NP (CD one) (NN foot)) (PP (IN near) (NP (DT a) (JJ clean) (NN ocean) (NN beach) (NN area)))))) (. .)))	(ROOT (S (NP (DT A) (NN man)) (VP (VBZ is) (ADJP (JJ ouside) (PP (IN near) (NP (DT the) (NN beach))))) (. .)))	A carefully balanced male stands on one foot near a clean ocean beach area.	A man is ouside near the beach.	33497646.jpg#0	33497646.jpg#0r1e	entailment	entailment	entailment	entailment	entailment
contradiction	( ( A ( ( carefully balanced ) male ) ) ( ( stands ( on ( ( one foot ) ( near ( a ( clean ( ocean ( beach area ) ) ) ) ) ) ) ) . ) )	( ( A man ) ( ( is ( sitting ( on ( his couch ) ) ) ) . ) )	(ROOT (S (NP (DT A) (ADJP (RB carefully) (JJ balanced)) (NN male)) (VP (VBZ stands) (PP (IN on) (NP (NP (CD one) (NN foot)) (PP (IN near) (NP (DT a) (JJ clean) (NN ocean) (NN beach) (NN area)))))) (. .)))	(ROOT (S (NP (DT A) (NN man)) (VP (VBZ is) (VP (VBG sitting) (PP (IN on) (NP (PRP$ his) (NN couch))))) (. .)))	A carefully balanced male stands on one foot near a clean ocean beach area.	A man is sitting on his couch.	33497646.jpg#0	33497646.jpg#0r1c	contradiction	contradiction	contradiction	contradiction	contradiction
entailment	( ( ( A man ) ( wearing ( a ( white shirt ) ) ) ) ( ( is ( playing ( the drums ) ) ) . ) )	( ( A man ) ( ( is ( playing ( a ( musical instrument ) ) ) ) . ) )	(ROOT (S (NP (NP (DT A) (NN man)) (VP (VBG wearing) (NP (DT a) (JJ white) (NN shirt)))) (VP (VBZ is) (VP (VBG playing) (NP (DT the) (NNS drums)))) (. .)))	(ROOT (S (NP (DT A) (NN man)) (VP (VBZ is) (VP (VBG playing) (NP (DT a) (JJ musical) (NN instrument)))) (. .)))	A man wearing a white shirt is playing the drums.	A man is playing a musical instrument.	3091403322.jpg#2	3091403322.jpg#2r1e	entailment	entailment	entailment	entailment	entailment
contradiction	( ( ( A man ) ( wearing ( a ( white shirt ) ) ) ) ( ( is ( playing ( the drums ) ) ) . ) )	( ( A man ) ( ( is ( ( playing ( the trumpet ) ) ( with ( ( his hands ) ( tied ( behind ( his back ) ) ) ) ) ) ) . ) )	(ROOT (S (NP (NP (DT A) (NN man)) (VP (VBG wearing) (NP (DT a) (JJ white) (NN shirt)))) (VP (VBZ is) (VP (VBG playing) (NP (DT the) (NNS drums)))) (. .)))	(ROOT (S (NP (DT A) (NN man)) (VP (VBZ is) (VP (VBG playing) (NP (DT the) (NN trumpet)) (PP (IN with) (NP (NP (PRP$ his) (NNS hands)) (VP (VBN tied) (PP (IN behind) (NP (PRP$ his) (NN back)))))))) (. .)))	A man wearing a white shirt is playing the drums.	A man is playing the trumpet with his hands tied behind his back.	3091403322.jpg#2	3091403322.jpg#2r1c	contradiction	contradiction	contradiction	contradiction	contradiction
neutral	( ( ( A man ) ( wearing ( a ( white shirt ) ) ) ) ( ( is ( playing ( the drums ) ) ) . ) )	( ( ( A man ) ( in ( a band ) ) ) ( ( is ( playing ( the drums ) ) ) . ) )	(ROOT (S (NP (NP (DT A) (NN man)) (VP (VBG wearing) (NP (DT a) (JJ white) (NN shirt)))) (VP (VBZ is) (VP (VBG playing) (NP (DT the) (NNS drums)))) (. .)))	(ROOT (S (NP (NP (DT A) (NN man)) (PP (IN in) (NP (DT a) (NN band)))) (VP (VBZ is) (VP (VBG playing) (NP (DT the) (NNS drums)))) (. .)))	A man wearing a white shirt is playing the drums.	A man in a band is playing the drums.	3091403322.jpg#2	3091403322.jpg#2r1n	neutral	neutral	neutral	neutral	entailment
entailment	( ( ( Three women ) ( in ( dress suits ) ) ) ( ( walk ( by ( a building ) ) ) . ) )	( ( Three women ) ( ( are ( traveling ( by foot ) ) ) . ) )	(ROOT (S (NP (NP (CD Three) (NNS women)) (PP (IN in) (NP (NN dress) (NNS suits)))) (VP (VBP walk) (PP (IN by) (NP (DT a) (NN building)))) (. .)))	(ROOT (S (NP (CD Three) (NNS women)) (VP (VBP are) (VP (VBG traveling) (PP (IN by) (NP (NN foot))))) (. .)))	Three women in dress suits walk by a building.	Three women are traveling by foot.	3580741947.jpg#3	3580741947.jpg#3r1e	entailment	entailment	entailment	entailment	entailment
neutral	( ( ( Three women ) ( in ( dress suits ) ) ) ( ( walk ( by ( a building ) ) ) . ) )	( ( The suits ) ( ( are gray ) . ) )	(ROOT (S (NP (NP (CD Three) (NNS women)) (PP (IN in) (NP (NN dress) (NNS suits)))) (VP (VBP walk) (PP (IN by) (NP (DT a) (NN building)))) (. .)))	(ROOT (S (NP (DT The) (NNS suits)) (VP (VBP are) (ADJP (JJ gray))) (. .)))	Three women in dress suits walk by a building.	The suits are gray.	3580741947.jpg#3	3580741947.jpg#3r1n	neutral	neutral	neutral	neutral	neutral
contradiction	( ( ( Three women ) ( in ( dress suits ) ) ) ( ( walk ( by ( a building ) ) ) . ) )	( ( The woman ) ( ( are ( wearing bikinis ) ) . ) )	(ROOT (S (NP (NP (CD Three) (NNS women)) (PP (IN in) (NP (NN dress) (NNS suits)))) (VP (VBP walk) (PP (IN by) (NP (DT a) (NN building)))) (. .)))	(ROOT (S (NP (DT The) (NN woman)) (VP (VBP are) (VP (VBG wearing) (NP (NNS bikinis)))) (. .)))	Three women in dress suits walk by a building.	The woman are wearing bikinis.	3580741947.jpg#3	3580741947.jpg#3r1c	contradiction	contradiction	contradiction	contradiction	contradiction
entailment	( ( two people ) ( ( are ( waiting ( for ( ( a train ) ( at ( a station ) ) ) ) ) ) . ) )	( They ( ( expect ( ( a train ) ( to ( arrive eventually ) ) ) ) . ) )	(ROOT (S (NP (CD two) (NNS people)) (VP (VBP are) (VP (VBG waiting) (PP (IN for) (NP (NP (DT a) (NN train)) (PP (IN at) (NP (DT a) (NN station))))))) (. .)))	(ROOT (S (NP (PRP They)) (VP (VBP expect) (S (NP (DT a) (NN train)) (VP (TO to) (VP (VB arrive) (ADVP (RB eventually)))))) (. .)))	two people are waiting for a train at a station.	They expect a train to arrive eventually.	4429760815.jpg#3	4429760815.jpg#3r1e	entailment	neutral	entailment	neutral	entailment
contradiction	( ( two people ) ( ( are ( waiting ( for ( ( a train ) ( at ( a station ) ) ) ) ) ) . ) )	( They ( ( ( are both ) ( waiting ( for ( a bus ) ) ) ) . ) )	(ROOT (S (NP (CD two) (NNS people)) (VP (VBP are) (VP (VBG waiting) (PP (IN for) (NP (NP (DT a) (NN train)) (PP (IN at) (NP (DT a) (NN station))))))) (. .)))	(ROOT (S (NP (PRP They)) (VP (VBP are) (ADVP (DT both)) (VP (VBG waiting) (PP (IN for) (NP (DT a) (NN bus))))) (. .)))	two people are waiting for a train at a station.	They are both waiting for a bus.	4429760815.jpg#3	4429760815.jpg#3r1c	contradiction	entailment	neutral	contradiction	contradiction
neutral	( ( two people ) ( ( are ( waiting ( for ( ( a train ) ( at ( a station ) ) ) ) ) ) . ) )	( They ( ( ( will both ) ( ( get ( onto ( the ( same train ) ) ) ) together ) ) . ) )	(ROOT (S (NP (CD two) (NNS people)) (VP (VBP are) (VP (VBG waiting) (PP (IN for) (NP (NP (DT a) (NN train)) (PP (IN at) (NP (DT a) (NN station))))))) (. .)))	(ROOT (S (NP (PRP They)) (VP (MD will) (DT both) (VP (VB get) (PP (IN onto) (NP (DT the) (JJ same) (NN train))) (ADVP (RB together)))) (. .)))	two people are waiting for a train at a station.	They will both get onto the same train together.	4429760815.jpg#3	4429760815.jpg#3r1n	neutral	neutral	neutral	neutral	neutral
entailment	( ( ( A man ) ( in ( a ( black shirt ) ) ) ) ( ( is ( smiling ( at ( ( a woman ) ( in ( ( a ( black shirt ) ) ( what ( ( ( ( a tattoo ) and ) ( a ( eye brow ) ) ) ring ) ) ) ) ) ) ) ) . ) )	( ( A man ) ( ( is ( smiling ( at ( a woman ) ) ) ) . ) )	(ROOT (S (NP (NP (DT A) (NN man)) (PP (IN in) (NP (DT a) (JJ black) (NN shirt)))) (VP (VBZ is) (VP (VBG smiling) (PP (IN at) (NP (NP (DT a) (NN woman)) (PP (IN in) (NP (NP (DT a) (JJ black) (NN shirt)) (SBAR (WHNP (WP what)) (S (NP (NP (DT a) (NN tattoo)) (CC and) (NP (DT a) (NN eye) (NN brow))) (VP (VBP ring)))))))))) (. .)))	(ROOT (S (NP (DT A) (NN man)) (VP (VBZ is) (VP (VBG smiling) (PP (IN at) (NP (DT a) (NN woman))))) (. .)))	A man in a black shirt is smiling at a woman in a black shirt what a tattoo and a eye brow ring.	A man is smiling at a woman.	4951686898.jpg#3	4951686898.jpg#3r1e	entailment	entailment	contradiction	entailment	entailment
neutral	( ( ( A man ) ( in ( a ( black shirt ) ) ) ) ( ( is ( smiling ( at ( ( a woman ) ( in ( ( a ( black shirt ) ) ( what ( ( ( ( a tattoo ) and ) ( a ( eye brow ) ) ) ring ) ) ) ) ) ) ) ) . ) )	( ( A man ) ( ( is ( smiling ( at ( his wife ) ) ) ) . ) )	(ROOT (S (NP (NP (DT A) (NN man)) (PP (IN in) (NP (DT a) (JJ black) (NN shirt)))) (VP (VBZ is) (VP (VBG smiling) (PP (IN at) (NP (NP (DT a) (NN woman)) (PP (IN in) (NP (NP (DT a) (JJ black) (NN shirt)) (SBAR (WHNP (WP what)) (S (NP (NP (DT a) (NN tattoo)) (CC and) (NP (DT a) (NN eye) (NN brow))) (VP (VBP ring)))))))))) (. .)))	(ROOT (S (NP (DT A) (NN man)) (VP (VBZ is) (VP (VBG smiling) (PP (IN at) (NP (PRP$ his) (NN wife))))) (. .)))	A man in a black shirt is smiling at a woman in a black shirt what a tattoo and a eye brow ring.	A man is smiling at his wife.	4951686898.jpg#3	4951686898.jpg#3r1n	neutral	neutral	neutral	neutral	neutral
contradiction	( ( ( A man ) ( in ( a ( black shirt ) ) ) ) ( ( is ( smiling ( at ( ( a woman ) ( in ( ( a ( black shirt ) ) ( what ( ( ( ( a tattoo ) and ) ( a ( eye brow ) ) ) ring ) ) ) ) ) ) ) ) . ) )	( ( A man ) ( ( is ( ( reading ( a book ) ) alone ) ) . ) )	(ROOT (S (NP (NP (DT A) (NN man)) (PP (IN in) (NP (DT a) (JJ black) (NN shirt)))) (VP (VBZ is) (VP (VBG smiling) (PP (IN at) (NP (NP (DT a) (NN woman)) (PP (IN in) (NP (NP (DT a) (JJ black) (NN shirt)) (SBAR (WHNP (WP what)) (S (NP (NP (DT a) (NN tattoo)) (CC and) (NP (DT a) (NN eye) (NN brow))) (VP (VBP ring)))))))))) (. .)))	(ROOT (S (NP (DT A) (NN man)) (VP (VBZ is) (VP (VBG reading) (NP (DT a) (NN book)) (ADVP (RB alone)))) (. .)))	A man in a black shirt is smiling at a woman in a black shirt what a tattoo and a eye brow ring.	A man is reading a book alone.	4951686898.jpg#3	4951686898.jpg#3r1c	contradiction	contradiction	contradiction	neutral	contradiction
entailment	( ( ( A goalie ) ( in white ) ) ( ( runs ( for ( ( ( an ( approaching ball ) ) ( while ( ( the opponent ) ( in red ) ) ) ) ( who ( kicked ( it waits ) ) ) ) ) ) . ) )	( ( ( A person ) ( wearing white ) ) ( ( is ( running ( towards ( ( a ball ) ( that ( was ( kicked ( from ( another person ) ) ) ) ) ) ) ) ) . ) )	(ROOT (S (NP (NP (DT A) (NN goalie)) (PP (IN in) (NP (JJ white)))) (VP (VBZ runs) (PP (IN for) (NP (NP (DT an) (VBG approaching) (NN ball)) (PP (IN while) (NP (NP (DT the) (NN opponent)) (PP (IN in) (NP (NN red))))) (SBAR (WHNP (WP who)) (S (VP (VBD kicked) (SBAR (S (NP (PRP it)) (VP (VBZ waits)))))))))) (. .)))	(ROOT (S (NP (NP (DT A) (NN person)) (VP (VBG wearing) (ADJP (JJ white)))) (VP (VBZ is) (VP (VBG running) (PP (IN towards) (NP (NP (DT a) (NN ball)) (SBAR (WHNP (WDT that)) (S (VP (VBD was) (VP (VBN kicked) (PP (IN from) (NP (DT another) (NN person))))))))))) (. .)))	A goalie in white runs for an approaching ball while the opponent in red who kicked it waits.	A person wearing white is running towards a ball that was kicked from another person.	7421349720.jpg#1	7421349720.jpg#1r1e	entailment	neutral	entailment	entailment	entailment
neutral	( ( ( A goalie ) ( in white ) ) ( ( runs ( for ( ( ( an ( approaching ball ) ) ( while ( ( the opponent ) ( in red ) ) ) ) ( who ( kicked ( it waits ) ) ) ) ) ) . ) )	( ( The goalie ) ( ( is ( ( running out ) ( to ( ( catch ( the ball ) ) ( before ( it ( ( passes him ) ( into ( the goal ) ) ) ) ) ) ) ) ) . ) )	(ROOT (S (NP (NP (DT A) (NN goalie)) (PP (IN in) (NP (JJ white)))) (VP (VBZ runs) (PP (IN for) (NP (NP (DT an) (VBG approaching) (NN ball)) (PP (IN while) (NP (NP (DT the) (NN opponent)) (PP (IN in) (NP (NN red))))) (SBAR (WHNP (WP who)) (S (VP (VBD kicked) (SBAR (S (NP (PRP it)) (VP (VBZ waits)))))))))) (. .)))	(ROOT (S (NP (DT The) (NN goalie)) (VP (VBZ is) (VP (VBG running) (PRT (RP out)) (S (VP (TO to) (VP (VB catch) (NP (DT the) (NN ball)) (SBAR (IN before) (S (NP (PRP it)) (VP (VBZ passes) (NP (PRP him)) (PP (IN into) (NP (DT the) (NN goal))))))))))) (. .)))	A goalie in white runs for an approaching ball while the opponent in red who kicked it waits.	The goalie is running out to catch the ball before it passes him into the goal.	7421349720.jpg#1	7421349720.jpg#1r1n	neutral	entailment	entailment	neutral	neutral
contradiction	( ( ( A goalie ) ( in white ) ) ( ( runs ( for ( ( ( an ( approaching ball ) ) ( while ( ( the opponent ) ( in red ) ) ) ) ( who ( kicked ( it waits ) ) ) ) ) ) . ) )	( ( The goalie ) ( ( is ( sleeping ( at home ) ) ) . ) )	(ROOT (S (NP (NP (DT A) (NN goalie)) (PP (IN in) (NP (JJ white)))) (VP (VBZ runs) (PP (IN for) (NP (NP (DT an) (VBG approaching) (NN ball)) (PP (IN while) (NP (NP (DT the) (NN opponent)) (PP (IN in) (NP (NN red))))) (SBAR (WHNP (WP who)) (S (VP (VBD kicked) (SBAR (S (NP (PRP it)) (VP (VBZ waits)))))))))) (. .)))	(ROOT (S (NP (DT The) (NN goalie)) (VP (VBZ is) (VP (VBG sleeping) (PP (IN at) (NP (NN home))))) (. .)))	A goalie in white runs for an approaching ball while the opponent in red who kicked it waits.	The goalie is sleeping at home.	7421349720.jpg#1	7421349720.jpg#1r1c	contradiction	contradiction	contradiction	contradiction	contradiction
contradiction	( ( ( Two men ) ( sitting ( on ( a subway ) ) ) ) ( ( ( ( ( are ( ( ( reading , ) ( with ( ( coats and ) scarves ) ) ) on ) ) , ) but ) ( have ( seemed ( to ( have ( lost ( their pants ) ) ) ) ) ) ) . ) )	( There ( ( are ( women ( on ( the subway ) ) ) ) . ) )	(ROOT (S (NP (NP (CD Two) (NNS men)) (VP (VBG sitting) (PP (IN on) (NP (DT a) (NN subway))))) (VP (VP (VBP are) (VP (VBG reading) (, ,) (PP (IN with) (NP (NNS coats) (CC and) (NNS scarves))) (PP (IN on)))) (, ,) (CC but) (VP (VBP have) (VP (VBN seemed) (S (VP (TO to) (VP (VB have) (VP (VBN lost) (NP (PRP$ their) (NNS pants))))))))) (. .)))	(ROOT (S (NP (EX There)) (VP (VBP are) (NP (NP (NNS women)) (PP (IN on) (NP (DT the) (NN subway))))) (. .)))	Two men sitting on a subway are reading, with coats and scarves on, but have seemed to have lost their pants.	There are women on the subway.	4265806100.jpg#0	4265806100.jpg#0r1n	neutral	contradiction	contradiction	contradiction	neutral
entailment	( ( ( Two men ) ( sitting ( on ( a subway ) ) ) ) ( ( ( ( ( are ( ( ( reading , ) ( with ( ( coats and ) scarves ) ) ) on ) ) , ) but ) ( have ( seemed ( to ( have ( lost ( their pants ) ) ) ) ) ) ) . ) )	( There ( ( are ( people ( on ( the subway ) ) ) ) . ) )	(ROOT (S (NP (NP (CD Two) (NNS men)) (VP (VBG sitting) (PP (IN on) (NP (DT a) (NN subway))))) (VP (VP (VBP are) (VP (VBG reading) (, ,) (PP (IN with) (NP (NNS coats) (CC and) (NNS scarves))) (PP (IN on)))) (, ,) (CC but) (VP (VBP have) (VP (VBN seemed) (S (VP (TO to) (VP (VB have) (VP (VBN lost) (NP (PRP$ their) (NNS pants))))))))) (. .)))	(ROOT (S (NP (EX There)) (VP (VBP are) (NP (NP (NNS people)) (PP (IN on) (NP (DT the) (NN subway))))) (. .)))	Two men sitting on a subway are reading, with coats and scarves on, but have seemed to have lost their pants.	There are people on the subway.	4265806100.jpg#0	4265806100.jpg#0r1e	entailment	entailment	entailment	neutral	neutral
contradiction	( ( ( Two men ) ( sitting ( on ( a subway ) ) ) ) ( ( ( ( ( are ( ( ( reading , ) ( with ( ( coats and ) scarves ) ) ) on ) ) , ) but ) ( have ( seemed ( to ( have ( lost ( their pants ) ) ) ) ) ) ) . ) )	( ( The men ) ( ( are ( wearing pants ) ) . ) )	(ROOT (S (NP (NP (CD Two) (NNS men)) (VP (VBG sitting) (PP (IN on) (NP (DT a) (NN subway))))) (VP (VP (VBP are) (VP (VBG reading) (, ,) (PP (IN with) (NP (NNS coats) (CC and) (NNS scarves))) (PP (IN on)))) (, ,) (CC but) (VP (VBP have) (VP (VBN seemed) (S (VP (TO to) (VP (VB have) (VP (VBN lost) (NP (PRP$ their) (NNS pants))))))))) (. .)))	(ROOT (S (NP (DT The) (NNS men)) (VP (VBP are) (VP (VBG wearing) (NP (NNS pants)))) (. .)))	Two men sitting on a subway are reading, with coats and scarves on, but have seemed to have lost their pants.	The men are wearing pants.	4265806100.jpg#0	4265806100.jpg#0r1c	contradiction	contradiction	contradiction	contradiction	contradiction
neutral	( kids ( ( drawing something ) ( on paper ) ) )	( ( The kids ) ( ( are ( drawing ( pictures ( of animals ) ) ) ) . ) )	(ROOT (NP (NP (NNS kids)) (NP (NP (NN drawing) (NN something)) (PP (IN on) (NP (NN paper))))))	(ROOT (S (NP (DT The) (NNS kids)) (VP (VBP are) (VP (VBG drawing) (NP (NP (NNS pictures)) (PP (IN of) (NP (NNS animals)))))) (. .)))	kids drawing something on paper	The kids are drawing pictures of animals.	71790092.jpg#4	71790092.jpg#4r1n	neutral	neutral	neutral	neutral	neutral
entailment	( kids ( ( drawing something ) ( on paper ) ) )	( There ( ( are ( kids drawing ) ) . ) )	(ROOT (NP (NP (NNS kids)) (NP (NP (NN drawing) (NN something)) (PP (IN on) (NP (NN paper))))))	(ROOT (S (NP (EX There)) (VP (VBP are) (NP (NP (NNS kids)) (VP (VBG drawing)))) (. .)))	kids drawing something on paper	There are kids drawing.	71790092.jpg#4	71790092.jpg#4r1e	entailment	entailment	entailment	entailment	entailment
contradiction	( kids ( ( drawing something ) ( on paper ) ) )	( ( The kids ) ( ( are ( cutting ribbons ) ) . ) )	(ROOT (NP (NP (NNS kids)) (NP (NP (NN drawing) (NN something)) (PP (IN on) (NP (NN paper))))))	(ROOT (S (NP (DT The) (NNS kids)) (VP (VBP are) (VP (VBG cutting) (NP (NNS ribbons)))) (. .)))	kids drawing something on paper	The kids are cutting ribbons.	71790092.jpg#4	71790092.jpg#4r1c	contradiction	contradiction	contradiction	contradiction	contradiction
contradiction	( ( A ( young woman ) ) ( ( is ( singing ( into ( a microphone ) ) ) ) . ) )	( ( ( The woman ) ( playing ( the trumpet ) ) ) . )	(ROOT (S (NP (DT A) (JJ young) (NN woman)) (VP (VBZ is) (VP (VBG singing) (PP (IN into) (NP (DT a) (NN microphone))))) (. .)))	(ROOT (NP (NP (DT The) (NN woman)) (VP (VBG playing) (NP (DT the) (NN trumpet))) (. .)))	A young woman is singing into a microphone.	The woman playing the trumpet.	2354007039.jpg#1	2354007039.jpg#1r1c	contradiction	contradiction	contradiction	contradiction	contradiction
neutral	( ( A ( young woman ) ) ( ( is ( singing ( into ( a microphone ) ) ) ) . ) )	( ( The woman ) ( ( is ( in ( a band ) ) ) . ) )	(ROOT (S (NP (DT A) (JJ young) (NN woman)) (VP (VBZ is) (VP (VBG singing) (PP (IN into) (NP (DT a) (NN microphone))))) (. .)))	(ROOT (S (NP (DT The) (NN woman)) (VP (VBZ is) (PP (IN in) (NP (DT a) (NN band)))) (. .)))	A young woman is singing into a microphone.	The woman is in a band.	2354007039.jpg#1	2354007039.jpg#1r1n	neutral	neutral	entailment	neutral	neutral
entailment	( ( A ( young woman ) ) ( ( is ( singing ( into ( a microphone ) ) ) ) . ) )	( ( The woman ) ( ( is singing ) . ) )	(ROOT (S (NP (DT A) (JJ young) (NN woman)) (VP (VBZ is) (VP (VBG singing) (PP (IN into) (NP (DT a) (NN microphone))))) (. .)))	(ROOT (S (NP (DT The) (NN woman)) (VP (VBZ is) (VP (VBG singing))) (. .)))	A young woman is singing into a microphone.	The woman is singing.	2354007039.jpg#1	2354007039.jpg#1r1e	entailment	neutral	entailment	entailment	entailment
neutral	( ( ( ( ( ( Three elephants ) , ) ( each ( carrying ( ( a group ) ( of people ) ) ) ) ) , ) ( walking ( through ( the water ) ) ) ) . )	( ( The elephants ) ( ( are ( part ( of ( a ( jungle tour ) ) ) ) ) . ) )	(ROOT (NP (NP (CD Three) (NNS elephants)) (, ,) (S (NP (DT each)) (VP (VBG carrying) (NP (NP (DT a) (NN group)) (PP (IN of) (NP (NNS people)))))) (, ,) (VP (VBG walking) (PP (IN through) (NP (DT the) (NN water)))) (. .)))	(ROOT (S (NP (DT The) (NNS elephants)) (VP (VBP are) (NP (NP (NN part)) (PP (IN of) (NP (DT a) (NN jungle) (NN tour))))) (. .)))	Three elephants, each carrying a group of people, walking through the water.	The elephants are part of a jungle tour.	3552552910.jpg#0	3552552910.jpg#0r1n	neutral	neutral	neutral	neutral	neutral
contradiction	( ( ( ( ( ( Three elephants ) , ) ( each ( carrying ( ( a group ) ( of people ) ) ) ) ) , ) ( walking ( through ( the water ) ) ) ) . )	( ( The elephants ) ( ( are ( performing ( in ( a ( circus tent ) ) ) ) ) . ) )	(ROOT (NP (NP (CD Three) (NNS elephants)) (, ,) (S (NP (DT each)) (VP (VBG carrying) (NP (NP (DT a) (NN group)) (PP (IN of) (NP (NNS people)))))) (, ,) (VP (VBG walking) (PP (IN through) (NP (DT the) (NN water)))) (. .)))	(ROOT (S (NP (DT The) (NNS elephants)) (VP (VBP are) (VP (VBG performing) (PP (IN in) (NP (DT a) (NN circus) (NN tent))))) (. .)))	Three elephants, each carrying a group of people, walking through the water.	The elephants are performing in a circus tent.	3552552910.jpg#0	3552552910.jpg#0r1c	contradiction	contradiction	neutral	contradiction	neutral
entailment	( ( ( ( ( ( Three elephants ) , ) ( each ( carrying ( ( a group ) ( of people ) ) ) ) ) , ) ( walking ( through ( the water ) ) ) ) . )	( ( Three elephants ) ( ( ( carry people ) ( through ( the water ) ) ) . ) )	(ROOT (NP (NP (CD Three) (NNS elephants)) (, ,) (S (NP (DT each)) (VP (VBG carrying) (NP (NP (DT a) (NN group)) (PP (IN of) (NP (NNS people)))))) (, ,) (VP (VBG walking) (PP (IN through) (NP (DT the) (NN water)))) (. .)))	(ROOT (S (NP (CD Three) (NNS elephants)) (VP (VBP carry) (NP (NNS people)) (PP (IN through) (NP (DT the) (NN water)))) (. .)))	Three elephants, each carrying a group of people, walking through the water.	Three elephants carry people through the water.	3552552910.jpg#0	3552552910.jpg#0r1e	entailment	entailment	entailment	entailment	entailment
neutral	( ( A diver ) ( ( is ( swimming ( with ( a turtle ) ) ) ) . ) )	( ( A ( sick turtle ) ) ( ( is ( swimming ( by ( a diver ) ) ) ) . ) )	(ROOT (S (NP (DT A) (NN diver)) (VP (VBZ is) (VP (VBG swimming) (PP (IN with) (NP (DT a) (NN turtle))))) (. .)))	(ROOT (S (NP (DT A) (JJ sick) (NN turtle)) (VP (VBZ is) (VP (VBG swimming) (PP (IN by) (NP (DT a) (NN diver))))) (. .)))	A diver is swimming with a turtle.	A sick turtle is swimming by a diver.	131890223.jpg#4	131890223.jpg#4r1n	neutral	neutral	neutral	neutral	entailment
contradiction	( ( A diver ) ( ( is ( swimming ( with ( a turtle ) ) ) ) . ) )	( ( A lion ) ( ( is ( ( eating ( raw meat ) ) ( at ( the zoo ) ) ) ) . ) )	(ROOT (S (NP (DT A) (NN diver)) (VP (VBZ is) (VP (VBG swimming) (PP (IN with) (NP (DT a) (NN turtle))))) (. .)))	(ROOT (S (NP (DT A) (NN lion)) (VP (VBZ is) (VP (VBG eating) (NP (JJ raw) (NN meat)) (PP (IN at) (NP (DT the) (NN zoo))))) (. .)))	A diver is swimming with a turtle.	A lion is eating raw meat at the zoo.	131890223.jpg#4	131890223.jpg#4r1c	contradiction	contradiction	contradiction	contradiction	contradiction
entailment	( ( A diver ) ( ( is ( swimming ( with ( a turtle ) ) ) ) . ) )	( ( A turtle ) ( ( has ( ( a ( diver swimming ) ) ( with it ) ) ) . ) )	(ROOT (S (NP (DT A) (NN diver)) (VP (VBZ is) (VP (VBG swimming) (PP (IN with) (NP (DT a) (NN turtle))))) (. .)))	(ROOT (S (NP (DT A) (NN turtle)) (VP (VBZ has) (NP (NP (DT a) (NN diver) (NN swimming)) (PP (IN with) (NP (PRP it))))) (. .)))	A diver is swimming with a turtle.	A turtle has a diver swimming with it.	131890223.jpg#4	131890223.jpg#4r1e	entailment	entailment	contradiction	entailment	entailment
entailment	( ( ( ( ( ( A man ) ( with ( a ( beard skateboarding ) ) ) ) and ) ( ( a boy ) ( with ( a ( ( ( blue and ) black ) backpack ) ) ) ) ) ( riding ( ( a ( green bike ) ) ( in ( the background ) ) ) ) ) . )	( There ( ( is ( ( ( a man ) and ) ( a ( boy outside ) ) ) ) . ) )	(ROOT (NP (NP (NP (NP (DT A) (NN man)) (PP (IN with) (NP (DT a) (NN beard) (NN skateboarding)))) (CC and) (NP (NP (DT a) (NN boy)) (PP (IN with) (NP (DT a) (ADJP (JJ blue) (CC and) (JJ black)) (NN backpack))))) (VP (VBG riding) (NP (NP (DT a) (JJ green) (NN bike)) (PP (IN in) (NP (DT the) (NN background))))) (. .)))	(ROOT (S (NP (EX There)) (VP (VBZ is) (NP (NP (DT a) (NN man)) (CC and) (NP (DT a) (NN boy) (NN outside)))) (. .)))	A man with a beard skateboarding and a boy with a blue and black backpack riding a green bike in the background.	There is a man and a boy outside.	4916500021.jpg#1	4916500021.jpg#1r1e	entailment	entailment	entailment	neutral	neutral
contradiction	( ( ( ( ( ( A man ) ( with ( a ( beard skateboarding ) ) ) ) and ) ( ( a boy ) ( with ( a ( ( ( blue and ) black ) backpack ) ) ) ) ) ( riding ( ( a ( green bike ) ) ( in ( the background ) ) ) ) ) . )	( There ( ( is ( ( ( a ( kid skateboarding ) ) and ) ( ( a ( bearded man ) ) ( on ( a bike ) ) ) ) ) . ) )	(ROOT (NP (NP (NP (NP (DT A) (NN man)) (PP (IN with) (NP (DT a) (NN beard) (NN skateboarding)))) (CC and) (NP (NP (DT a) (NN boy)) (PP (IN with) (NP (DT a) (ADJP (JJ blue) (CC and) (JJ black)) (NN backpack))))) (VP (VBG riding) (NP (NP (DT a) (JJ green) (NN bike)) (PP (IN in) (NP (DT the) (NN background))))) (. .)))	(ROOT (S (NP (EX There)) (VP (VBZ is) (NP (NP (DT a) (NN kid) (NN skateboarding)) (CC and) (NP (NP (DT a) (JJ bearded) (NN man)) (PP (IN on) (NP (DT a) (NN bike)))))) (. .)))	A man with a beard skateboarding and a boy with a blue and black backpack riding a green bike in the background.	There is a kid skateboarding and a bearded man on a bike.	4916500021.jpg#1	4916500021.jpg#1r1c	contradiction	contradiction	entailment	contradiction	contradiction
neutral	( ( ( ( ( ( A man ) ( with ( a ( beard skateboarding ) ) ) ) and ) ( ( a boy ) ( with ( a ( ( ( blue and ) black ) backpack ) ) ) ) ) ( riding ( ( a ( green bike ) ) ( in ( the background ) ) ) ) ) . )	( There ( ( is ( ( a man ) ( with ( a ( gray ( beard skateboarding ) ) ) ) ) ) . ) )	(ROOT (NP (NP (NP (NP (DT A) (NN man)) (PP (IN with) (NP (DT a) (NN beard) (NN skateboarding)))) (CC and) (NP (NP (DT a) (NN boy)) (PP (IN with) (NP (DT a) (ADJP (JJ blue) (CC and) (JJ black)) (NN backpack))))) (VP (VBG riding) (NP (NP (DT a) (JJ green) (NN bike)) (PP (IN in) (NP (DT the) (NN background))))) (. .)))	(ROOT (S (NP (EX There)) (VP (VBZ is) (NP (NP (DT a) (NN man)) (PP (IN with) (NP (DT a) (JJ gray) (NN beard) (NN skateboarding))))) (. .)))	A man with a beard skateboarding and a boy with a blue and black backpack riding a green bike in the background.	There is a man with a gray beard skateboarding.	4916500021.jpg#1	4916500021.jpg#1r1n	neutral	neutral	neutral	entailment	neutral
neutral	( ( A ( young boy ) ) ( ( ( ( reaches for ) and ) ( touches ( ( the propeller ) ( of ( a ( vintage aircraft ) ) ) ) ) ) . ) )	( ( ( ( A ( young boy ) ) and ) ( his friend ) ) ( ( admire ( the ( vintage aircraft ) ) ) . ) )	(ROOT (S (NP (DT A) (JJ young) (NN boy)) (VP (VP (VBZ reaches) (PP (IN for))) (CC and) (VP (VBZ touches) (NP (NP (DT the) (NN propeller)) (PP (IN of) (NP (DT a) (JJ vintage) (NN aircraft)))))) (. .)))	(ROOT (S (NP (NP (DT A) (JJ young) (NN boy)) (CC and) (NP (PRP$ his) (NN friend))) (VP (VB admire) (NP (DT the) (JJ vintage) (NN aircraft))) (. .)))	A young boy reaches for and touches the propeller of a vintage aircraft.	A young boy and his friend admire the vintage aircraft.	3667788497.jpg#3	3667788497.jpg#3r1n	neutral	neutral	entailment	neutral	entailment
contradiction	( ( A ( young boy ) ) ( ( ( ( reaches for ) and ) ( touches ( ( the propeller ) ( of ( a ( vintage aircraft ) ) ) ) ) ) . ) )	( ( A ( young boy ) ) ( ( swims ( in ( his pool ) ) ) . ) )	(ROOT (S (NP (DT A) (JJ young) (NN boy)) (VP (VP (VBZ reaches) (PP (IN for))) (CC and) (VP (VBZ touches) (NP (NP (DT the) (NN propeller)) (PP (IN of) (NP (DT a) (JJ vintage) (NN aircraft)))))) (. .)))	(ROOT (S (NP (DT A) (JJ young) (NN boy)) (VP (VBZ swims) (PP (IN in) (NP (PRP$ his) (NN pool)))) (. .)))	A young boy reaches for and touches the propeller of a vintage aircraft.	A young boy swims in his pool.	3667788497.jpg#3	3667788497.jpg#3r1c	contradiction	contradiction	contradiction	entailment	contradiction
entailment	( ( A ( young boy ) ) ( ( ( ( reaches for ) and ) ( touches ( ( the propeller ) ( of ( a ( vintage aircraft ) ) ) ) ) ) . ) )	( ( ( ( A ( young boy ) ) and ) ( an airplane ) ) . )	(ROOT (S (NP (DT A) (JJ young) (NN boy)) (VP (VP (VBZ reaches) (PP (IN for))) (CC and) (VP (VBZ touches) (NP (NP (DT the) (NN propeller)) (PP (IN of) (NP (DT a) (JJ vintage) (NN aircraft)))))) (. .)))	(ROOT (NP (NP (DT A) (JJ young) (NN boy)) (CC and) (NP (DT an) (NN airplane)) (. .)))	A young boy reaches for and touches the propeller of a vintage aircraft.	A young boy and an airplane.	3667788497.jpg#3	3667788497.jpg#3r1e	entailment	entailment	entailment	neutral	neutral
entailment	( ( ( Indian people ) ( dressed ( in ( magnificent ( bright colors ) ) ) ) ) ( ( conduct ( a ritual ) ) . ) )	( ( Indian people ) ( having ( a ritual ) ) )	(ROOT (S (NP (NP (JJ Indian) (NNS people)) (VP (VBN dressed) (PP (IN in) (NP (JJ magnificent) (JJ bright) (NNS colors))))) (VP (VBP conduct) (NP (DT a) (NN ritual))) (. .)))	(ROOT (S (NP (NP (JJ Indian) (NNS people)) (VP (VBG having) (NP (DT a) (NN ritual))))))	Indian people dressed in magnificent bright colors conduct a ritual.	Indian people having a ritual	7595435150.jpg#4	7595435150.jpg#4r1e	entailment	entailment	entailment	entailment	entailment
neutral	( ( ( Indian people ) ( dressed ( in ( magnificent ( bright colors ) ) ) ) ) ( ( conduct ( a ritual ) ) . ) )	( ( Indian people ) ( having ( ( a ritual ) ( for ( a ( birthday celebration ) ) ) ) ) )	(ROOT (S (NP (NP (JJ Indian) (NNS people)) (VP (VBN dressed) (PP (IN in) (NP (JJ magnificent) (JJ bright) (NNS colors))))) (VP (VBP conduct) (NP (DT a) (NN ritual))) (. .)))	(ROOT (S (NP (NP (JJ Indian) (NNS people)) (VP (VBG having) (NP (NP (DT a) (NN ritual)) (PP (IN for) (NP (DT a) (NN birthday) (NN celebration))))))))	Indian people dressed in magnificent bright colors conduct a ritual.	Indian people having a ritual for a birthday celebration	7595435150.jpg#4	7595435150.jpg#4r1n	neutral	neutral	neutral	neutral	neutral
contradiction	( ( ( Indian people ) ( dressed ( in ( magnificent ( bright colors ) ) ) ) ) ( ( conduct ( a ritual ) ) . ) )	( ( Indian people ) ( hunting animals ) )	(ROOT (S (NP (NP (JJ Indian) (NNS people)) (VP (VBN dressed) (PP (IN in) (NP (JJ magnificent) (JJ bright) (NNS colors))))) (VP (VBP conduct) (NP (DT a) (NN ritual))) (. .)))	(ROOT (NP (NP (JJ Indian) (NNS people)) (NP (NN hunting) (NNS animals))))	Indian people dressed in magnificent bright colors conduct a ritual.	Indian people hunting animals	7595435150.jpg#4	7595435150.jpg#4r1c	contradiction	neutral	contradiction	contradiction	neutral
entailment	( ( Two ( little girls ) ) ( ( ( ride ( an ( inflatable dinghy ) ) ) ( down ( a ( purple ( water slide ) ) ) ) ) . ) )	( ( ( Two girls ) ( on ( a ( water slide ) ) ) ) . )	(ROOT (S (NP (CD Two) (JJ little) (NNS girls)) (VP (VBP ride) (NP (DT an) (JJ inflatable) (NN dinghy)) (PP (IN down) (NP (DT a) (JJ purple) (NN water) (NN slide)))) (. .)))	(ROOT (NP (NP (CD Two) (NNS girls)) (PP (IN on) (NP (DT a) (NN water) (NN slide))) (. .)))	Two little girls ride an inflatable dinghy down a purple water slide.	Two girls on a water slide.	3465473743.jpg#0	3465473743.jpg#0r1e	entailment	entailment	entailment	entailment	entailment
neutral	( ( Two ( little girls ) ) ( ( ( ride ( an ( inflatable dinghy ) ) ) ( down ( a ( purple ( water slide ) ) ) ) ) . ) )	( Sisters ( ( ( ( squeal ( in delight ) ) ( as ( the go ) ) ) ( down ( the slide ) ) ) . ) )	(ROOT (S (NP (CD Two) (JJ little) (NNS girls)) (VP (VBP ride) (NP (DT an) (JJ inflatable) (NN dinghy)) (PP (IN down) (NP (DT a) (JJ purple) (NN water) (NN slide)))) (. .)))	(ROOT (S (NP (NNS Sisters)) (VP (VBD squeal) (PP (IN in) (NP (NN delight))) (PP (IN as) (NP (DT the) (NN go))) (PP (IN down) (NP (DT the) (NN slide)))) (. .)))	Two little girls ride an inflatable dinghy down a purple water slide.	Sisters squeal in delight as the go down the slide.	3465473743.jpg#0	3465473743.jpg#0r1n	neutral	neutral	neutral	neutral	neutral
contradiction	( ( Two ( little girls ) ) ( ( ( ride ( an ( inflatable dinghy ) ) ) ( down ( a ( purple ( water slide ) ) ) ) ) . ) )	( ( ( Barney Fife ) ( with ( his ( one bullet ) ) ) ) . )	(ROOT (S (NP (CD Two) (JJ little) (NNS girls)) (VP (VBP ride) (NP (DT an) (JJ inflatable) (NN dinghy)) (PP (IN down) (NP (DT a) (JJ purple) (NN water) (NN slide)))) (. .)))	(ROOT (NP (NP (NNP Barney) (NNP Fife)) (PP (IN with) (NP (PRP$ his) (CD one) (NN bullet))) (. .)))	Two little girls ride an inflatable dinghy down a purple water slide.	Barney Fife with his one bullet.	3465473743.jpg#0	3465473743.jpg#0r1c	contradiction	contradiction	contradiction	contradiction	contradiction
neutral	( ( ( ( ( A restaurant ) ( front line ) ) , ) ( with ( a ( ( warmer ( in ( ( ( the front ) and ) ( ( a person ) ( in ( a ( red ( Coca ( Cola shirt ) ) ) ) ) ) ) ) ) cooking ) ) ) ) . )	( ( The person ) ( ( is ( cooking ( a hamburger ) ) ) . ) )	(ROOT (NP (NP (DT A) (NN restaurant)) (NP (JJ front) (NN line)) (, ,) (PP (IN with) (NP (DT a) (ADJP (JJR warmer) (PP (IN in) (NP (NP (DT the) (NN front)) (CC and) (NP (NP (DT a) (NN person)) (PP (IN in) (NP (DT a) (JJ red) (NNP Coca) (NNP Cola) (NN shirt))))))) (NN cooking))) (. .)))	(ROOT (S (NP (DT The) (NN person)) (VP (VBZ is) (VP (VBG cooking) (NP (DT a) (NN hamburger)))) (. .)))	A restaurant front line, with a warmer in the front and a person in a red Coca Cola shirt cooking.	The person is cooking a hamburger.	3082997532.jpg#3	3082997532.jpg#3r1n	neutral	neutral	neutral	neutral	contradiction
entailment	( ( ( ( ( A restaurant ) ( front line ) ) , ) ( with ( a ( ( warmer ( in ( ( ( the front ) and ) ( ( a person ) ( in ( a ( red ( Coca ( Cola shirt ) ) ) ) ) ) ) ) ) cooking ) ) ) ) . )	( ( A person ) ( ( is ( wearing ( a ( Coca ( Cola shirt ) ) ) ) ) . ) )	(ROOT (NP (NP (DT A) (NN restaurant)) (NP (JJ front) (NN line)) (, ,) (PP (IN with) (NP (DT a) (ADJP (JJR warmer) (PP (IN in) (NP (NP (DT the) (NN front)) (CC and) (NP (NP (DT a) (NN person)) (PP (IN in) (NP (DT a) (JJ red) (NNP Coca) (NNP Cola) (NN shirt))))))) (NN cooking))) (. .)))	(ROOT (S (NP (DT A) (NN person)) (VP (VBZ is) (VP (VBG wearing) (NP (DT a) (NNP Coca) (NNP Cola) (NN shirt)))) (. .)))	A restaurant front line, with a warmer in the front and a person in a red Coca Cola shirt cooking.	A person is wearing a Coca Cola shirt.	3082997532.jpg#3	3082997532.jpg#3r1e	entailment	entailment	entailment	entailment	entailment
-	( ( ( ( ( A restaurant ) ( front line ) ) , ) ( with ( a ( ( warmer ( in ( ( ( the front ) and ) ( ( a person ) ( in ( a ( red ( Coca ( Cola shirt ) ) ) ) ) ) ) ) ) cooking ) ) ) ) . )	( ( ( The person ) ( in ( the ( Coca ( Cola shirt ) ) ) ) ) ( ( is ( opening ( the refrigerator ) ) ) . ) )	(ROOT (NP (NP (DT A) (NN restaurant)) (NP (JJ front) (NN line)) (, ,) (PP (IN with) (NP (DT a) (ADJP (JJR warmer) (PP (IN in) (NP (NP (DT the) (NN front)) (CC and) (NP (NP (DT a) (NN person)) (PP (IN in) (NP (DT a) (JJ red) (NNP Coca) (NNP Cola) (NN shirt))))))) (NN cooking))) (. .)))	(ROOT (S (NP (NP (DT The) (NN person)) (PP (IN in) (NP (DT the) (NNP Coca) (NNP Cola) (NN shirt)))) (VP (VBZ is) (VP (VBG opening) (NP (DT the) (NN refrigerator)))) (. .)))	A restaurant front line, with a warmer in the front and a person in a red Coca Cola shirt cooking.	The person in the Coca Cola shirt is opening the refrigerator.	3082997532.jpg#3	3082997532.jpg#3r1c	contradiction	entailment	contradiction	neutral	neutral
contradiction	( ( A woman ) ( ( walks ( by ( ( a ( brick building ) ) ( that ( 's ( covered ( with graffiti ) ) ) ) ) ) ) . ) )	( ( The woman ) ( ( is ( in ( the bathroom ) ) ) . ) )	(ROOT (S (NP (DT A) (NN woman)) (VP (VBZ walks) (PP (IN by) (NP (NP (DT a) (NN brick) (NN building)) (SBAR (WHNP (WDT that)) (S (VP (VBZ 's) (VP (VBN covered) (PP (IN with) (NP (NNS graffiti)))))))))) (. .)))	(ROOT (S (NP (DT The) (NN woman)) (VP (VBZ is) (PP (IN in) (NP (DT the) (NN bathroom)))) (. .)))	A woman walks by a brick building that's covered with graffiti.	The woman is in the bathroom.	4431342786.jpg#1	4431342786.jpg#1r1c	contradiction	contradiction	contradiction	contradiction	contradiction
neutral	( ( A woman ) ( ( walks ( by ( ( a ( brick building ) ) ( that ( 's ( covered ( with graffiti ) ) ) ) ) ) ) . ) )	( ( ( The ( woman 's ) ) son ) ( ( drew ( some ( of ( the graffiti ) ) ) ) . ) )	(ROOT (S (NP (DT A) (NN woman)) (VP (VBZ walks) (PP (IN by) (NP (NP (DT a) (NN brick) (NN building)) (SBAR (WHNP (WDT that)) (S (VP (VBZ 's) (VP (VBN covered) (PP (IN with) (NP (NNS graffiti)))))))))) (. .)))	(ROOT (S (NP (NP (DT The) (NN woman) (POS 's)) (NN son)) (VP (VBD drew) (NP (NP (DT some)) (PP (IN of) (NP (DT the) (NN graffiti))))) (. .)))	A woman walks by a brick building that's covered with graffiti.	The woman's son drew some of the graffiti.	4431342786.jpg#1	4431342786.jpg#1r1n	neutral	neutral	neutral	neutral	contradiction
entailment	( ( A woman ) ( ( walks ( by ( ( a ( brick building ) ) ( that ( 's ( covered ( with graffiti ) ) ) ) ) ) ) . ) )	( ( A woman ) ( ( is outside ) . ) )	(ROOT (S (NP (DT A) (NN woman)) (VP (VBZ walks) (PP (IN by) (NP (NP (DT a) (NN brick) (NN building)) (SBAR (WHNP (WDT that)) (S (VP (VBZ 's) (VP (VBN covered) (PP (IN with) (NP (NNS graffiti)))))))))) (. .)))	(ROOT (S (NP (DT A) (NN woman)) (VP (VBZ is) (ADVP (RB outside))) (. .)))	A woman walks by a brick building that's covered with graffiti.	A woman is outside.	4431342786.jpg#1	4431342786.jpg#1r1e	entailment	entailment	entailment	entailment	entailment
contradiction	( ( Two men ) ( ( ( ( are ( in ( an ( electronics workshop ) ) ) ) , ) ( working ( on ( ( computers or ) equipment ) ) ) ) . ) )	( ( The men ) ( ( are ( unaware ( of ( what ( computers are ) ) ) ) ) . ) )	(ROOT (S (NP (CD Two) (NNS men)) (VP (VBP are) (PP (IN in) (NP (DT an) (NN electronics) (NN workshop))) (, ,) (S (VP (VBG working) (PP (IN on) (NP (NNS computers) (CC or) (NN equipment)))))) (. .)))	(ROOT (S (NP (DT The) (NNS men)) (VP (VBP are) (ADJP (JJ unaware) (PP (IN of) (SBAR (WHNP (WP what)) (S (NP (NNS computers)) (VP (VBP are))))))) (. .)))	Two men are in an electronics workshop, working on computers or equipment.	The men are unaware of what computers are.	459538095.jpg#0	459538095.jpg#0r1c	contradiction	contradiction	entailment	contradiction	contradiction
neutral	( ( Two men ) ( ( ( ( are ( in ( an ( electronics workshop ) ) ) ) , ) ( working ( on ( ( computers or ) equipment ) ) ) ) . ) )	( ( The ( two men ) ) ( ( are ( electronics enthusiasts ) ) . ) )	(ROOT (S (NP (CD Two) (NNS men)) (VP (VBP are) (PP (IN in) (NP (DT an) (NN electronics) (NN workshop))) (, ,) (S (VP (VBG working) (PP (IN on) (NP (NNS computers) (CC or) (NN equipment)))))) (. .)))	(ROOT (S (NP (DT The) (CD two) (NNS men)) (VP (VBP are) (NP (NN electronics) (NNS enthusiasts))) (. .)))	Two men are in an electronics workshop, working on computers or equipment.	The two men are electronics enthusiasts.	459538095.jpg#0	459538095.jpg#0r1e	entailment	neutral	neutral	entailment	neutral
neutral	( ( Two men ) ( ( ( ( are ( in ( an ( electronics workshop ) ) ) ) , ) ( working ( on ( ( computers or ) equipment ) ) ) ) . ) )	( ( The men ) ( ( are ( experts ( when ( it ( comes ( to electronics ) ) ) ) ) ) . ) )	(ROOT (S (NP (CD Two) (NNS men)) (VP (VBP are) (PP (IN in) (NP (DT an) (NN electronics) (NN workshop))) (, ,) (S (VP (VBG working) (PP (IN on) (NP (NNS computers) (CC or) (NN equipment)))))) (. .)))	(ROOT (S (NP (DT The) (NNS men)) (VP (VBP are) (NP (NP (NNS experts)) (SBAR (WHADVP (WRB when)) (S (NP (PRP it)) (VP (VBZ comes) (PP (TO to) (NP (NNS electronics)))))))) (. .)))	Two men are in an electronics workshop, working on computers or equipment.	The men are experts when it comes to electronics.	459538095.jpg#0	459538095.jpg#0r1n	neutral	neutral	entailment	neutral	neutral
entailment	( ( ( ( Young girl ) ( with ( dark hair ) ) ) ( ( ( facing camera ) and ) ( ( holding ( a ( paper bag ) ) ) ( while ( wearing ( ( ( an ( orange shirt ) ) and ) ( multicolored ( butterfly wings ) ) ) ) ) ) ) ) . )	( ( A ( young girl ) ) ( ( faces ( the camera ) ) . ) )	(ROOT (NP (NP (NP (JJ Young) (NN girl)) (PP (IN with) (NP (JJ dark) (NN hair)))) (VP (VP (VBG facing) (NP (NN camera))) (CC and) (VP (VBG holding) (NP (DT a) (NN paper) (NN bag)) (PP (IN while) (S (VP (VBG wearing) (NP (NP (DT an) (JJ orange) (NN shirt)) (CC and) (NP (JJ multicolored) (NN butterfly) (NNS wings)))))))) (. .)))	(ROOT (S (NP (DT A) (JJ young) (NN girl)) (VP (VBZ faces) (NP (DT the) (NN camera))) (. .)))	Young girl with dark hair facing camera and holding a paper bag while wearing an orange shirt and multicolored butterfly wings.	A young girl faces the camera.	3142761553.jpg#1	3142761553.jpg#1r1e	entailment	entailment	entailment	entailment	entailment
contradiction	( ( ( ( Young girl ) ( with ( dark hair ) ) ) ( ( ( facing camera ) and ) ( ( holding ( a ( paper bag ) ) ) ( while ( wearing ( ( ( an ( orange shirt ) ) and ) ( multicolored ( butterfly wings ) ) ) ) ) ) ) ) . )	( ( An ( old woman ) ) ( ( refuses ( to ( have ( ( her picture ) taken ) ) ) ) . ) )	(ROOT (NP (NP (NP (JJ Young) (NN girl)) (PP (IN with) (NP (JJ dark) (NN hair)))) (VP (VP (VBG facing) (NP (NN camera))) (CC and) (VP (VBG holding) (NP (DT a) (NN paper) (NN bag)) (PP (IN while) (S (VP (VBG wearing) (NP (NP (DT an) (JJ orange) (NN shirt)) (CC and) (NP (JJ multicolored) (NN butterfly) (NNS wings)))))))) (. .)))	(ROOT (S (NP (DT An) (JJ old) (NN woman)) (VP (VBZ refuses) (S (VP (TO to) (VP (VB have) (NP (NP (PRP$ her) (NN picture)) (VP (VBN taken))))))) (. .)))	Young girl with dark hair facing camera and holding a paper bag while wearing an orange shirt and multicolored butterfly wings.	An old woman refuses to have her picture taken.	3142761553.jpg#1	3142761553.jpg#1r1c	contradiction	contradiction	contradiction	contradiction	contradiction
neutral	( ( ( ( Young girl ) ( with ( dark hair ) ) ) ( ( ( facing camera ) and ) ( ( holding ( a ( paper bag ) ) ) ( while ( wearing ( ( ( an ( orange shirt ) ) and ) ( multicolored ( butterfly wings ) ) ) ) ) ) ) ) . )	( ( A ( young girl ) ) ( ( ( faces ( the camera ) ) ( while ( holding ( a ( lunch bag ) ) ) ) ) . ) )	(ROOT (NP (NP (NP (JJ Young) (NN girl)) (PP (IN with) (NP (JJ dark) (NN hair)))) (VP (VP (VBG facing) (NP (NN camera))) (CC and) (VP (VBG holding) (NP (DT a) (NN paper) (NN bag)) (PP (IN while) (S (VP (VBG wearing) (NP (NP (DT an) (JJ orange) (NN shirt)) (CC and) (NP (JJ multicolored) (NN butterfly) (NNS wings)))))))) (. .)))	(ROOT (S (NP (DT A) (JJ young) (NN girl)) (VP (VBZ faces) (NP (DT the) (NN camera)) (PP (IN while) (S (VP (VBG holding) (NP (DT a) (NN lunch) (NN bag)))))) (. .)))	Young girl with dark hair facing camera and holding a paper bag while wearing an orange shirt and multicolored butterfly wings.	A young girl faces the camera while holding a lunch bag.	3142761553.jpg#1	3142761553.jpg#1r1n	neutral	neutral	entailment	neutral	neutral
neutral	( ( ( A boy ) ( in overalls ) ) ( ( blows bubbles ) . ) )	( ( ( A boy ) ( in overalls ) ) ( ( is ( ( playing ( with bubbles ) ) outside ) ) . ) )	(ROOT (S (NP (NP (DT A) (NN boy)) (PP (IN in) (NP (NNS overalls)))) (VP (VBZ blows) (NP (NNS bubbles))) (. .)))	(ROOT (S (NP (NP (DT A) (NN boy)) (PP (IN in) (NP (NNS overalls)))) (VP (VBZ is) (VP (VBG playing) (PP (IN with) (NP (NNS bubbles))) (ADVP (RB outside)))) (. .)))	A boy in overalls blows bubbles.	A boy in overalls is playing with bubbles outside.	2599903773.jpg#4	2599903773.jpg#4r1n	neutral	neutral	neutral	neutral	neutral
entailment	( ( ( A boy ) ( in overalls ) ) ( ( blows bubbles ) . ) )	( ( A boy ) ( ( is ( blowing bubbles ) ) . ) )	(ROOT (S (NP (NP (DT A) (NN boy)) (PP (IN in) (NP (NNS overalls)))) (VP (VBZ blows) (NP (NNS bubbles))) (. .)))	(ROOT (S (NP (DT A) (NN boy)) (VP (VBZ is) (VP (VBG blowing) (NP (NNS bubbles)))) (. .)))	A boy in overalls blows bubbles.	A boy is blowing bubbles.	2599903773.jpg#4	2599903773.jpg#4r1e	entailment	entailment	entailment	entailment	entailment
contradiction	( ( ( A boy ) ( in overalls ) ) ( ( blows bubbles ) . ) )	( ( A man ) ( ( is ( juggling ( in ( the park ) ) ) ) . ) )	(ROOT (S (NP (NP (DT A) (NN boy)) (PP (IN in) (NP (NNS overalls)))) (VP (VBZ blows) (NP (NNS bubbles))) (. .)))	(ROOT (S (NP (DT A) (NN man)) (VP (VBZ is) (VP (VBG juggling) (PP (IN in) (NP (DT the) (NN park))))) (. .)))	A boy in overalls blows bubbles.	A man is juggling in the park.	2599903773.jpg#4	2599903773.jpg#4r1c	contradiction	contradiction	contradiction	contradiction	contradiction
neutral	( ( ( Two children ) ( playing ( on ( ( the floor ) ( with ( toy trains ) ) ) ) ) ) . )	( ( The children ) ( ( ( played ( on ( the floor ) ) ) ( with ( their ( new ( christmas toys ) ) ) ) ) . ) )	(ROOT (NP (NP (CD Two) (NNS children)) (VP (VBG playing) (PP (IN on) (NP (NP (DT the) (NN floor)) (PP (IN with) (NP (NN toy) (NNS trains)))))) (. .)))	(ROOT (S (NP (DT The) (NNS children)) (VP (VBD played) (PP (IN on) (NP (DT the) (NN floor))) (PP (IN with) (NP (PRP$ their) (JJ new) (NNS christmas) (NNS toys)))) (. .)))	Two children playing on the floor with toy trains.	The children played on the floor with their new christmas toys.	5310484815.jpg#4	5310484815.jpg#4r1n	neutral	neutral	neutral	neutral	neutral
entailment	( ( ( Two children ) ( playing ( on ( ( the floor ) ( with ( toy trains ) ) ) ) ) ) . )	( ( The children ) ( ( played ( on ( the floor ) ) ) . ) )	(ROOT (NP (NP (CD Two) (NNS children)) (VP (VBG playing) (PP (IN on) (NP (NP (DT the) (NN floor)) (PP (IN with) (NP (NN toy) (NNS trains)))))) (. .)))	(ROOT (S (NP (DT The) (NNS children)) (VP (VBD played) (PP (IN on) (NP (DT the) (NN floor)))) (. .)))	Two children playing on the floor with toy trains.	The children played on the floor.	5310484815.jpg#4	5310484815.jpg#4r1e	entailment	entailment	entailment	entailment	entailment
contradiction	( ( ( Two children ) ( playing ( on ( ( the floor ) ( with ( toy trains ) ) ) ) ) ) . )	( ( The girls ) ( ( slept ( on ( ( the floor ) ( next ( to ( the toys ) ) ) ) ) ) . ) )	(ROOT (NP (NP (CD Two) (NNS children)) (VP (VBG playing) (PP (IN on) (NP (NP (DT the) (NN floor)) (PP (IN with) (NP (NN toy) (NNS trains)))))) (. .)))	(ROOT (S (NP (DT The) (NNS girls)) (VP (VBD slept) (PP (IN on) (NP (NP (DT the) (NN floor)) (ADVP (JJ next) (PP (TO to) (NP (DT the) (NNS toys))))))) (. .)))	Two children playing on the floor with toy trains.	The girls slept on the floor next to the toys.	5310484815.jpg#4	5310484815.jpg#4r1c	contradiction	contradiction	contradiction	contradiction	contradiction
entailment	( ( ( ( Three men ) ( in ( a ( science lab ) ) ) ) ( watch ( ( one ( of them ) ) ( hold ( a ( burning object ) ) ) ) ) ) ( , ( ( ( one man ) ( on ( the side ) ) ) ( ( is ( reaching ( for ( the ground ) ) ) ) . ) ) ) )	( ( Three men ) ( ( are ( in ( ( a laboratory ) ( doing ( a ( scientific study ) ) ) ) ) ) . ) )	(ROOT (S (S (NP (NP (CD Three) (NNS men)) (PP (IN in) (NP (DT a) (NN science) (NN lab)))) (VP (VBP watch) (S (NP (NP (CD one)) (PP (IN of) (NP (PRP them)))) (VP (VB hold) (NP (DT a) (VBG burning) (NN object)))))) (, ,) (NP (NP (CD one) (NN man)) (PP (IN on) (NP (DT the) (NN side)))) (VP (VBZ is) (VP (VBG reaching) (PP (IN for) (NP (DT the) (NN ground))))) (. .)))	(ROOT (S (NP (CD Three) (NNS men)) (VP (VBP are) (PP (IN in) (NP (NP (DT a) (NN laboratory)) (VP (VBG doing) (NP (DT a) (JJ scientific) (NN study)))))) (. .)))	Three men in a science lab watch one of them hold a burning object, one man on the side is reaching for the ground.	Three men are in a laboratory doing a scientific study.	5615084425.jpg#0	5615084425.jpg#0r1e	entailment	neutral	neutral	entailment	entailment
contradiction	( ( ( ( Three men ) ( in ( a ( science lab ) ) ) ) ( watch ( ( one ( of them ) ) ( hold ( a ( burning object ) ) ) ) ) ) ( , ( ( ( one man ) ( on ( the side ) ) ) ( ( is ( reaching ( for ( the ground ) ) ) ) . ) ) ) )	( There ( ( are ( ( three men ) ( on ( ( a ( fishing boat ) ) ( trying ( to ( catch bass ) ) ) ) ) ) ) . ) )	(ROOT (S (S (NP (NP (CD Three) (NNS men)) (PP (IN in) (NP (DT a) (NN science) (NN lab)))) (VP (VBP watch) (S (NP (NP (CD one)) (PP (IN of) (NP (PRP them)))) (VP (VB hold) (NP (DT a) (VBG burning) (NN object)))))) (, ,) (NP (NP (CD one) (NN man)) (PP (IN on) (NP (DT the) (NN side)))) (VP (VBZ is) (VP (VBG reaching) (PP (IN for) (NP (DT the) (NN ground))))) (. .)))	(ROOT (S (NP (EX There)) (VP (VBP are) (NP (NP (CD three) (NNS men)) (PP (IN on) (NP (NP (DT a) (NN fishing) (NN boat)) (VP (VBG trying) (S (VP (TO to) (VP (VB catch) (NP (NN bass)))))))))) (. .)))	Three men in a science lab watch one of them hold a burning object, one man on the side is reaching for the ground.	There are three men on a fishing boat trying to catch bass.	5615084425.jpg#0	5615084425.jpg#0r1c	contradiction	contradiction	contradiction	contradiction	contradiction
neutral	( ( ( ( Three men ) ( in ( a ( science lab ) ) ) ) ( watch ( ( one ( of them ) ) ( hold ( a ( burning object ) ) ) ) ) ) ( , ( ( ( one man ) ( on ( the side ) ) ) ( ( is ( reaching ( for ( the ground ) ) ) ) . ) ) ) )	( ( ( The men ) ( in ( the ( science lab ) ) ) ) ( ( are ( ( performing ( a ( science experiment ) ) ) ( on ( fruit flies ) ) ) ) . ) )	(ROOT (S (S (NP (NP (CD Three) (NNS men)) (PP (IN in) (NP (DT a) (NN science) (NN lab)))) (VP (VBP watch) (S (NP (NP (CD one)) (PP (IN of) (NP (PRP them)))) (VP (VB hold) (NP (DT a) (VBG burning) (NN object)))))) (, ,) (NP (NP (CD one) (NN man)) (PP (IN on) (NP (DT the) (NN side)))) (VP (VBZ is) (VP (VBG reaching) (PP (IN for) (NP (DT the) (NN ground))))) (. .)))	(ROOT (S (NP (NP (DT The) (NNS men)) (PP (IN in) (NP (DT the) (NN science) (NN lab)))) (VP (VBP are) (VP (VBG performing) (NP (DT a) (NN science) (NN experiment)) (PP (IN on) (NP (NN fruit) (NNS flies))))) (. .)))	Three men in a science lab watch one of them hold a burning object, one man on the side is reaching for the ground.	The men in the science lab are performing a science experiment on fruit flies.	5615084425.jpg#0	5615084425.jpg#0r1n	neutral	contradiction	neutral	neutral	contradiction
entailment	( ( A ( white dog ) ) ( ( is ( chasing ( ( a ( stuffed animal ) ) ( being ( pulled ( on ( a string ) ) ) ) ) ) ) . ) )	( ( the animal ) ( is running ) )	(ROOT (S (NP (DT A) (JJ white) (NN dog)) (VP (VBZ is) (VP (VBG chasing) (NP (NP (DT a) (JJ stuffed) (NN animal)) (VP (VBG being) (VP (VBN pulled) (PP (IN on) (NP (DT a) (NN string)))))))) (. .)))	(ROOT (S (NP (DT the) (NN animal)) (VP (VBZ is) (VP (VBG running)))))	A white dog is chasing a stuffed animal being pulled on a string.	the animal is running	3540416981.jpg#1	3540416981.jpg#1r1e	entailment	entailment	entailment	entailment	entailment
neutral	( ( A ( white dog ) ) ( ( is ( chasing ( ( a ( stuffed animal ) ) ( being ( pulled ( on ( a string ) ) ) ) ) ) ) . ) )	( ( the animal ) ( is ( a puppy ) ) )	(ROOT (S (NP (DT A) (JJ white) (NN dog)) (VP (VBZ is) (VP (VBG chasing) (NP (NP (DT a) (JJ stuffed) (NN animal)) (VP (VBG being) (VP (VBN pulled) (PP (IN on) (NP (DT a) (NN string)))))))) (. .)))	(ROOT (S (NP (DT the) (NN animal)) (VP (VBZ is) (NP (DT a) (NN puppy)))))	A white dog is chasing a stuffed animal being pulled on a string.	the animal is a puppy	3540416981.jpg#1	3540416981.jpg#1r1n	neutral	neutral	neutral	neutral	neutral
contradiction	( ( A ( white dog ) ) ( ( is ( chasing ( ( a ( stuffed animal ) ) ( being ( pulled ( on ( a string ) ) ) ) ) ) ) . ) )	( ( the animal ) ( is sleeping ) )	(ROOT (S (NP (DT A) (JJ white) (NN dog)) (VP (VBZ is) (VP (VBG chasing) (NP (NP (DT a) (JJ stuffed) (NN animal)) (VP (VBG being) (VP (VBN pulled) (PP (IN on) (NP (DT a) (NN string)))))))) (. .)))	(ROOT (S (NP (DT the) (NN animal)) (VP (VBZ is) (VP (VBG sleeping)))))	A white dog is chasing a stuffed animal being pulled on a string.	the animal is sleeping	3540416981.jpg#1	3540416981.jpg#1r1c	contradiction	contradiction	contradiction	contradiction	contradiction
entailment	( ( Two ( female workers ) ) ( ( ( sit ( on ( some steps ) ) ) ( during work ) ) . ) )	( ( ( Two friends ) ( ( sitting ( on step ) ) ( at ( their job ) ) ) ) . )	(ROOT (S (NP (CD Two) (JJ female) (NNS workers)) (VP (VBP sit) (PP (IN on) (NP (DT some) (NNS steps))) (PP (IN during) (NP (NN work)))) (. .)))	(ROOT (NP (NP (CD Two) (NNS friends)) (VP (VBG sitting) (PP (IN on) (NP (NN step))) (PP (IN at) (NP (PRP$ their) (NN job)))) (. .)))	Two female workers sit on some steps during work.	Two friends sitting on step at their job.	2428997777.jpg#2	2428997777.jpg#2r1n	neutral	neutral	entailment	entailment	entailment
entailment	( ( Two ( female workers ) ) ( ( ( sit ( on ( some steps ) ) ) ( during work ) ) . ) )	( ( ( Two women ) ( sitting ( on ( steps ( at ( their job ) ) ) ) ) ) . )	(ROOT (S (NP (CD Two) (JJ female) (NNS workers)) (VP (VBP sit) (PP (IN on) (NP (DT some) (NNS steps))) (PP (IN during) (NP (NN work)))) (. .)))	(ROOT (NP (NP (CD Two) (NNS women)) (VP (VBG sitting) (PP (IN on) (NP (NP (NNS steps)) (PP (IN at) (NP (PRP$ their) (NN job)))))) (. .)))	Two female workers sit on some steps during work.	Two women sitting on steps at their job.	2428997777.jpg#2	2428997777.jpg#2r1e	entailment	entailment	entailment	entailment	entailment
contradiction	( ( Two ( female workers ) ) ( ( ( sit ( on ( some steps ) ) ) ( during work ) ) . ) )	( ( ( Two women ) ( sitting ( at ( their ( workplace desks ) ) ) ) ) . )	(ROOT (S (NP (CD Two) (JJ female) (NNS workers)) (VP (VBP sit) (PP (IN on) (NP (DT some) (NNS steps))) (PP (IN during) (NP (NN work)))) (. .)))	(ROOT (NP (NP (CD Two) (NNS women)) (VP (VBG sitting) (PP (IN at) (NP (PRP$ their) (NN workplace) (NNS desks)))) (. .)))	Two female workers sit on some steps during work.	Two women sitting at their workplace desks.	2428997777.jpg#2	2428997777.jpg#2r1c	contradiction	contradiction	contradiction	contradiction	contradiction
contradiction	( ( ( A man ) ( in ( a ( blue shirt ) ) ) ) ( , ( ( ( jumping down ) ( ( a hill ) ( in ( a park ) ) ) ) . ) ) )	( ( A man ) ( ( is sleeping ) . ) )	(ROOT (S (NP (NP (DT A) (NN man)) (PP (IN in) (NP (DT a) (JJ blue) (NN shirt)))) (, ,) (VP (VBG jumping) (PRT (RP down)) (NP (NP (DT a) (NN hill)) (PP (IN in) (NP (DT a) (NN park))))) (. .)))	(ROOT (S (NP (DT A) (NN man)) (VP (VBZ is) (VP (VBG sleeping))) (. .)))	A man in a blue shirt, jumping down a hill in a park.	A man is sleeping.	2853682342.jpg#1	2853682342.jpg#1r1c	contradiction	contradiction	contradiction	contradiction	contradiction
entailment	( ( ( A man ) ( in ( a ( blue shirt ) ) ) ) ( , ( ( ( jumping down ) ( ( a hill ) ( in ( a park ) ) ) ) . ) ) )	( ( A man ) ( is ( down ( a park ) ) ) )	(ROOT (S (NP (NP (DT A) (NN man)) (PP (IN in) (NP (DT a) (JJ blue) (NN shirt)))) (, ,) (VP (VBG jumping) (PRT (RP down)) (NP (NP (DT a) (NN hill)) (PP (IN in) (NP (DT a) (NN park))))) (. .)))	(ROOT (S (NP (DT A) (NN man)) (VP (VBZ is) (PP (IN down) (NP (DT a) (NN park))))))	A man in a blue shirt, jumping down a hill in a park.	A man is down a park	2853682342.jpg#1	2853682342.jpg#1r1n	neutral	neutral	entailment	entailment	entailment
entailment	( ( ( A man ) ( in ( a ( blue shirt ) ) ) ) ( , ( ( ( jumping down ) ( ( a hill ) ( in ( a park ) ) ) ) . ) ) )	( ( a man ) ( is ( wearing blue ) ) )	(ROOT (S (NP (NP (DT A) (NN man)) (PP (IN in) (NP (DT a) (JJ blue) (NN shirt)))) (, ,) (VP (VBG jumping) (PRT (RP down)) (NP (NP (DT a) (NN hill)) (PP (IN in) (NP (DT a) (NN park))))) (. .)))	(ROOT (S (NP (DT a) (NN man)) (VP (VBZ is) (VP (VBG wearing) (ADJP (JJ blue))))))	A man in a blue shirt, jumping down a hill in a park.	a man is wearing blue	2853682342.jpg#1	2853682342.jpg#1r1e	entailment	entailment	neutral	entailment	entailment
entailment	( ( Two boys ) ( ( ( stand ( in ( an ocean ) ) ) ( as ( ( the sun ) sets ) ) ) . ) )	( Boys ( are standing ) )	(ROOT (S (NP (CD Two) (NNS boys)) (VP (VBP stand) (PP (IN in) (NP (DT an) (NN ocean))) (SBAR (IN as) (S (NP (DT the) (NN sun)) (VP (VBZ sets))))) (. .)))	(ROOT (S (NP (NNPS Boys)) (VP (VBP are) (VP (VBG standing)))))	Two boys stand in an ocean as the sun sets.	Boys are standing	2843695880.jpg#2	2843695880.jpg#2r1e	entailment	entailment	entailment	entailment	entailment
neutral	( ( Two boys ) ( ( ( stand ( in ( an ocean ) ) ) ( as ( ( the sun ) sets ) ) ) . ) )	( ( The ocean ) ( is calm ) )	(ROOT (S (NP (CD Two) (NNS boys)) (VP (VBP stand) (PP (IN in) (NP (DT an) (NN ocean))) (SBAR (IN as) (S (NP (DT the) (NN sun)) (VP (VBZ sets))))) (. .)))	(ROOT (S (NP (DT The) (NN ocean)) (VP (VBZ is) (ADJP (JJ calm)))))	Two boys stand in an ocean as the sun sets.	The ocean is calm	2843695880.jpg#2	2843695880.jpg#2r1n	neutral	neutral	neutral	neutral	neutral
neutral	( ( Two boys ) ( ( ( stand ( in ( an ocean ) ) ) ( as ( ( the sun ) sets ) ) ) . ) )	( ( The boys ) ( are surfing ) )	(ROOT (S (NP (CD Two) (NNS boys)) (VP (VBP stand) (PP (IN in) (NP (DT an) (NN ocean))) (SBAR (IN as) (S (NP (DT the) (NN sun)) (VP (VBZ sets))))) (. .)))	(ROOT (S (NP (DT The) (NNS boys)) (VP (VBP are) (VP (VBG surfing)))))	Two boys stand in an ocean as the sun sets.	The boys are surfing	2843695880.jpg#2	2843695880.jpg#2r1c	contradiction	contradiction	neutral	neutral	neutral
neutral	( ( ( Group ( yoga class ) ) exercising ) . )	( ( ( ( A group ) ( of people ) ) ( ( holding ( various positions ) ) ( for ( ( a period ) ( of time ) ) ) ) ) . )	(ROOT (NP (NP (NNP Group) (NN yoga) (NN class)) (VP (VBG exercising)) (. .)))	(ROOT (NP (NP (NP (DT A) (NN group)) (PP (IN of) (NP (NNS people)))) (VP (VBG holding) (NP (JJ various) (NNS positions)) (PP (IN for) (NP (NP (DT a) (NN period)) (PP (IN of) (NP (NN time)))))) (. .)))	Group yoga class exercising.	A group of people holding various positions for a period of time.	2546110019.jpg#4	2546110019.jpg#4r1e	entailment	neutral	neutral	neutral	neutral
contradiction	( ( ( Group ( yoga class ) ) exercising ) . )	( ( The ( yoga group ) ) ( ( are ( eating ( ( chips and ) fries ) ) ) . ) )	(ROOT (NP (NP (NNP Group) (NN yoga) (NN class)) (VP (VBG exercising)) (. .)))	(ROOT (S (NP (DT The) (NN yoga) (NN group)) (VP (VBP are) (VP (VBG eating) (NP (NNS chips) (CC and) (NNS fries)))) (. .)))	Group yoga class exercising.	The yoga group are eating chips and fries.	2546110019.jpg#4	2546110019.jpg#4r1c	contradiction	contradiction	contradiction	contradiction	contradiction
neutral	( ( ( Group ( yoga class ) ) exercising ) . )	( ( Half ( of ( the ( yoga group ) ) ) ) ( ( are female ) . ) )	(ROOT (NP (NP (NNP Group) (NN yoga) (NN class)) (VP (VBG exercising)) (. .)))	(ROOT (S (NP (NP (NN Half)) (PP (IN of) (NP (DT the) (NN yoga) (NN group)))) (VP (VBP are) (ADJP (JJ female))) (. .)))	Group yoga class exercising.	Half of the yoga group are female.	2546110019.jpg#4	2546110019.jpg#4r1n	neutral	neutral	neutral	contradiction	neutral
entailment	( ( Four girls ) ( ( are ( dancing ( in ( ( matching outfits ) ( at ( a ( street festival ) ) ) ) ) ) ) . ) )	( ( The ( four girls ) ) ( ( are ( attending ( the ( street festival ) ) ) ) . ) )	(ROOT (S (NP (CD Four) (NNS girls)) (VP (VBP are) (VP (VBG dancing) (PP (IN in) (S (VP (VBG matching) (NP (NNS outfits)) (PP (IN at) (NP (DT a) (NN street) (NN festival)))))))) (. .)))	(ROOT (S (NP (DT The) (CD four) (NNS girls)) (VP (VBP are) (VP (VBG attending) (NP (DT the) (NN street) (NN festival)))) (. .)))	Four girls are dancing in matching outfits at a street festival.	The four girls are attending the street festival.	3482787182.jpg#1	3482787182.jpg#1r1e	entailment	entailment	entailment	entailment	entailment
neutral	( ( Four girls ) ( ( are ( dancing ( in ( ( matching outfits ) ( at ( a ( street festival ) ) ) ) ) ) ) . ) )	( ( The ( four girls ) ) ( ( are ( ( ( dancing along ) ( to ( the song ) ) ) ( playing ( on ( the ( loud speaker ) ) ) ) ) ) . ) )	(ROOT (S (NP (CD Four) (NNS girls)) (VP (VBP are) (VP (VBG dancing) (PP (IN in) (S (VP (VBG matching) (NP (NNS outfits)) (PP (IN at) (NP (DT a) (NN street) (NN festival)))))))) (. .)))	(ROOT (S (NP (DT The) (CD four) (NNS girls)) (VP (VBP are) (VP (VBG dancing) (PRT (RP along)) (PP (TO to) (NP (DT the) (NN song))) (S (VP (VBG playing) (PP (IN on) (NP (DT the) (JJ loud) (NN speaker))))))) (. .)))	Four girls are dancing in matching outfits at a street festival.	The four girls are dancing along to the song playing on the loud speaker.	3482787182.jpg#1	3482787182.jpg#1r1n	neutral	neutral	entailment	neutral	neutral
contradiction	( ( Four girls ) ( ( are ( dancing ( in ( ( matching outfits ) ( at ( a ( street festival ) ) ) ) ) ) ) . ) )	( ( The ( four girls ) ) ( ( are ( ( playing ( card games ) ) ( at ( the table ) ) ) ) . ) )	(ROOT (S (NP (CD Four) (NNS girls)) (VP (VBP are) (VP (VBG dancing) (PP (IN in) (S (VP (VBG matching) (NP (NNS outfits)) (PP (IN at) (NP (DT a) (NN street) (NN festival)))))))) (. .)))	(ROOT (S (NP (DT The) (CD four) (NNS girls)) (VP (VBP are) (VP (VBG playing) (NP (NN card) (NNS games)) (PP (IN at) (NP (DT the) (NN table))))) (. .)))	Four girls are dancing in matching outfits at a street festival.	The four girls are playing card games at the table.	3482787182.jpg#1	3482787182.jpg#1r1c	contradiction	contradiction	contradiction	contradiction	contradiction
entailment	( ( ( ( ( ( A ( small group ) ) ( of children ) ) ( are ( standing ( in ( a classroom ) ) ) ) ) and ) ( ( one ( of them ) ) ( has ( ( a foot ) ( in ( ( ( a trashcan ) , ) ( which ( also ( has ( ( a rope ) ( ( leading out ) ( of it ) ) ) ) ) ) ) ) ) ) ) ) . )	( There ( ( is ( ( a child ) ( with ( ( their foot ) ( in ( ( a ( garbage can ) ) ( near ( ( some ( other kids ) ) ( in ( a classroom ) ) ) ) ) ) ) ) ) ) . ) )	(ROOT (S (S (NP (NP (DT A) (JJ small) (NN group)) (PP (IN of) (NP (NNS children)))) (VP (VBP are) (VP (VBG standing) (PP (IN in) (NP (DT a) (NN classroom)))))) (CC and) (S (NP (NP (CD one)) (PP (IN of) (NP (PRP them)))) (VP (VBZ has) (NP (NP (DT a) (NN foot)) (PP (IN in) (NP (NP (DT a) (NN trashcan)) (, ,) (SBAR (WHNP (WDT which)) (S (ADVP (RB also)) (VP (VBZ has) (NP (NP (DT a) (NN rope)) (VP (V…	(ROOT (S (NP (EX There)) (VP (VBZ is) (NP (NP (DT a) (NN child)) (PP (IN with) (NP (NP (PRP$ their) (NN foot)) (PP (IN in) (NP (NP (DT a) (NN garbage) (NN can)) (PP (IN near) (NP (NP (DT some) (JJ other) (NNS kids)) (PP (IN in) (NP (DT a) (NN classroom))))))))))) (. .)))	A small group of children are standing in a classroom and one of them has a foot in a trashcan, which also has a rope leading out of it.	There is a child with their foot in a garbage can near some other kids in a classroom.	6918466589.jpg#0	6918466589.jpg#0r1e	entailment	entailment	contradiction	entailment	entailment
neutral	( ( ( ( ( ( A ( small group ) ) ( of children ) ) ( are ( standing ( in ( a classroom ) ) ) ) ) and ) ( ( one ( of them ) ) ( has ( ( a foot ) ( in ( ( ( a trashcan ) , ) ( which ( also ( has ( ( a rope ) ( ( leading out ) ( of it ) ) ) ) ) ) ) ) ) ) ) ) . )	( ( ( Some kids ) ( in ( a classroom ) ) ) ( ( ( play ( a game ) ) ( with ( a trashcan ) ) ) . ) )	(ROOT (S (S (NP (NP (DT A) (JJ small) (NN group)) (PP (IN of) (NP (NNS children)))) (VP (VBP are) (VP (VBG standing) (PP (IN in) (NP (DT a) (NN classroom)))))) (CC and) (S (NP (NP (CD one)) (PP (IN of) (NP (PRP them)))) (VP (VBZ has) (NP (NP (DT a) (NN foot)) (PP (IN in) (NP (NP (DT a) (NN trashcan)) (, ,) (SBAR (WHNP (WDT which)) (S (ADVP (RB also)) (VP (VBZ has) (NP (NP (DT a) (NN rope)) (VP (V…	(ROOT (S (NP (NP (DT Some) (NNS kids)) (PP (IN in) (NP (DT a) (NN classroom)))) (VP (VBP play) (NP (DT a) (NN game)) (PP (IN with) (NP (DT a) (NN trashcan)))) (. .)))	A small group of children are standing in a classroom and one of them has a foot in a trashcan, which also has a rope leading out of it.	Some kids in a classroom play a game with a trashcan.	6918466589.jpg#0	6918466589.jpg#0r1n	neutral	neutral	entailment	neutral	entailment
contradiction	( ( ( ( ( ( A ( small group ) ) ( of children ) ) ( are ( standing ( in ( a classroom ) ) ) ) ) and ) ( ( one ( of them ) ) ( has ( ( a foot ) ( in ( ( ( a trashcan ) , ) ( which ( also ( has ( ( a rope ) ( ( leading out ) ( of it ) ) ) ) ) ) ) ) ) ) ) ) . )	( ( A man ) ( ( ( looks ( at ( his watch ) ) ) ( at ( a ( bus stop ) ) ) ) . ) )	(ROOT (S (S (NP (NP (DT A) (JJ small) (NN group)) (PP (IN of) (NP (NNS children)))) (VP (VBP are) (VP (VBG standing) (PP (IN in) (NP (DT a) (NN classroom)))))) (CC and) (S (NP (NP (CD one)) (PP (IN of) (NP (PRP them)))) (VP (VBZ has) (NP (NP (DT a) (NN foot)) (PP (IN in) (NP (NP (DT a) (NN trashcan)) (, ,) (SBAR (WHNP (WDT which)) (S (ADVP (RB also)) (VP (VBZ has) (NP (NP (DT a) (NN rope)) (VP (V…	(ROOT (S (NP (DT A) (NN man)) (VP (VBZ looks) (PP (IN at) (NP (PRP$ his) (NN watch))) (PP (IN at) (NP (DT a) (NN bus) (NN stop)))) (. .)))	A small group of children are standing in a classroom and one of them has a foot in a trashcan, which also has a rope leading out of it.	A man looks at his watch at a bus stop.	6918466589.jpg#0	6918466589.jpg#0r1c	contradiction	contradiction	contradiction	contradiction	contradiction
contradiction	( ( Several children ) ( ( are ( ( ( standing ( with ( plates ( full ( of ( food ( under ( a shelter ) ) ) ) ) ) ) ) , ) ( watching ( ( a man ) ( in ( ( a ( purple shirt ) ) ( serving good ) ) ) ) ) ) ) . ) )	( ( The children ) ( ( ( are outside ) ( playing soccer ) ) . ) )	(ROOT (S (NP (JJ Several) (NNS children)) (VP (VBP are) (VP (VBG standing) (PP (IN with) (NP (NP (NNS plates)) (PP (JJ full) (IN of) (NP (NP (NN food)) (PP (IN under) (NP (DT a) (NN shelter))))))) (, ,) (S (VP (VBG watching) (NP (NP (DT a) (NN man)) (PP (IN in) (NP (NP (DT a) (JJ purple) (NN shirt)) (VP (VBG serving) (ADJP (JJ good)))))))))) (. .)))	(ROOT (S (NP (DT The) (NNS children)) (VP (VBP are) (ADVP (RB outside)) (VP (VBG playing) (NP (NN soccer)))) (. .)))	Several children are standing with plates full of food under a shelter, watching a man in a purple shirt serving good.	The children are outside playing soccer.	5046329939.jpg#0	5046329939.jpg#0r1c	contradiction	contradiction	contradiction	contradiction	contradiction
-	( ( Several children ) ( ( are ( ( ( standing ( with ( plates ( full ( of ( food ( under ( a shelter ) ) ) ) ) ) ) ) , ) ( watching ( ( a man ) ( in ( ( a ( purple shirt ) ) ( serving good ) ) ) ) ) ) ) . ) )	( ( The children ) ( ( are ( about ( to ( get food ) ) ) ) . ) )	(ROOT (S (NP (JJ Several) (NNS children)) (VP (VBP are) (VP (VBG standing) (PP (IN with) (NP (NP (NNS plates)) (PP (JJ full) (IN of) (NP (NP (NN food)) (PP (IN under) (NP (DT a) (NN shelter))))))) (, ,) (S (VP (VBG watching) (NP (NP (DT a) (NN man)) (PP (IN in) (NP (NP (DT a) (JJ purple) (NN shirt)) (VP (VBG serving) (ADJP (JJ good)))))))))) (. .)))	(ROOT (S (NP (DT The) (NNS children)) (VP (VBP are) (VP (IN about) (S (VP (TO to) (VP (VB get) (NP (NN food))))))) (. .)))	Several children are standing with plates full of food under a shelter, watching a man in a purple shirt serving good.	The children are about to get food.	5046329939.jpg#0	5046329939.jpg#0r1n	neutral	neutral	contradiction	entailment	entailment
-	( ( Several children ) ( ( are ( ( ( standing ( with ( plates ( full ( of ( food ( under ( a shelter ) ) ) ) ) ) ) ) , ) ( watching ( ( a man ) ( in ( ( a ( purple shirt ) ) ( serving good ) ) ) ) ) ) ) . ) )	( ( The children ) ( ( are inside ) . ) )	(ROOT (S (NP (JJ Several) (NNS children)) (VP (VBP are) (VP (VBG standing) (PP (IN with) (NP (NP (NNS plates)) (PP (JJ full) (IN of) (NP (NP (NN food)) (PP (IN under) (NP (DT a) (NN shelter))))))) (, ,) (S (VP (VBG watching) (NP (NP (DT a) (NN man)) (PP (IN in) (NP (NP (DT a) (JJ purple) (NN shirt)) (VP (VBG serving) (ADJP (JJ good)))))))))) (. .)))	(ROOT (S (NP (DT The) (NNS children)) (VP (VBP are) (ADVP (RB inside))) (. .)))	Several children are standing with plates full of food under a shelter, watching a man in a purple shirt serving good.	The children are inside.	5046329939.jpg#0	5046329939.jpg#0r1e	entailment	neutral	contradiction	contradiction	neutral
contradiction	( ( A child ) ( ( is ( ( looking out ) ( of ( a door ) ) ) ) . ) )	( ( The child ) ( ( is asleep ) . ) )	(ROOT (S (NP (DT A) (NN child)) (VP (VBZ is) (VP (VBG looking) (PRT (RP out)) (PP (IN of) (NP (DT a) (NN door))))) (. .)))	(ROOT (S (NP (DT The) (NN child)) (VP (VBZ is) (ADJP (RB asleep))) (. .)))	A child is looking out of a door.	The child is asleep.	4333374998.jpg#4	4333374998.jpg#4r1c	contradiction	contradiction	contradiction	contradiction	contradiction
neutral	( ( A child ) ( ( is ( ( looking out ) ( of ( a door ) ) ) ) . ) )	( ( The door ) ( ( is open ) . ) )	(ROOT (S (NP (DT A) (NN child)) (VP (VBZ is) (VP (VBG looking) (PRT (RP out)) (PP (IN of) (NP (DT a) (NN door))))) (. .)))	(ROOT (S (NP (DT The) (NN door)) (VP (VBZ is) (ADJP (JJ open))) (. .)))	A child is looking out of a door.	The door is open.	4333374998.jpg#4	4333374998.jpg#4r1n	neutral	entailment	entailment	neutral	neutral
entailment	( ( A child ) ( ( is ( ( looking out ) ( of ( a door ) ) ) ) . ) )	( There ( ( is ( a door ) ) . ) )	(ROOT (S (NP (DT A) (NN child)) (VP (VBZ is) (VP (VBG looking) (PRT (RP out)) (PP (IN of) (NP (DT a) (NN door))))) (. .)))	(ROOT (S (NP (EX There)) (VP (VBZ is) (NP (DT a) (NN door))) (. .)))	A child is looking out of a door.	There is a door.	4333374998.jpg#4	4333374998.jpg#4r1e	entailment	entailment	entailment	entailment	neutral
entailment	( ( ( A boy ) ( in ( a ( baseball cap ) ) ) ) ( ( jumps ( over ( ( a flight ) ( of stairs ) ) ) ) . ) )	( ( ( A boy ) ( jumping ( through ( the air ) ) ) ) . )	(ROOT (S (NP (NP (DT A) (NN boy)) (PP (IN in) (NP (DT a) (NN baseball) (NN cap)))) (VP (VBZ jumps) (PP (IN over) (NP (NP (DT a) (NN flight)) (PP (IN of) (NP (NNS stairs)))))) (. .)))	(ROOT (NP (NP (DT A) (NN boy)) (VP (VBG jumping) (PP (IN through) (NP (DT the) (NN air)))) (. .)))	A boy in a baseball cap jumps over a flight of stairs.	A boy jumping through the air.	3024172109.jpg#3	3024172109.jpg#3r1e	entailment	entailment	neutral	entailment	entailment
contradiction	( ( ( A boy ) ( in ( a ( baseball cap ) ) ) ) ( ( jumps ( over ( ( a flight ) ( of stairs ) ) ) ) . ) )	( ( ( A guy ) ( swimming ( in ( the pool ) ) ) ) . )	(ROOT (S (NP (NP (DT A) (NN boy)) (PP (IN in) (NP (DT a) (NN baseball) (NN cap)))) (VP (VBZ jumps) (PP (IN over) (NP (NP (DT a) (NN flight)) (PP (IN of) (NP (NNS stairs)))))) (. .)))	(ROOT (NP (NP (DT A) (NN guy)) (VP (VBG swimming) (PP (IN in) (NP (DT the) (NN pool)))) (. .)))	A boy in a baseball cap jumps over a flight of stairs.	A guy swimming in the pool.	3024172109.jpg#3	3024172109.jpg#3r1c	contradiction	contradiction	contradiction	contradiction	contradiction
neutral	( ( ( A boy ) ( in ( a ( baseball cap ) ) ) ) ( ( jumps ( over ( ( a flight ) ( of stairs ) ) ) ) . ) )	( ( A guy ) ( inside . ) )	(ROOT (S (NP (NP (DT A) (NN boy)) (PP (IN in) (NP (DT a) (NN baseball) (NN cap)))) (VP (VBZ jumps) (PP (IN over) (NP (NP (DT a) (NN flight)) (PP (IN of) (NP (NNS stairs)))))) (. .)))	(ROOT (ADVP (NP (DT A) (NN guy)) (IN inside) (. .)))	A boy in a baseball cap jumps over a flight of stairs.	A guy inside.	3024172109.jpg#3	3024172109.jpg#3r1n	neutral	neutral	contradiction	neutral	contradiction
neutral	( ( A man ) ( ( is ( sitting ( in ( on ( ( the side ) ( of ( ( the street ) ( with ( brass pots ) ) ) ) ) ) ) ) ) . ) )	( ( A man ) ( is ( playing ( with ( the ( brass pots ) ) ) ) ) )	(ROOT (S (NP (DT A) (NN man)) (VP (VBZ is) (VP (VBG sitting) (PP (IN in) (IN on) (NP (NP (DT the) (NN side)) (PP (IN of) (NP (NP (DT the) (NN street)) (PP (IN with) (NP (NN brass) (NNS pots))))))))) (. .)))	(ROOT (S (NP (DT A) (NN man)) (VP (VBZ is) (VP (VBG playing) (PP (IN with) (NP (DT the) (NN brass) (NNS pots)))))))	A man is sitting in on the side of the street with brass pots.	A man is playing with the brass pots	2255375425.jpg#2	2255375425.jpg#2r1n	neutral	neutral	neutral	neutral	neutral
entailment	( ( A man ) ( ( is ( sitting ( in ( on ( ( the side ) ( of ( ( the street ) ( with ( brass pots ) ) ) ) ) ) ) ) ) . ) )	( ( A man ) ( ( is sitting ) . ) )	(ROOT (S (NP (DT A) (NN man)) (VP (VBZ is) (VP (VBG sitting) (PP (IN in) (IN on) (NP (NP (DT the) (NN side)) (PP (IN of) (NP (NP (DT the) (NN street)) (PP (IN with) (NP (NN brass) (NNS pots))))))))) (. .)))	(ROOT (S (NP (DT A) (NN man)) (VP (VBZ is) (VP (VBG sitting))) (. .)))	A man is sitting in on the side of the street with brass pots.	A man is sitting.	2255375425.jpg#2	2255375425.jpg#2r1e	entailment	contradiction	entailment	entailment	entailment
contradiction	( ( A man ) ( ( is ( sitting ( in ( on ( ( the side ) ( of ( ( the street ) ( with ( brass pots ) ) ) ) ) ) ) ) ) . ) )	( ( a man ) ( ( does not ) ( have ( brass pots ) ) ) )	(ROOT (S (NP (DT A) (NN man)) (VP (VBZ is) (VP (VBG sitting) (PP (IN in) (IN on) (NP (NP (DT the) (NN side)) (PP (IN of) (NP (NP (DT the) (NN street)) (PP (IN with) (NP (NN brass) (NNS pots))))))))) (. .)))	(ROOT (S (NP (DT a) (NN man)) (VP (VBZ does) (RB not) (VP (VB have) (NP (NN brass) (NNS pots))))))	A man is sitting in on the side of the street with brass pots.	a man does not have brass pots	2255375425.jpg#2	2255375425.jpg#2r1c	contradiction	contradiction	contradiction	contradiction	contradiction
neutral	( ( ( ( ( A man ) ( in ( a ( blue ( windbreaker jacket ) ) ) ) ) , ) ( ( ( ( ( laying face ) down ) ( on ( a ( park bench ) ) ) ) , ) ( with ( ( a ( liquor bottle ) ) ( nestled ( by ( one ( of ( ( the ( bench 's ) ) legs ) ) ) ) ) ) ) ) ) . )	( ( A ( Black man ) ) ( ( is ( ( ( passed out ) ( on ( a ( park bench ) ) ) ) ( from drinking ) ) ) . ) )	(ROOT (NP (NP (DT A) (NN man)) (PP (IN in) (NP (DT a) (JJ blue) (NN windbreaker) (NN jacket))) (, ,) (VP (VBG laying) (NP (NN face)) (PRT (RP down)) (PP (IN on) (NP (DT a) (NN park) (NN bench))) (, ,) (PP (IN with) (NP (NP (DT a) (NN liquor) (NN bottle)) (VP (VBN nestled) (PP (IN by) (NP (NP (CD one)) (PP (IN of) (NP (NP (DT the) (NN bench) (POS 's)) (NNS legs))))))))) (. .)))	(ROOT (S (NP (DT A) (NNP Black) (NN man)) (VP (VBZ is) (VP (VBN passed) (PRT (RP out)) (PP (IN on) (NP (DT a) (NN park) (NN bench))) (PP (IN from) (NP (NN drinking))))) (. .)))	A man in a blue windbreaker jacket, laying face down on a park bench, with a liquor bottle nestled by one of the bench's legs.	A Black man is passed out on a park bench from drinking.	2908493594.jpg#0	2908493594.jpg#0r1n	neutral	neutral	neutral	neutral	neutral
entailment	( ( ( ( ( A man ) ( in ( a ( blue ( windbreaker jacket ) ) ) ) ) , ) ( ( ( ( ( laying face ) down ) ( on ( a ( park bench ) ) ) ) , ) ( with ( ( a ( liquor bottle ) ) ( nestled ( by ( one ( of ( ( the ( bench 's ) ) legs ) ) ) ) ) ) ) ) ) . )	( ( A man ) ( ( lays ( ( face down ) ( on ( a ( park bench ) ) ) ) ) . ) )	(ROOT (NP (NP (DT A) (NN man)) (PP (IN in) (NP (DT a) (JJ blue) (NN windbreaker) (NN jacket))) (, ,) (VP (VBG laying) (NP (NN face)) (PRT (RP down)) (PP (IN on) (NP (DT a) (NN park) (NN bench))) (, ,) (PP (IN with) (NP (NP (DT a) (NN liquor) (NN bottle)) (VP (VBN nestled) (PP (IN by) (NP (NP (CD one)) (PP (IN of) (NP (NP (DT the) (NN bench) (POS 's)) (NNS legs))))))))) (. .)))	(ROOT (S (NP (DT A) (NN man)) (VP (VBZ lays) (VP (VB face) (PRT (RP down)) (PP (IN on) (NP (DT a) (NN park) (NN bench))))) (. .)))	A man in a blue windbreaker jacket, laying face down on a park bench, with a liquor bottle nestled by one of the bench's legs.	A man lays face down on a park bench.	2908493594.jpg#0	2908493594.jpg#0r1e	entailment	entailment	entailment	entailment	entailment
contradiction	( ( ( ( ( A man ) ( in ( a ( blue ( windbreaker jacket ) ) ) ) ) , ) ( ( ( ( ( laying face ) down ) ( on ( a ( park bench ) ) ) ) , ) ( with ( ( a ( liquor bottle ) ) ( nestled ( by ( one ( of ( ( the ( bench 's ) ) legs ) ) ) ) ) ) ) ) ) . )	( ( A man ) ( ( is ( dancing ( at ( ( the club ) ( popping bottles ) ) ) ) ) . ) )	(ROOT (NP (NP (DT A) (NN man)) (PP (IN in) (NP (DT a) (JJ blue) (NN windbreaker) (NN jacket))) (, ,) (VP (VBG laying) (NP (NN face)) (PRT (RP down)) (PP (IN on) (NP (DT a) (NN park) (NN bench))) (, ,) (PP (IN with) (NP (NP (DT a) (NN liquor) (NN bottle)) (VP (VBN nestled) (PP (IN by) (NP (NP (CD one)) (PP (IN of) (NP (NP (DT the) (NN bench) (POS 's)) (NNS legs))))))))) (. .)))	(ROOT (S (NP (DT A) (NN man)) (VP (VBZ is) (VP (VBG dancing) (PP (IN at) (NP (NP (DT the) (NN club)) (VP (VBG popping) (NP (NNS bottles))))))) (. .)))	A man in a blue windbreaker jacket, laying face down on a park bench, with a liquor bottle nestled by one of the bench's legs.	A man is dancing at the club popping bottles.	2908493594.jpg#0	2908493594.jpg#0r1c	contradiction	contradiction	contradiction	contradiction	contradiction
contradiction	( ( A woman ) ( ( is ( ( using clothespins ) ( to ( ( hang up ) ( laundry ( outside ( on ( a ( laundry line ) ) ) ) ) ) ) ) ) . ) )	( ( A woman ) ( ( is ( folding ( her ( washed laundry ) ) ) ) . ) )	(ROOT (S (NP (DT A) (NN woman)) (VP (VBZ is) (VP (VBG using) (NP (NNS clothespins)) (S (VP (TO to) (VP (VB hang) (PRT (RP up)) (NP (NP (NN laundry)) (PP (JJ outside) (IN on) (NP (DT a) (NN laundry) (NN line))))))))) (. .)))	(ROOT (S (NP (DT A) (NN woman)) (VP (VBZ is) (VP (VBG folding) (NP (PRP$ her) (JJ washed) (NN laundry)))) (. .)))	A woman is using clothespins to hang up laundry outside on a laundry line.	A woman is folding her washed laundry.	5780791171.jpg#0	5780791171.jpg#0r1c	contradiction	contradiction	neutral	contradiction	contradiction
neutral	( ( A woman ) ( ( is ( ( using clothespins ) ( to ( ( hang up ) ( laundry ( outside ( on ( a ( laundry line ) ) ) ) ) ) ) ) ) . ) )	( ( A woman ) ( ( is ( ( hanging ( her laundry ) ) ( in ( the sun ) ) ) ) . ) )	(ROOT (S (NP (DT A) (NN woman)) (VP (VBZ is) (VP (VBG using) (NP (NNS clothespins)) (S (VP (TO to) (VP (VB hang) (PRT (RP up)) (NP (NP (NN laundry)) (PP (JJ outside) (IN on) (NP (DT a) (NN laundry) (NN line))))))))) (. .)))	(ROOT (S (NP (DT A) (NN woman)) (VP (VBZ is) (VP (VBG hanging) (NP (PRP$ her) (NN laundry)) (PP (IN in) (NP (DT the) (NN sun))))) (. .)))	A woman is using clothespins to hang up laundry outside on a laundry line.	A woman is hanging her laundry in the sun.	5780791171.jpg#0	5780791171.jpg#0r1n	neutral	neutral	neutral	entailment	neutral
entailment	( ( A woman ) ( ( is ( ( using clothespins ) ( to ( ( hang up ) ( laundry ( outside ( on ( a ( laundry line ) ) ) ) ) ) ) ) ) . ) )	( ( A woman ) ( ( is ( taking ( care ( of ( her laundry ) ) ) ) ) . ) )	(ROOT (S (NP (DT A) (NN woman)) (VP (VBZ is) (VP (VBG using) (NP (NNS clothespins)) (S (VP (TO to) (VP (VB hang) (PRT (RP up)) (NP (NP (NN laundry)) (PP (JJ outside) (IN on) (NP (DT a) (NN laundry) (NN line))))))))) (. .)))	(ROOT (S (NP (DT A) (NN woman)) (VP (VBZ is) (VP (VBG taking) (NP (NP (NN care)) (PP (IN of) (NP (PRP$ her) (NN laundry)))))) (. .)))	A woman is using clothespins to hang up laundry outside on a laundry line.	A woman is taking care of her laundry.	5780791171.jpg#0	5780791171.jpg#0r1e	entailment	neutral	entailment	entailment	entailment
entailment	( ( A dog ) ( ( reaches ( to ( ( catch ( a ball ) ) ( with ( its mouth ) ) ) ) ) . ) )	( ( The dog ) ( ( is ( playing ( with ( a ball ) ) ) ) . ) )	(ROOT (S (NP (DT A) (NN dog)) (VP (VBZ reaches) (S (VP (TO to) (VP (VB catch) (NP (DT a) (NN ball)) (PP (IN with) (NP (PRP$ its) (NN mouth))))))) (. .)))	(ROOT (S (NP (DT The) (NN dog)) (VP (VBZ is) (VP (VBG playing) (PP (IN with) (NP (DT a) (NN ball))))) (. .)))	A dog reaches to catch a ball with its mouth.	The dog is playing with a ball.	3155390408.jpg#2	3155390408.jpg#2r1e	entailment	entailment	entailment	entailment	entailment
neutral	( ( A dog ) ( ( reaches ( to ( ( catch ( a ball ) ) ( with ( its mouth ) ) ) ) ) . ) )	( ( The dog ) ( ( is brown ) . ) )	(ROOT (S (NP (DT A) (NN dog)) (VP (VBZ reaches) (S (VP (TO to) (VP (VB catch) (NP (DT a) (NN ball)) (PP (IN with) (NP (PRP$ its) (NN mouth))))))) (. .)))	(ROOT (S (NP (DT The) (NN dog)) (VP (VBZ is) (ADJP (JJ brown))) (. .)))	A dog reaches to catch a ball with its mouth.	The dog is brown.	3155390408.jpg#2	3155390408.jpg#2r1n	neutral	neutral	neutral	neutral	neutral
contradiction	( ( A dog ) ( ( reaches ( to ( ( catch ( a ball ) ) ( with ( its mouth ) ) ) ) ) . ) )	( ( The dog ) ( ( is ( playing ( with ( a rope ) ) ) ) . ) )	(ROOT (S (NP (DT A) (NN dog)) (VP (VBZ reaches) (S (VP (TO to) (VP (VB catch) (NP (DT a) (NN ball)) (PP (IN with) (NP (PRP$ its) (NN mouth))))))) (. .)))	(ROOT (S (NP (DT The) (NN dog)) (VP (VBZ is) (VP (VBG playing) (PP (IN with) (NP (DT a) (NN rope))))) (. .)))	A dog reaches to catch a ball with its mouth.	The dog is playing with a rope.	3155390408.jpg#2	3155390408.jpg#2r1c	contradiction	contradiction	contradiction	contradiction	contradiction
contradiction	( ( A ( young boy ) ) ( is ( sitting ( in ( a ( green tunnel ) ) ) ) ) )	( ( A girl ) ( is sitting ) )	(ROOT (S (NP (DT A) (JJ young) (NN boy)) (VP (VBZ is) (VP (VBG sitting) (PP (IN in) (NP (DT a) (JJ green) (NN tunnel)))))))	(ROOT (S (NP (DT A) (NN girl)) (VP (VBZ is) (VP (VBG sitting)))))	A young boy is sitting in a green tunnel	A girl is sitting	3457455611.jpg#3	3457455611.jpg#3r1c	contradiction	contradiction	contradiction	contradiction	entailment
neutral	( ( A ( young boy ) ) ( is ( sitting ( in ( a ( green tunnel ) ) ) ) ) )	( ( The boy ) ( is ( wearing ( a ( green shirt ) ) ) ) )	(ROOT (S (NP (DT A) (JJ young) (NN boy)) (VP (VBZ is) (VP (VBG sitting) (PP (IN in) (NP (DT a) (JJ green) (NN tunnel)))))))	(ROOT (S (NP (DT The) (NN boy)) (VP (VBZ is) (VP (VBG wearing) (NP (DT a) (JJ green) (NN shirt))))))	A young boy is sitting in a green tunnel	The boy is wearing a green shirt	3457455611.jpg#3	3457455611.jpg#3r1n	neutral	contradiction	neutral	neutral	contradiction
entailment	( ( A ( young boy ) ) ( is ( sitting ( in ( a ( green tunnel ) ) ) ) ) )	( ( The boy ) ( is sitting ) )	(ROOT (S (NP (DT A) (JJ young) (NN boy)) (VP (VBZ is) (VP (VBG sitting) (PP (IN in) (NP (DT a) (JJ green) (NN tunnel)))))))	(ROOT (S (NP (DT The) (NN boy)) (VP (VBZ is) (VP (VBG sitting)))))	A young boy is sitting in a green tunnel	The boy is sitting	3457455611.jpg#3	3457455611.jpg#3r1e	entailment	entailment	entailment	entailment	entailment
contradiction	( ( The ( little boy ) ) ( ( is ( jumping ( into ( ( a puddle ) ( on ( the street ) ) ) ) ) ) . ) )	( ( The boy ) ( ( is ( walking ( across ( ( the field ) ( with ( his dog ) ) ) ) ) ) . ) )	(ROOT (S (NP (DT The) (JJ little) (NN boy)) (VP (VBZ is) (VP (VBG jumping) (PP (IN into) (NP (NP (DT a) (NN puddle)) (PP (IN on) (NP (DT the) (NN street))))))) (. .)))	(ROOT (S (NP (DT The) (NN boy)) (VP (VBZ is) (VP (VBG walking) (PP (IN across) (NP (NP (DT the) (NN field)) (PP (IN with) (NP (PRP$ his) (NN dog))))))) (. .)))	The little boy is jumping into a puddle on the street.	The boy is walking across the field with his dog.	2441354291.jpg#2	2441354291.jpg#2r1c	contradiction	contradiction	contradiction	contradiction	contradiction
neutral	( ( The ( little boy ) ) ( ( is ( jumping ( into ( ( a puddle ) ( on ( the street ) ) ) ) ) ) . ) )	( ( The boy ) ( ( is ( ( getting dirty ) ( as ( he ( plays ( in ( the ( muddy puddles ) ) ) ) ) ) ) ) . ) )	(ROOT (S (NP (DT The) (JJ little) (NN boy)) (VP (VBZ is) (VP (VBG jumping) (PP (IN into) (NP (NP (DT a) (NN puddle)) (PP (IN on) (NP (DT the) (NN street))))))) (. .)))	(ROOT (S (NP (DT The) (NN boy)) (VP (VBZ is) (VP (VBG getting) (ADJP (JJ dirty)) (SBAR (IN as) (S (NP (PRP he)) (VP (VBZ plays) (PP (IN in) (NP (DT the) (JJ muddy) (NNS puddles)))))))) (. .)))	The little boy is jumping into a puddle on the street.	The boy is getting dirty as he plays in the muddy puddles.	2441354291.jpg#2	2441354291.jpg#2r1n	neutral	neutral	neutral	neutral	neutral
entailment	( ( The ( little boy ) ) ( ( is ( jumping ( into ( ( a puddle ) ( on ( the street ) ) ) ) ) ) . ) )	( ( The boy ) ( ( is outside ) . ) )	(ROOT (S (NP (DT The) (JJ little) (NN boy)) (VP (VBZ is) (VP (VBG jumping) (PP (IN into) (NP (NP (DT a) (NN puddle)) (PP (IN on) (NP (DT the) (NN street))))))) (. .)))	(ROOT (S (NP (DT The) (NN boy)) (VP (VBZ is) (ADVP (RB outside))) (. .)))	The little boy is jumping into a puddle on the street.	The boy is outside.	2441354291.jpg#2	2441354291.jpg#2r1e	entailment	entailment	entailment	entailment	entailment
entailment	( ( Four ( young men ) ) ( ( ( sit ( on ( the floor ) ) ) ( close ( to ( ( a television ) ( that ( is ( ( showing Elmo ) ( from ( Sesame Street ) ) ) ) ) ) ) ) ) . ) )	( ( Four males ) ( ( are ( sitting indoors ) ) . ) )	(ROOT (S (NP (CD Four) (JJ young) (NNS men)) (VP (VBP sit) (PP (IN on) (NP (DT the) (NN floor))) (ADVP (JJ close) (PP (TO to) (NP (NP (DT a) (NN television)) (SBAR (WHNP (WDT that)) (S (VP (VBZ is) (VP (VBG showing) (NP (NNP Elmo)) (PP (IN from) (NP (NNP Sesame) (NNP Street))))))))))) (. .)))	(ROOT (S (NP (CD Four) (NNS males)) (VP (VBP are) (VP (VBG sitting) (ADVP (RB indoors)))) (. .)))	Four young men sit on the floor close to a television that is showing Elmo from Sesame Street.	Four males are sitting indoors.	2705099033.jpg#1	2705099033.jpg#1r1e	entailment	entailment	neutral	neutral	entailment
contradiction	( ( Four ( young men ) ) ( ( ( sit ( on ( the floor ) ) ) ( close ( to ( ( a television ) ( that ( is ( ( showing Elmo ) ( from ( Sesame Street ) ) ) ) ) ) ) ) ) . ) )	( ( Four males ) ( ( are ( ( playing out ) ( in ( the yard ) ) ) ) . ) )	(ROOT (S (NP (CD Four) (JJ young) (NNS men)) (VP (VBP sit) (PP (IN on) (NP (DT the) (NN floor))) (ADVP (JJ close) (PP (TO to) (NP (NP (DT a) (NN television)) (SBAR (WHNP (WDT that)) (S (VP (VBZ is) (VP (VBG showing) (NP (NNP Elmo)) (PP (IN from) (NP (NNP Sesame) (NNP Street))))))))))) (. .)))	(ROOT (S (NP (CD Four) (NNS males)) (VP (VBP are) (VP (VBG playing) (PRT (RP out)) (PP (IN in) (NP (DT the) (NN yard))))) (. .)))	Four young men sit on the floor close to a television that is showing Elmo from Sesame Street.	Four males are playing out in the yard.	2705099033.jpg#1	2705099033.jpg#1r1c	contradiction	contradiction	neutral	contradiction	contradiction
neutral	( ( Four ( young men ) ) ( ( ( sit ( on ( the floor ) ) ) ( close ( to ( ( a television ) ( that ( is ( ( showing Elmo ) ( from ( Sesame Street ) ) ) ) ) ) ) ) ) . ) )	( ( Four males ) ( ( are ( ( sitting indoors ) ( because ( it ( 's raining ) ) ) ) ) . ) )	(ROOT (S (NP (CD Four) (JJ young) (NNS men)) (VP (VBP sit) (PP (IN on) (NP (DT the) (NN floor))) (ADVP (JJ close) (PP (TO to) (NP (NP (DT a) (NN television)) (SBAR (WHNP (WDT that)) (S (VP (VBZ is) (VP (VBG showing) (NP (NNP Elmo)) (PP (IN from) (NP (NNP Sesame) (NNP Street))))))))))) (. .)))	(ROOT (S (NP (CD Four) (NNS males)) (VP (VBP are) (VP (VBG sitting) (ADVP (RB indoors)) (SBAR (IN because) (S (NP (PRP it)) (VP (VBZ 's) (VP (VBG raining))))))) (. .)))	Four young men sit on the floor close to a television that is showing Elmo from Sesame Street.	Four males are sitting indoors because it's raining.	2705099033.jpg#1	2705099033.jpg#1r1n	neutral	neutral	entailment	neutral	neutral
contradiction	( ( ( ( ( Dinner and ) decisions ) , ) ( with ( the crew ) ) ) . )	( ( the crew ) ( all ( ( ate lunch ) alone ) ) )	(ROOT (NP (NP (NN Dinner)) (CC and) (NP (NNS decisions)) (, ,) (PP (IN with) (NP (DT the) (NN crew))) (. .)))	(ROOT (FRAG (NP (NP (DT the) (NN crew)) (SBAR (S (NP (DT all)) (VP (VBD ate) (NP (NN lunch)) (ADVP (RB alone))))))))	Dinner and decisions, with the crew.	the crew all ate lunch alone	686293997.jpg#4	686293997.jpg#4r1c	contradiction	contradiction	contradiction	contradiction	neutral
neutral	( ( ( ( ( Dinner and ) decisions ) , ) ( with ( the crew ) ) ) . )	( ( the crew ) ( was ( celebrating ( a birthday ) ) ) )	(ROOT (NP (NP (NN Dinner)) (CC and) (NP (NNS decisions)) (, ,) (PP (IN with) (NP (DT the) (NN crew))) (. .)))	(ROOT (S (NP (DT the) (NN crew)) (VP (VBD was) (VP (VBG celebrating) (NP (DT a) (NN birthday))))))	Dinner and decisions, with the crew.	the crew was celebrating a birthday	686293997.jpg#4	686293997.jpg#4r1n	neutral	neutral	neutral	neutral	neutral
entailment	( ( ( ( ( Dinner and ) decisions ) , ) ( with ( the crew ) ) ) . )	( ( the crew ) ( was ( having dinner ) ) )	(ROOT (NP (NP (NN Dinner)) (CC and) (NP (NNS decisions)) (, ,) (PP (IN with) (NP (DT the) (NN crew))) (. .)))	(ROOT (S (NP (DT the) (NN crew)) (VP (VBD was) (VP (VBG having) (NP (NN dinner))))))	Dinner and decisions, with the crew.	the crew was having dinner	686293997.jpg#4	686293997.jpg#4r1e	entailment	entailment	entailment	entailment	entailment
contradiction	( ( Woman ( ( wearing ( a ( white ( donkey costume ) ) ) ) ( while ( talking ( to ( a man ) ) ) ) ) ) . )	( ( A woman ) ( ( is ( dancing ( near ( a fire ) ) ) ) . ) )	(ROOT (NP (NP (NNP Woman)) (VP (VBG wearing) (NP (DT a) (JJ white) (NN donkey) (NN costume)) (PP (IN while) (S (VP (VBG talking) (PP (TO to) (NP (DT a) (NN man))))))) (. .)))	(ROOT (S (NP (DT A) (NN woman)) (VP (VBZ is) (VP (VBG dancing) (PP (IN near) (NP (DT a) (NN fire))))) (. .)))	Woman wearing a white donkey costume while talking to a man.	A woman is dancing near a fire.	4257619114.jpg#4	4257619114.jpg#4r1c	contradiction	contradiction	contradiction	contradiction	contradiction
neutral	( ( Woman ( ( wearing ( a ( white ( donkey costume ) ) ) ) ( while ( talking ( to ( a man ) ) ) ) ) ) . )	( ( A woman ) ( ( is ( wearing ( a ( Halloween costume ) ) ) ) . ) )	(ROOT (NP (NP (NNP Woman)) (VP (VBG wearing) (NP (DT a) (JJ white) (NN donkey) (NN costume)) (PP (IN while) (S (VP (VBG talking) (PP (TO to) (NP (DT a) (NN man))))))) (. .)))	(ROOT (S (NP (DT A) (NN woman)) (VP (VBZ is) (VP (VBG wearing) (NP (DT a) (NNP Halloween) (NN costume)))) (. .)))	Woman wearing a white donkey costume while talking to a man.	A woman is wearing a Halloween costume.	4257619114.jpg#4	4257619114.jpg#4r1n	neutral	entailment	neutral	neutral	neutral
entailment	( ( Woman ( ( wearing ( a ( white ( donkey costume ) ) ) ) ( while ( talking ( to ( a man ) ) ) ) ) ) . )	( ( A woman ) ( ( is ( wearing ( strange clothing ) ) ) . ) )	(ROOT (NP (NP (NNP Woman)) (VP (VBG wearing) (NP (DT a) (JJ white) (NN donkey) (NN costume)) (PP (IN while) (S (VP (VBG talking) (PP (TO to) (NP (DT a) (NN man))))))) (. .)))	(ROOT (S (NP (DT A) (NN woman)) (VP (VBZ is) (VP (VBG wearing) (NP (JJ strange) (NN clothing)))) (. .)))	Woman wearing a white donkey costume while talking to a man.	A woman is wearing strange clothing.	4257619114.jpg#4	4257619114.jpg#4r1e	entailment	entailment	entailment	entailment	entailment
neutral	( ( ( ( A boy ) and ) ( ( a girl ) ( in jackets ) ) ) ( ( gaze ( in ( a ( clothing ( store window ) ) ) ) ) . ) )	( ( Two kids ) ( ( are ( ( looking ( for something ) ) ( to ( ( purchase ( for mothers ) ) day ) ) ) ) . ) )	(ROOT (S (NP (NP (DT A) (NN boy)) (CC and) (NP (NP (DT a) (NN girl)) (PP (IN in) (NP (NNS jackets))))) (VP (VBP gaze) (PP (IN in) (NP (DT a) (NN clothing) (NN store) (NN window)))) (. .)))	(ROOT (S (NP (CD Two) (NNS kids)) (VP (VBP are) (VP (VBG looking) (PP (IN for) (NP (NN something))) (S (VP (TO to) (VP (VB purchase) (PP (IN for) (NP (NNS mothers))) (NP (NN day))))))) (. .)))	A boy and a girl in jackets gaze in a clothing store window.	Two kids are looking for something to purchase for mothers day.	4477602852.jpg#2	4477602852.jpg#2r1n	neutral	neutral	neutral	neutral	neutral
contradiction	( ( ( ( A boy ) and ) ( ( a girl ) ( in jackets ) ) ) ( ( gaze ( in ( a ( clothing ( store window ) ) ) ) ) . ) )	( ( Two kids ) ( ( are ( flying ( on ( a hovercraft ) ) ) ) . ) )	(ROOT (S (NP (NP (DT A) (NN boy)) (CC and) (NP (NP (DT a) (NN girl)) (PP (IN in) (NP (NNS jackets))))) (VP (VBP gaze) (PP (IN in) (NP (DT a) (NN clothing) (NN store) (NN window)))) (. .)))	(ROOT (S (NP (CD Two) (NNS kids)) (VP (VBP are) (VP (VBG flying) (PP (IN on) (NP (DT a) (NN hovercraft))))) (. .)))	A boy and a girl in jackets gaze in a clothing store window.	Two kids are flying on a hovercraft.	4477602852.jpg#2	4477602852.jpg#2r1c	contradiction	neutral	contradiction	contradiction	contradiction
entailment	( ( ( ( A boy ) and ) ( ( a girl ) ( in jackets ) ) ) ( ( gaze ( in ( a ( clothing ( store window ) ) ) ) ) . ) )	( ( Two kids ) ( ( are ( looking ( in ( a ( store window ) ) ) ) ) . ) )	(ROOT (S (NP (NP (DT A) (NN boy)) (CC and) (NP (NP (DT a) (NN girl)) (PP (IN in) (NP (NNS jackets))))) (VP (VBP gaze) (PP (IN in) (NP (DT a) (NN clothing) (NN store) (NN window)))) (. .)))	(ROOT (S (NP (CD Two) (NNS kids)) (VP (VBP are) (VP (VBG looking) (PP (IN in) (NP (DT a) (NN store) (NN window))))) (. .)))	A boy and a girl in jackets gaze in a clothing store window.	Two kids are looking in a store window.	4477602852.jpg#2	4477602852.jpg#2r1e	entailment	entailment	entailment	entailment	entailment
entailment	( People ( ( dressed ( in ( costumes ( ( walking down ) ( a street ) ) ) ) ) . ) )	( ( Humans ( ( wearing clothes ) ( on ( the street ) ) ) ) . )	(ROOT (S (NP (NNS People)) (VP (VBD dressed) (PP (IN in) (NP (NP (NNS costumes)) (VP (VBG walking) (PRT (RP down)) (NP (DT a) (NN street)))))) (. .)))	(ROOT (NP (NP (NNS Humans)) (VP (VBG wearing) (NP (NNS clothes)) (PP (IN on) (NP (DT the) (NN street)))) (. .)))	People dressed in costumes walking down a street.	Humans wearing clothes on the street.	5640452539.jpg#4	5640452539.jpg#4r1e	entailment	entailment	entailment	entailment	entailment
contradiction	( People ( ( dressed ( in ( costumes ( ( walking down ) ( a street ) ) ) ) ) . ) )	( ( ( A ( naked man ) ) ( ( walking down ) ( the street ) ) ) . )	(ROOT (S (NP (NNS People)) (VP (VBD dressed) (PP (IN in) (NP (NP (NNS costumes)) (VP (VBG walking) (PRT (RP down)) (NP (DT a) (NN street)))))) (. .)))	(ROOT (NP (NP (DT A) (JJ naked) (NN man)) (VP (VBG walking) (PRT (RP down)) (NP (DT the) (NN street))) (. .)))	People dressed in costumes walking down a street.	A naked man walking down the street.	5640452539.jpg#4	5640452539.jpg#4r1c	contradiction	entailment	contradiction	contradiction	contradiction
neutral	( People ( ( dressed ( in ( costumes ( ( walking down ) ( a street ) ) ) ) ) . ) )	( People ( ( ( dressed up ) ( in ( costumes ( preparing ( to ( rob ( a house ) ) ) ) ) ) ) . ) )	(ROOT (S (NP (NNS People)) (VP (VBD dressed) (PP (IN in) (NP (NP (NNS costumes)) (VP (VBG walking) (PRT (RP down)) (NP (DT a) (NN street)))))) (. .)))	(ROOT (S (NP (NNS People)) (VP (VBD dressed) (PRT (RP up)) (PP (IN in) (NP (NP (NNS costumes)) (VP (VBG preparing) (S (VP (TO to) (VP (VB rob) (NP (DT a) (NN house))))))))) (. .)))	People dressed in costumes walking down a street.	People dressed up in costumes preparing to rob a house.	5640452539.jpg#4	5640452539.jpg#4r1n	neutral	neutral	neutral	neutral	neutral
contradiction	( ( ( A person ) ( in ( a ( blue ( plaid shirt ) ) ) ) ) ( ( is ( writing ( on ( a chalkboard ) ) ) ) . ) )	( ( The person ) ( ( is ( reading ( a book ) ) ) . ) )	(ROOT (S (NP (NP (DT A) (NN person)) (PP (IN in) (NP (DT a) (JJ blue) (JJ plaid) (NN shirt)))) (VP (VBZ is) (VP (VBG writing) (PP (IN on) (NP (DT a) (NN chalkboard))))) (. .)))	(ROOT (S (NP (DT The) (NN person)) (VP (VBZ is) (VP (VBG reading) (NP (DT a) (NN book)))) (. .)))	A person in a blue plaid shirt is writing on a chalkboard.	The person is reading a book.	2760560588.jpg#3	2760560588.jpg#3r1c	contradiction	contradiction	contradiction	contradiction	contradiction
neutral	( ( ( A person ) ( in ( a ( blue ( plaid shirt ) ) ) ) ) ( ( is ( writing ( on ( a chalkboard ) ) ) ) . ) )	( ( The person ) ( ( is ( wearing ( blue jeans ) ) ) . ) )	(ROOT (S (NP (NP (DT A) (NN person)) (PP (IN in) (NP (DT a) (JJ blue) (JJ plaid) (NN shirt)))) (VP (VBZ is) (VP (VBG writing) (PP (IN on) (NP (DT a) (NN chalkboard))))) (. .)))	(ROOT (S (NP (DT The) (NN person)) (VP (VBZ is) (VP (VBG wearing) (NP (JJ blue) (NNS jeans)))) (. .)))	A person in a blue plaid shirt is writing on a chalkboard.	The person is wearing blue jeans.	2760560588.jpg#3	2760560588.jpg#3r1n	neutral	neutral	neutral	neutral	neutral
entailment	( ( ( A person ) ( in ( a ( blue ( plaid shirt ) ) ) ) ) ( ( is ( writing ( on ( a chalkboard ) ) ) ) . ) )	( ( The person ) ( ( is ( writing ( on ( the ( chalk board ) ) ) ) ) . ) )	(ROOT (S (NP (NP (DT A) (NN person)) (PP (IN in) (NP (DT a) (JJ blue) (JJ plaid) (NN shirt)))) (VP (VBZ is) (VP (VBG writing) (PP (IN on) (NP (DT a) (NN chalkboard))))) (. .)))	(ROOT (S (NP (DT The) (NN person)) (VP (VBZ is) (VP (VBG writing) (PP (IN on) (NP (DT the) (NN chalk) (NN board))))) (. .)))	A person in a blue plaid shirt is writing on a chalkboard.	The person is writing on the chalk board.	2760560588.jpg#3	2760560588.jpg#3r1e	entailment	entailment	entailment	entailment	entailment
contradiction	( ( ( ( ( ( ( ( This mother ) and ) ( her ( ( daughter and ) granddaughter ) ) ) ( are ( having ( car trouble ) ) ) ) , ) and ) ( ( the ( poor ( little girl ) ) ) ( looks ( hot ( out ( in ( the heat ) ) ) ) ) ) ) . )	( ( The family ) ( ( is ( ( driving ( ( safe and ) sound ) ) ( while ( ( the ( little girl ) ) ( is asleep ) ) ) ) ) . ) )	(ROOT (S (S (NP (NP (DT This) (NN mother)) (CC and) (NP (PRP$ her) (NN daughter) (CC and) (NN granddaughter))) (VP (VBP are) (VP (VBG having) (NP (NN car) (NN trouble))))) (, ,) (CC and) (S (NP (DT the) (JJ poor) (JJ little) (NN girl)) (VP (VBZ looks) (ADJP (JJ hot) (PP (RB out) (IN in) (NP (DT the) (NN heat)))))) (. .)))	(ROOT (S (NP (DT The) (NN family)) (VP (VBZ is) (VP (VBG driving) (ADJP (JJ safe) (CC and) (JJ sound)) (SBAR (IN while) (S (NP (DT the) (JJ little) (NN girl)) (VP (VBZ is) (ADJP (RB asleep))))))) (. .)))	This mother and her daughter and granddaughter are having car trouble, and the poor little girl looks hot out in the heat.	The family is driving safe and sound while the little girl is asleep.	5737434301.jpg#1	5737434301.jpg#1r1c	contradiction	contradiction	contradiction	contradiction	contradiction
entailment	( ( ( ( ( ( ( ( This mother ) and ) ( her ( ( daughter and ) granddaughter ) ) ) ( are ( having ( car trouble ) ) ) ) , ) and ) ( ( the ( poor ( little girl ) ) ) ( looks ( hot ( out ( in ( the heat ) ) ) ) ) ) ) . )	( ( ( The car ) ( that ( belongs ( to ( the family ) ) ) ) ) ( ( is ( having issues ) ) . ) )	(ROOT (S (S (NP (NP (DT This) (NN mother)) (CC and) (NP (PRP$ her) (NN daughter) (CC and) (NN granddaughter))) (VP (VBP are) (VP (VBG having) (NP (NN car) (NN trouble))))) (, ,) (CC and) (S (NP (DT the) (JJ poor) (JJ little) (NN girl)) (VP (VBZ looks) (ADJP (JJ hot) (PP (RB out) (IN in) (NP (DT the) (NN heat)))))) (. .)))	(ROOT (S (NP (NP (DT The) (NN car)) (SBAR (WHNP (WDT that)) (S (VP (VBZ belongs) (PP (TO to) (NP (DT the) (NN family))))))) (VP (VBZ is) (VP (VBG having) (NP (NNS issues)))) (. .)))	This mother and her daughter and granddaughter are having car trouble, and the poor little girl looks hot out in the heat.	The car that belongs to the family is having issues.	5737434301.jpg#1	5737434301.jpg#1r1e	entailment	entailment	neutral	entailment	entailment
neutral	( ( ( ( ( ( ( ( This mother ) and ) ( her ( ( daughter and ) granddaughter ) ) ) ( are ( having ( car trouble ) ) ) ) , ) and ) ( ( the ( poor ( little girl ) ) ) ( looks ( hot ( out ( in ( the heat ) ) ) ) ) ) ) . )	( ( ( ( ( ( ( The mother ) , ) daughter ) , ) and ) granddaughter ) ( ( ( are out ) ( in ( ( the middle ) ( of ( the day ) ) ) ) ) . ) )	(ROOT (S (S (NP (NP (DT This) (NN mother)) (CC and) (NP (PRP$ her) (NN daughter) (CC and) (NN granddaughter))) (VP (VBP are) (VP (VBG having) (NP (NN car) (NN trouble))))) (, ,) (CC and) (S (NP (DT the) (JJ poor) (JJ little) (NN girl)) (VP (VBZ looks) (ADJP (JJ hot) (PP (RB out) (IN in) (NP (DT the) (NN heat)))))) (. .)))	(ROOT (S (NP (NP (DT The) (NN mother)) (, ,) (NP (NN daughter)) (, ,) (CC and) (NP (NN granddaughter))) (VP (VBP are) (PRT (RP out)) (PP (IN in) (NP (NP (DT the) (NN middle)) (PP (IN of) (NP (DT the) (NN day)))))) (. .)))	This mother and her daughter and granddaughter are having car trouble, and the poor little girl looks hot out in the heat.	The mother, daughter, and granddaughter are out in the middle of the day.	5737434301.jpg#1	5737434301.jpg#1r1n	neutral	neutral	entailment	neutral	neutral
contradiction	( ( ( A ( large group ) ) ( of people ) ) ( ( are ( gathered ( outside ( of ( ( a ( brick building ) ) ( lit ( with spotlights ) ) ) ) ) ) ) . ) )	( ( The building ) ( ( is ( made ( of logs ) ) ) . ) )	(ROOT (S (NP (NP (DT A) (JJ large) (NN group)) (PP (IN of) (NP (NNS people)))) (VP (VBP are) (VP (VBN gathered) (PP (IN outside) (IN of) (NP (NP (DT a) (NN brick) (NN building)) (VP (VBN lit) (PP (IN with) (NP (NNS spotlights)))))))) (. .)))	(ROOT (S (NP (DT The) (NN building)) (VP (VBZ is) (VP (VBN made) (PP (IN of) (NP (NNS logs))))) (. .)))	A large group of people are gathered outside of a brick building lit with spotlights.	The building is made of logs.	4508983604.jpg#0	4508983604.jpg#0r1c	contradiction	contradiction	contradiction	contradiction	neutral
entailment	( ( ( A ( large group ) ) ( of people ) ) ( ( are ( gathered ( outside ( of ( ( a ( brick building ) ) ( lit ( with spotlights ) ) ) ) ) ) ) . ) )	( ( The building ) ( ( is brick ) . ) )	(ROOT (S (NP (NP (DT A) (JJ large) (NN group)) (PP (IN of) (NP (NNS people)))) (VP (VBP are) (VP (VBN gathered) (PP (IN outside) (IN of) (NP (NP (DT a) (NN brick) (NN building)) (VP (VBN lit) (PP (IN with) (NP (NNS spotlights)))))))) (. .)))	(ROOT (S (NP (DT The) (NN building)) (VP (VBZ is) (NP (NN brick))) (. .)))	A large group of people are gathered outside of a brick building lit with spotlights.	The building is brick.	4508983604.jpg#0	4508983604.jpg#0r1e	entailment	contradiction	entailment	entailment	entailment
neutral	( ( ( A ( large group ) ) ( of people ) ) ( ( are ( gathered ( outside ( of ( ( a ( brick building ) ) ( lit ( with spotlights ) ) ) ) ) ) ) . ) )	( ( The people ) ( ( are ( going ( to ( a concert ) ) ) ) . ) )	(ROOT (S (NP (NP (DT A) (JJ large) (NN group)) (PP (IN of) (NP (NNS people)))) (VP (VBP are) (VP (VBN gathered) (PP (IN outside) (IN of) (NP (NP (DT a) (NN brick) (NN building)) (VP (VBN lit) (PP (IN with) (NP (NNS spotlights)))))))) (. .)))	(ROOT (S (NP (DT The) (NNS people)) (VP (VBP are) (VP (VBG going) (PP (TO to) (NP (DT a) (NN concert))))) (. .)))	A large group of people are gathered outside of a brick building lit with spotlights.	The people are going to a concert.	4508983604.jpg#0	4508983604.jpg#0r1n	neutral	neutral	neutral	neutral	neutral
entailment	( ( A man ) ( ( ( plays ( the ( french horn ) ) ) ( as ( ( his pianist ) ( plays ( ( the ( supporting melody ) ) ( on stage ) ) ) ) ) ) . ) )	( ( Two people ) ( ( are ( ( playing ( an instruments ) ) ( on stage ) ) ) . ) )	(ROOT (S (NP (DT A) (NN man)) (VP (VBZ plays) (NP (DT the) (JJ french) (NN horn)) (SBAR (IN as) (S (NP (PRP$ his) (NN pianist)) (VP (VBZ plays) (NP (NP (DT the) (JJ supporting) (NN melody)) (PP (IN on) (NP (NN stage)))))))) (. .)))	(ROOT (S (NP (CD Two) (NNS people)) (VP (VBP are) (VP (VBG playing) (NP (DT an) (NNS instruments)) (PP (IN on) (NP (NN stage))))) (. .)))	A man plays the french horn as his pianist plays the supporting melody on stage.	Two people are playing an instruments on stage.	3357989879.jpg#2	3357989879.jpg#2r1e	entailment	entailment	entailment	entailment	entailment
contradiction	( ( A man ) ( ( ( plays ( the ( french horn ) ) ) ( as ( ( his pianist ) ( plays ( ( the ( supporting melody ) ) ( on stage ) ) ) ) ) ) . ) )	( ( Three guys ) ( ( are ( ( playing ( the bongos ) ) ( on stage ) ) ) . ) )	(ROOT (S (NP (DT A) (NN man)) (VP (VBZ plays) (NP (DT the) (JJ french) (NN horn)) (SBAR (IN as) (S (NP (PRP$ his) (NN pianist)) (VP (VBZ plays) (NP (NP (DT the) (JJ supporting) (NN melody)) (PP (IN on) (NP (NN stage)))))))) (. .)))	(ROOT (S (NP (CD Three) (NNS guys)) (VP (VBP are) (VP (VBG playing) (NP (DT the) (NNS bongos)) (PP (IN on) (NP (NN stage))))) (. .)))	A man plays the french horn as his pianist plays the supporting melody on stage.	Three guys are playing the bongos on stage.	3357989879.jpg#2	3357989879.jpg#2r1c	contradiction	contradiction	contradiction	contradiction	contradiction
neutral	( ( A man ) ( ( ( plays ( the ( french horn ) ) ) ( as ( ( his pianist ) ( plays ( ( the ( supporting melody ) ) ( on stage ) ) ) ) ) ) . ) )	( ( ( ( A man ) and ) ( his pianist ) ) ( ( are ( ( performing ( their ( final tribute ) ) ) ( to Zelda ) ) ) . ) )	(ROOT (S (NP (DT A) (NN man)) (VP (VBZ plays) (NP (DT the) (JJ french) (NN horn)) (SBAR (IN as) (S (NP (PRP$ his) (NN pianist)) (VP (VBZ plays) (NP (NP (DT the) (JJ supporting) (NN melody)) (PP (IN on) (NP (NN stage)))))))) (. .)))	(ROOT (S (NP (NP (DT A) (NN man)) (CC and) (NP (PRP$ his) (NN pianist))) (VP (VBP are) (VP (VBG performing) (NP (PRP$ their) (JJ final) (NN tribute)) (PP (TO to) (NP (NNP Zelda))))) (. .)))	A man plays the french horn as his pianist plays the supporting melody on stage.	A man and his pianist are performing their final tribute to Zelda.	3357989879.jpg#2	3357989879.jpg#2r1n	neutral	neutral	neutral	contradiction	neutral
entailment	( ( ( A man ) ( with ( a ( white towel ) ) ) ) ( ( wrapped ( around ( ( the ( lower part ) ) ( of ( his ( ( face and ) neck ) ) ) ) ) ) . ) )	( ( The man ) ( is ( covering ( his neck ) ) ) )	(ROOT (S (NP (NP (DT A) (NN man)) (PP (IN with) (NP (DT a) (JJ white) (NN towel)))) (VP (VBD wrapped) (PP (IN around) (NP (NP (DT the) (JJR lower) (NN part)) (PP (IN of) (NP (PRP$ his) (NN face) (CC and) (NN neck)))))) (. .)))	(ROOT (S (NP (DT The) (NN man)) (VP (VBZ is) (VP (VBG covering) (NP (PRP$ his) (NN neck))))))	A man with a white towel wrapped around the lower part of his face and neck.	The man is covering his neck	4603716254.jpg#2	4603716254.jpg#2r1e	entailment	entailment	entailment	entailment	entailment
contradiction	( ( ( A man ) ( with ( a ( white towel ) ) ) ) ( ( wrapped ( around ( ( the ( lower part ) ) ( of ( his ( ( face and ) neck ) ) ) ) ) ) . ) )	( ( The towel ) ( is ( ( ( pink and ) blue ) striped ) ) )	(ROOT (S (NP (NP (DT A) (NN man)) (PP (IN with) (NP (DT a) (JJ white) (NN towel)))) (VP (VBD wrapped) (PP (IN around) (NP (NP (DT the) (JJR lower) (NN part)) (PP (IN of) (NP (PRP$ his) (NN face) (CC and) (NN neck)))))) (. .)))	(ROOT (S (NP (DT The) (NN towel)) (VP (VBZ is) (NP (ADJP (JJ pink) (CC and) (JJ blue)) (JJ striped)))))	A man with a white towel wrapped around the lower part of his face and neck.	The towel is pink and blue striped	4603716254.jpg#2	4603716254.jpg#2r1c	contradiction	contradiction	contradiction	contradiction	contradiction
neutral	( ( ( A man ) ( with ( a ( white towel ) ) ) ) ( ( wrapped ( around ( ( the ( lower part ) ) ( of ( his ( ( face and ) neck ) ) ) ) ) ) . ) )	( He ( ( ( does n't ) ( ( want hair ) ( to ( land ( on ( his neck ) ) ) ) ) ) . ) )	(ROOT (S (NP (NP (DT A) (NN man)) (PP (IN with) (NP (DT a) (JJ white) (NN towel)))) (VP (VBD wrapped) (PP (IN around) (NP (NP (DT the) (JJR lower) (NN part)) (PP (IN of) (NP (PRP$ his) (NN face) (CC and) (NN neck)))))) (. .)))	(ROOT (S (NP (PRP He)) (VP (VBZ does) (RB n't) (VP (VB want) (NP (NN hair)) (S (VP (TO to) (VP (VB land) (PP (IN on) (NP (PRP$ his) (NN neck)))))))) (. .)))	A man with a white towel wrapped around the lower part of his face and neck.	He doesn't want hair to land on his neck.	4603716254.jpg#2	4603716254.jpg#2r1n	neutral	neutral	neutral	neutral	neutral
neutral	( ( Man ( ( walking ( with ( tall buildings ) ) ) ( with ( reflections ( behind him ) ) ) ) ) . )	( ( The man ) ( ( was ( walking ( to ( meet ( a friend ) ) ) ) ) . ) )	(ROOT (NP (NP (NNP Man)) (VP (VBG walking) (PP (IN with) (NP (JJ tall) (NNS buildings))) (PP (IN with) (NP (NP (NNS reflections)) (PP (IN behind) (NP (PRP him)))))) (. .)))	(ROOT (S (NP (DT The) (NN man)) (VP (VBD was) (VP (VBG walking) (S (VP (TO to) (VP (VB meet) (NP (DT a) (NN friend))))))) (. .)))	Man walking with tall buildings with reflections behind him.	The man was walking to meet a friend.	4809733027.jpg#2	4809733027.jpg#2r1n	neutral	contradiction	neutral	neutral	neutral
contradiction	( ( Man ( ( walking ( with ( tall buildings ) ) ) ( with ( reflections ( behind him ) ) ) ) ) . )	( ( The man ) ( ( was ( running ( through ( the park ) ) ) ) . ) )	(ROOT (NP (NP (NNP Man)) (VP (VBG walking) (PP (IN with) (NP (JJ tall) (NNS buildings))) (PP (IN with) (NP (NP (NNS reflections)) (PP (IN behind) (NP (PRP him)))))) (. .)))	(ROOT (S (NP (DT The) (NN man)) (VP (VBD was) (VP (VBG running) (PP (IN through) (NP (DT the) (NN park))))) (. .)))	Man walking with tall buildings with reflections behind him.	The man was running through the park.	4809733027.jpg#2	4809733027.jpg#2r1c	contradiction	contradiction	contradiction	contradiction	contradiction
entailment	( ( Man ( ( walking ( with ( tall buildings ) ) ) ( with ( reflections ( behind him ) ) ) ) ) . )	( ( The man ) ( ( was walking ) . ) )	(ROOT (NP (NP (NNP Man)) (VP (VBG walking) (PP (IN with) (NP (JJ tall) (NNS buildings))) (PP (IN with) (NP (NP (NNS reflections)) (PP (IN behind) (NP (PRP him)))))) (. .)))	(ROOT (S (NP (DT The) (NN man)) (VP (VBD was) (VP (VBG walking))) (. .)))	Man walking with tall buildings with reflections behind him.	The man was walking.	4809733027.jpg#2	4809733027.jpg#2r1e	entailment	entailment	entailment	entailment	entailment
-	( ( A woman ) ( ( ( ( ( ( holds ( her child ) ) out ) ( of ( a ( red window ) ) ) ) , ) ( next ( to ( a ( Color ( TV sign ) ) ) ) ) ) . ) )	( ( The woman ) ( ( is ( extending ( her arms ) ) ) . ) )	(ROOT (S (NP (DT A) (NN woman)) (VP (VBZ holds) (NP (PRP$ her) (NN child)) (PRT (RP out)) (PP (IN of) (NP (DT a) (JJ red) (NN window))) (, ,) (ADVP (JJ next) (PP (TO to) (NP (DT a) (NNP Color) (NNP TV) (NN sign))))) (. .)))	(ROOT (S (NP (DT The) (NN woman)) (VP (VBZ is) (VP (VBG extending) (NP (PRP$ her) (NNS arms)))) (. .)))	A woman holds her child out of a red window, next to a Color TV sign.	The woman is extending her arms.	4798449978.jpg#1	4798449978.jpg#1r1e	entailment	contradiction	contradiction	entailment	neutral
contradiction	( ( A woman ) ( ( ( ( ( ( holds ( her child ) ) out ) ( of ( a ( red window ) ) ) ) , ) ( next ( to ( a ( Color ( TV sign ) ) ) ) ) ) . ) )	( ( The TV ) ( ( holds ( ( a woman ) ( who ( holds ( a child ) ) ) ) ) . ) )	(ROOT (S (NP (DT A) (NN woman)) (VP (VBZ holds) (NP (PRP$ her) (NN child)) (PRT (RP out)) (PP (IN of) (NP (DT a) (JJ red) (NN window))) (, ,) (ADVP (JJ next) (PP (TO to) (NP (DT a) (NNP Color) (NNP TV) (NN sign))))) (. .)))	(ROOT (S (NP (DT The) (NN TV)) (VP (VBZ holds) (NP (NP (DT a) (NN woman)) (SBAR (WHNP (WP who)) (S (VP (VBZ holds) (NP (DT a) (NN child))))))) (. .)))	A woman holds her child out of a red window, next to a Color TV sign.	The TV holds a woman who holds a child.	4798449978.jpg#1	4798449978.jpg#1r1c	contradiction	contradiction	contradiction	entailment	contradiction
-	( ( A woman ) ( ( ( ( ( ( holds ( her child ) ) out ) ( of ( a ( red window ) ) ) ) , ) ( next ( to ( a ( Color ( TV sign ) ) ) ) ) ) . ) )	( ( The child ) ( ( is ( a daughter ) ) . ) )	(ROOT (S (NP (DT A) (NN woman)) (VP (VBZ holds) (NP (PRP$ her) (NN child)) (PRT (RP out)) (PP (IN of) (NP (DT a) (JJ red) (NN window))) (, ,) (ADVP (JJ next) (PP (TO to) (NP (DT a) (NNP Color) (NNP TV) (NN sign))))) (. .)))	(ROOT (S (NP (DT The) (NN child)) (VP (VBZ is) (NP (DT a) (NN daughter))) (. .)))	A woman holds her child out of a red window, next to a Color TV sign.	The child is a daughter.	4798449978.jpg#1	4798449978.jpg#1r1n	neutral	contradiction	entailment	contradiction	entailment
entailment	( ( Excited children ) ( ( ( pass ( their parents ) ) ( on ( ( their way ) ( from ( the ( parking lot ) ) ) ) ) ) . ) )	( Children ( ( go ( past ( their parents ) ) ) . ) )	(ROOT (S (NP (JJ Excited) (NNS children)) (VP (VBP pass) (NP (PRP$ their) (NNS parents)) (PP (IN on) (NP (NP (PRP$ their) (NN way)) (PP (IN from) (NP (DT the) (NN parking) (NN lot)))))) (. .)))	(ROOT (S (NP (NNP Children)) (VP (VBP go) (PP (IN past) (NP (PRP$ their) (NNS parents)))) (. .)))	Excited children pass their parents on their way from the parking lot.	Children go past their parents.	40302299.jpg#2	40302299.jpg#2r1e	entailment	entailment	entailment	entailment	entailment
entailment	( ( Excited children ) ( ( ( pass ( their parents ) ) ( on ( ( their way ) ( from ( the ( parking lot ) ) ) ) ) ) . ) )	( Children ( ( run ( past ( their parents ) ) ) . ) )	(ROOT (S (NP (JJ Excited) (NNS children)) (VP (VBP pass) (NP (PRP$ their) (NNS parents)) (PP (IN on) (NP (NP (PRP$ their) (NN way)) (PP (IN from) (NP (DT the) (NN parking) (NN lot)))))) (. .)))	(ROOT (S (NP (NNP Children)) (VP (VBP run) (PP (IN past) (NP (PRP$ their) (NNS parents)))) (. .)))	Excited children pass their parents on their way from the parking lot.	Children run past their parents.	40302299.jpg#2	40302299.jpg#2r1n	neutral	entailment	entailment	entailment	entailment
contradiction	( ( Excited children ) ( ( ( pass ( their parents ) ) ( on ( ( their way ) ( from ( the ( parking lot ) ) ) ) ) ) . ) )	( ( The children ) ( ( are ( ( watching TV ) ( at home ) ) ) . ) )	(ROOT (S (NP (JJ Excited) (NNS children)) (VP (VBP pass) (NP (PRP$ their) (NNS parents)) (PP (IN on) (NP (NP (PRP$ their) (NN way)) (PP (IN from) (NP (DT the) (NN parking) (NN lot)))))) (. .)))	(ROOT (S (NP (DT The) (NNS children)) (VP (VBP are) (VP (VBG watching) (NP (NN TV)) (PP (IN at) (NP (NN home))))) (. .)))	Excited children pass their parents on their way from the parking lot.	The children are watching TV at home.	40302299.jpg#2	40302299.jpg#2r1c	contradiction	contradiction	contradiction	contradiction	contradiction
entailment	( ( Two boys ) ( ( are ( ( holding ( red kites ) ) ( with ( water ( in ( the background ) ) ) ) ) ) . ) )	( Persons ( ( are ( involved ( in ( outdoor recreation ) ) ) ) . ) )	(ROOT (S (NP (CD Two) (NNS boys)) (VP (VBP are) (VP (VBG holding) (NP (JJ red) (NNS kites)) (PP (IN with) (NP (NP (NN water)) (PP (IN in) (NP (DT the) (NN background))))))) (. .)))	(ROOT (S (NP (NNS Persons)) (VP (VBP are) (VP (VBN involved) (PP (IN in) (NP (JJ outdoor) (NN recreation))))) (. .)))	Two boys are holding red kites with water in the background.	Persons are involved in outdoor recreation.	4654662119.jpg#0	4654662119.jpg#0r1e	entailment	entailment	entailment	contradiction	entailment
contradiction	( ( Two boys ) ( ( are ( ( holding ( red kites ) ) ( with ( water ( in ( the background ) ) ) ) ) ) . ) )	( ( Two boys ) ( ( are ( watching television ) ) . ) )	(ROOT (S (NP (CD Two) (NNS boys)) (VP (VBP are) (VP (VBG holding) (NP (JJ red) (NNS kites)) (PP (IN with) (NP (NP (NN water)) (PP (IN in) (NP (DT the) (NN background))))))) (. .)))	(ROOT (S (NP (CD Two) (NNS boys)) (VP (VBP are) (VP (VBG watching) (NP (NN television)))) (. .)))	Two boys are holding red kites with water in the background.	Two boys are watching television.	4654662119.jpg#0	4654662119.jpg#0r1c	contradiction	contradiction	contradiction	contradiction	contradiction
neutral	( ( Two boys ) ( ( are ( ( holding ( red kites ) ) ( with ( water ( in ( the background ) ) ) ) ) ) . ) )	( ( An ocean ) ( ( is ( behind ( a couple ) ) ) ( about ( to ( fly ( red kites ) ) ) ) ) )	(ROOT (S (NP (CD Two) (NNS boys)) (VP (VBP are) (VP (VBG holding) (NP (JJ red) (NNS kites)) (PP (IN with) (NP (NP (NN water)) (PP (IN in) (NP (DT the) (NN background))))))) (. .)))	(ROOT (S (NP (DT An) (NN ocean)) (VP (VBZ is) (ADVP (IN behind) (NP (DT a) (NN couple))) (VP (IN about) (S (VP (TO to) (VP (VB fly) (NP (JJ red) (NNS kites)))))))))	Two boys are holding red kites with water in the background.	An ocean is behind a couple about to fly red kites	4654662119.jpg#0	4654662119.jpg#0r1n	neutral	contradiction	neutral	neutral	contradiction
entailment	( Dog ( herding cows ) )	( Animals ( ( are ( near ( each other ) ) ) . ) )	(ROOT (NP (NNP Dog) (NNP herding) (NNP cows)))	(ROOT (S (NP (NNS Animals)) (VP (VBP are) (PP (IN near) (NP (DT each) (JJ other)))) (. .)))	Dog herding cows	Animals are near each other.	2403544744.jpg#4	2403544744.jpg#4r1e	entailment	entailment	entailment	entailment	entailment
neutral	( Dog ( herding cows ) )	( ( The dogs ) ( ( are ( trying ( to ( ( get ( the cows ) ) ( inside ( a barn ) ) ) ) ) ) . ) )	(ROOT (NP (NNP Dog) (NNP herding) (NNP cows)))	(ROOT (S (NP (DT The) (NNS dogs)) (VP (VBP are) (VP (VBG trying) (S (VP (TO to) (VP (VB get) (NP (DT the) (NNS cows)) (PP (IN inside) (NP (DT a) (NN barn)))))))) (. .)))	Dog herding cows	The dogs are trying to get the cows inside a barn.	2403544744.jpg#4	2403544744.jpg#4r1n	neutral	neutral	neutral	entailment	neutral
contradiction	( Dog ( herding cows ) )	( Cats ( ( are ( sleeping ( inside ( the room ) ) ) ) . ) )	(ROOT (NP (NNP Dog) (NNP herding) (NNP cows)))	(ROOT (S (NP (NNS Cats)) (VP (VBP are) (VP (VBG sleeping) (PP (IN inside) (NP (DT the) (NN room))))) (. .)))	Dog herding cows	Cats are sleeping inside the room.	2403544744.jpg#4	2403544744.jpg#4r1c	contradiction	contradiction	contradiction	contradiction	contradiction
entailment	( ( ( ( Men and ) women ) ( ( walking down ) ( ( a sidewalk ) ( next ( to ( a garden ) ) ) ) ) ) . )	( They ( ( are ( walking ( by ( the garden ) ) ) ) . ) )	(ROOT (NP (NP (NNS Men) (CC and) (NNS women)) (VP (VBG walking) (PRT (RP down)) (NP (NP (DT a) (NN sidewalk)) (ADVP (JJ next) (PP (TO to) (NP (DT a) (NN garden)))))) (. .)))	(ROOT (S (NP (PRP They)) (VP (VBP are) (VP (VBG walking) (PP (IN by) (NP (DT the) (NN garden))))) (. .)))	Men and women walking down a sidewalk next to a garden.	They are walking by the garden.	4950418775.jpg#1	4950418775.jpg#1r1e	entailment	entailment	entailment	entailment	entailment
contradiction	( ( ( ( Men and ) women ) ( ( walking down ) ( ( a sidewalk ) ( next ( to ( a garden ) ) ) ) ) ) . )	( ( The ( ( men and ) women ) ) ( ( are ( running ( through ( the forest ) ) ) ) . ) )	(ROOT (NP (NP (NNS Men) (CC and) (NNS women)) (VP (VBG walking) (PRT (RP down)) (NP (NP (DT a) (NN sidewalk)) (ADVP (JJ next) (PP (TO to) (NP (DT a) (NN garden)))))) (. .)))	(ROOT (S (NP (DT The) (NNS men) (CC and) (NNS women)) (VP (VBP are) (VP (VBG running) (PP (IN through) (NP (DT the) (NN forest))))) (. .)))	Men and women walking down a sidewalk next to a garden.	The men and women are running through the forest.	4950418775.jpg#1	4950418775.jpg#1r1c	contradiction	contradiction	contradiction	contradiction	contradiction
neutral	( ( ( ( Men and ) women ) ( ( walking down ) ( ( a sidewalk ) ( next ( to ( a garden ) ) ) ) ) ) . )	( They ( ( are ( admiring ( ( the ( beautiful flowers ) ) ( in ( the garden ) ) ) ) ) . ) )	(ROOT (NP (NP (NNS Men) (CC and) (NNS women)) (VP (VBG walking) (PRT (RP down)) (NP (NP (DT a) (NN sidewalk)) (ADVP (JJ next) (PP (TO to) (NP (DT a) (NN garden)))))) (. .)))	(ROOT (S (NP (PRP They)) (VP (VBP are) (VP (VBG admiring) (NP (NP (DT the) (JJ beautiful) (NNS flowers)) (PP (IN in) (NP (DT the) (NN garden)))))) (. .)))	Men and women walking down a sidewalk next to a garden.	They are admiring the beautiful flowers in the garden.	4950418775.jpg#1	4950418775.jpg#1r1n	neutral	neutral	neutral	neutral	neutral
neutral	( ( a man ) ( is ( ( swimming inside ) ( of ( a pool ) ) ) ) )	( ( the person ) ( ( is ( in ( the ( water playing ) ) ) ) . ) )	(ROOT (S (NP (DT a) (NN man)) (VP (VBZ is) (VP (VBG swimming) (ADVP (RB inside)) (PP (IN of) (NP (DT a) (NN pool)))))))	(ROOT (S (NP (DT the) (NN person)) (VP (VBZ is) (PP (IN in) (NP (DT the) (NN water) (NN playing)))) (. .)))	a man is swimming inside of a pool	the person is in the water playing.	404491917.jpg#1	404491917.jpg#1r1n	neutral	neutral	entailment	entailment	neutral
contradiction	( ( a man ) ( is ( ( swimming inside ) ( of ( a pool ) ) ) ) )	( there ( ( is ( ( a person ) drowning ) ) . ) )	(ROOT (S (NP (DT a) (NN man)) (VP (VBZ is) (VP (VBG swimming) (ADVP (RB inside)) (PP (IN of) (NP (DT a) (NN pool)))))))	(ROOT (S (NP (EX there)) (VP (VBZ is) (NP (NP (DT a) (NN person)) (VP (VBG drowning)))) (. .)))	a man is swimming inside of a pool	there is a person drowning.	404491917.jpg#1	404491917.jpg#1r1c	contradiction	contradiction	contradiction	contradiction	contradiction
entailment	( ( a man ) ( is ( ( swimming inside ) ( of ( a pool ) ) ) ) )	( there ( ( is ( ( a man ) ( in ( a pool ) ) ) ) . ) )	(ROOT (S (NP (DT a) (NN man)) (VP (VBZ is) (VP (VBG swimming) (ADVP (RB inside)) (PP (IN of) (NP (DT a) (NN pool)))))))	(ROOT (S (NP (EX there)) (VP (VBZ is) (NP (NP (DT a) (NN man)) (PP (IN in) (NP (DT a) (NN pool))))) (. .)))	a man is swimming inside of a pool	there is a man in a pool.	404491917.jpg#1	404491917.jpg#1r1e	entailment	entailment	entailment	entailment	entailment
-	( ( ( a ( little girl ) ) ( sitting ( in ( a seat ) ) ) ) . )	( She ( ( is ( sitting nicely ) ) . ) )	(ROOT (NP (NP (DT a) (JJ little) (NN girl)) (VP (VBG sitting) (PP (IN in) (NP (DT a) (NN seat)))) (. .)))	(ROOT (S (NP (PRP She)) (VP (VBZ is) (VP (VBG sitting) (ADVP (RB nicely)))) (. .)))	a little girl sitting in a seat.	She is sitting nicely.	3038952914.jpg#4	3038952914.jpg#4r1n	neutral	neutral	contradiction	contradiction	entailment
contradiction	( ( ( a ( little girl ) ) ( sitting ( in ( a seat ) ) ) ) . )	( She ( ( is ( standing ( on ( the seat ) ) ) ) . ) )	(ROOT (NP (NP (DT a) (JJ little) (NN girl)) (VP (VBG sitting) (PP (IN in) (NP (DT a) (NN seat)))) (. .)))	(ROOT (S (NP (PRP She)) (VP (VBZ is) (VP (VBG standing) (PP (IN on) (NP (DT the) (NN seat))))) (. .)))	a little girl sitting in a seat.	She is standing on the seat.	3038952914.jpg#4	3038952914.jpg#4r1c	contradiction	contradiction	contradiction	contradiction	contradiction
neutral	( ( ( a ( little girl ) ) ( sitting ( in ( a seat ) ) ) ) . )	( She ( ( is ( in ( a chair ) ) ) . ) )	(ROOT (NP (NP (DT a) (JJ little) (NN girl)) (VP (VBG sitting) (PP (IN in) (NP (DT a) (NN seat)))) (. .)))	(ROOT (S (NP (PRP She)) (VP (VBZ is) (PP (IN in) (NP (DT a) (NN chair)))) (. .)))	a little girl sitting in a seat.	She is in a chair.	3038952914.jpg#4	3038952914.jpg#4r1e	entailment	neutral	neutral	entailment	neutral
entailment	( ( ( A ( hispanic ( fruit market ) ) ) ( with ( ( many ( different ( ( fruits and ) vegetables ) ) ) ( in ( view ( on ( ( a ( city street ) ) ( with ( ( a man ) ( passing ( the store ) ) ) ) ) ) ) ) ) ) ) ( ( dressed ( in ( ( ( dark pants ) and ) ( a hoodie ) ) ) ) . ) )	( ( A ( fruit market ) ) ( is ( selling vegetables ) ) )	(ROOT (S (NP (NP (DT A) (JJ hispanic) (NN fruit) (NN market)) (PP (IN with) (NP (NP (JJ many) (JJ different) (NNS fruits) (CC and) (NNS vegetables)) (PP (IN in) (NP (NP (NN view)) (PP (IN on) (NP (NP (DT a) (NN city) (NN street)) (PP (IN with) (NP (NP (DT a) (NN man)) (VP (VBG passing) (NP (DT the) (NN store)))))))))))) (VP (VBD dressed) (PP (IN in) (NP (NP (JJ dark) (NNS pants)) (CC and) (NP (DT…	(ROOT (S (NP (DT A) (NN fruit) (NN market)) (VP (VBZ is) (VP (VBG selling) (NP (NNS vegetables))))))	A hispanic fruit market with many different fruits and vegetables in view on a city street with a man passing the store dressed in dark pants and a hoodie.	A fruit market is selling vegetables	3498157589.jpg#0	3498157589.jpg#0r1n	neutral	entailment	entailment	entailment	entailment
entailment	( ( ( A ( hispanic ( fruit market ) ) ) ( with ( ( many ( different ( ( fruits and ) vegetables ) ) ) ( in ( view ( on ( ( a ( city street ) ) ( with ( ( a man ) ( passing ( the store ) ) ) ) ) ) ) ) ) ) ) ( ( dressed ( in ( ( ( dark pants ) and ) ( a hoodie ) ) ) ) . ) )	( ( ( A ( fruit market ) ) and ) ( a man ) )	(ROOT (S (NP (NP (DT A) (JJ hispanic) (NN fruit) (NN market)) (PP (IN with) (NP (NP (JJ many) (JJ different) (NNS fruits) (CC and) (NNS vegetables)) (PP (IN in) (NP (NP (NN view)) (PP (IN on) (NP (NP (DT a) (NN city) (NN street)) (PP (IN with) (NP (NP (DT a) (NN man)) (VP (VBG passing) (NP (DT the) (NN store)))))))))))) (VP (VBD dressed) (PP (IN in) (NP (NP (JJ dark) (NNS pants)) (CC and) (NP (DT…	(ROOT (NP (NP (DT A) (NN fruit) (NN market)) (CC and) (NP (DT a) (NN man))))	A hispanic fruit market with many different fruits and vegetables in view on a city street with a man passing the store dressed in dark pants and a hoodie.	A fruit market and a man	3498157589.jpg#0	3498157589.jpg#0r1e	entailment	entailment	entailment	entailment	entailment
contradiction	( ( ( A ( hispanic ( fruit market ) ) ) ( with ( ( many ( different ( ( fruits and ) vegetables ) ) ) ( in ( view ( on ( ( a ( city street ) ) ( with ( ( a man ) ( passing ( the store ) ) ) ) ) ) ) ) ) ) ) ( ( dressed ( in ( ( ( dark pants ) and ) ( a hoodie ) ) ) ) . ) )	( ( A ( fish market ) ) ( is ( on ( the docks ) ) ) )	(ROOT (S (NP (NP (DT A) (JJ hispanic) (NN fruit) (NN market)) (PP (IN with) (NP (NP (JJ many) (JJ different) (NNS fruits) (CC and) (NNS vegetables)) (PP (IN in) (NP (NP (NN view)) (PP (IN on) (NP (NP (DT a) (NN city) (NN street)) (PP (IN with) (NP (NP (DT a) (NN man)) (VP (VBG passing) (NP (DT the) (NN store)))))))))))) (VP (VBD dressed) (PP (IN in) (NP (NP (JJ dark) (NNS pants)) (CC and) (NP (DT…	(ROOT (S (NP (DT A) (NN fish) (NN market)) (VP (VBZ is) (PP (IN on) (NP (DT the) (NN docks))))))	A hispanic fruit market with many different fruits and vegetables in view on a city street with a man passing the store dressed in dark pants and a hoodie.	A fish market is on the docks	3498157589.jpg#0	3498157589.jpg#0r1c	contradiction	entailment	contradiction	contradiction	contradiction
contradiction	( ( A ( ( ( black and ) brown ) dog ) ) ( ( walks ( in ( ( the shallows ) ( of ( ( a ( large body ) ) ( of water ) ) ) ) ) ) . ) )	( ( The dog ) ( ( is ( wearing ( a ( clown suit ) ) ) ) . ) )	(ROOT (S (NP (DT A) (ADJP (JJ black) (CC and) (JJ brown)) (NN dog)) (VP (VBZ walks) (PP (IN in) (NP (NP (DT the) (NNS shallows)) (PP (IN of) (NP (NP (DT a) (JJ large) (NN body)) (PP (IN of) (NP (NN water)))))))) (. .)))	(ROOT (S (NP (DT The) (NN dog)) (VP (VBZ is) (VP (VBG wearing) (NP (DT a) (NN clown) (NN suit)))) (. .)))	A black and brown dog walks in the shallows of a large body of water.	The dog is wearing a clown suit.	2699733386.jpg#0	2699733386.jpg#0r1c	contradiction	contradiction	contradiction	contradiction	contradiction
entailment	( ( A ( ( ( black and ) brown ) dog ) ) ( ( walks ( in ( ( the shallows ) ( of ( ( a ( large body ) ) ( of water ) ) ) ) ) ) . ) )	( ( The dog ) ( ( is ( in ( the water ) ) ) . ) )	(ROOT (S (NP (DT A) (ADJP (JJ black) (CC and) (JJ brown)) (NN dog)) (VP (VBZ walks) (PP (IN in) (NP (NP (DT the) (NNS shallows)) (PP (IN of) (NP (NP (DT a) (JJ large) (NN body)) (PP (IN of) (NP (NN water)))))))) (. .)))	(ROOT (S (NP (DT The) (NN dog)) (VP (VBZ is) (PP (IN in) (NP (DT the) (NN water)))) (. .)))	A black and brown dog walks in the shallows of a large body of water.	The dog is in the water.	2699733386.jpg#0	2699733386.jpg#0r1e	entailment	entailment	entailment	entailment	entailment
neutral	( ( A ( ( ( black and ) brown ) dog ) ) ( ( walks ( in ( ( the shallows ) ( of ( ( a ( large body ) ) ( of water ) ) ) ) ) ) . ) )	( ( The dog ) ( ( is ( with ( its owner ) ) ) . ) )	(ROOT (S (NP (DT A) (ADJP (JJ black) (CC and) (JJ brown)) (NN dog)) (VP (VBZ walks) (PP (IN in) (NP (NP (DT the) (NNS shallows)) (PP (IN of) (NP (NP (DT a) (JJ large) (NN body)) (PP (IN of) (NP (NN water)))))))) (. .)))	(ROOT (S (NP (DT The) (NN dog)) (VP (VBZ is) (PP (IN with) (NP (PRP$ its) (NN owner)))) (. .)))	A black and brown dog walks in the shallows of a large body of water.	The dog is with its owner.	2699733386.jpg#0	2699733386.jpg#0r1n	neutral	neutral	neutral	neutral	neutral
contradiction	( ( ( A man ) ( ( jumping sideways ) ( in ( the ocean ) ) ) ) . )	( ( A man ) ( ( sits ( in ( a ( hotel lobby ) ) ) ) . ) )	(ROOT (NP (NP (DT A) (NN man)) (VP (VBG jumping) (ADVP (RB sideways)) (PP (IN in) (NP (DT the) (NN ocean)))) (. .)))	(ROOT (S (NP (DT A) (NN man)) (VP (VBZ sits) (PP (IN in) (NP (DT a) (NN hotel) (NN lobby)))) (. .)))	A man jumping sideways in the ocean.	A man sits in a hotel lobby.	2277294556.jpg#4	2277294556.jpg#4r1c	contradiction	contradiction	contradiction	contradiction	contradiction
entailment	( ( ( A man ) ( ( jumping sideways ) ( in ( the ocean ) ) ) ) . )	( ( A man ) ( ( jumps ( in ( the ocean ) ) ) . ) )	(ROOT (NP (NP (DT A) (NN man)) (VP (VBG jumping) (ADVP (RB sideways)) (PP (IN in) (NP (DT the) (NN ocean)))) (. .)))	(ROOT (S (NP (DT A) (NN man)) (VP (VBZ jumps) (PP (IN in) (NP (DT the) (NN ocean)))) (. .)))	A man jumping sideways in the ocean.	A man jumps in the ocean.	2277294556.jpg#4	2277294556.jpg#4r1e	entailment	entailment	entailment	entailment	entailment
neutral	( ( ( A man ) ( ( jumping sideways ) ( in ( the ocean ) ) ) ) . )	( ( The man ) ( ( ( ( is ( ( enjoying ( a vacation ) ) ( at ( a ( beach resort ) ) ) ) ) and ) ( decides ( to ( take ( ( a swim ) ( in ( the ocean ) ) ) ) ) ) ) . ) )	(ROOT (NP (NP (DT A) (NN man)) (VP (VBG jumping) (ADVP (RB sideways)) (PP (IN in) (NP (DT the) (NN ocean)))) (. .)))	(ROOT (S (NP (DT The) (NN man)) (VP (VP (VBZ is) (VP (VBG enjoying) (NP (DT a) (NN vacation)) (PP (IN at) (NP (DT a) (NN beach) (NN resort))))) (CC and) (VP (VBZ decides) (S (VP (TO to) (VP (VB take) (NP (NP (DT a) (NN swim)) (PP (IN in) (NP (DT the) (NN ocean))))))))) (. .)))	A man jumping sideways in the ocean.	The man is enjoying a vacation at a beach resort and decides to take a swim in the ocean.	2277294556.jpg#4	2277294556.jpg#4r1n	neutral	neutral	neutral	neutral	neutral
entailment	( ( ( ( A woman ) ( with ( a ( bright ( red umbrella ) ) ) ) ) ( is ( jumping ( high ( in ( the air ) ) ) ) ) ) ( , ( she ( ( has ( on ( ( ( a ( knit hat ) ) and ) ( black ( shirt ( and ( colorful boots ) ) ) ) ) ) ) . ) ) ) )	( ( ( A woman ) ( in black ) ) ( ( is ( jumping ( in ( ( the air ) ( with ( a ( red umbrella ) ) ) ) ) ) ) . ) )	(ROOT (S (S (NP (NP (DT A) (NN woman)) (PP (IN with) (NP (DT a) (JJ bright) (JJ red) (NN umbrella)))) (VP (VBZ is) (VP (VBG jumping) (ADJP (JJ high) (PP (IN in) (NP (DT the) (NN air))))))) (, ,) (NP (PRP she)) (VP (VBZ has) (VP (PP (IN on) (NP (NP (DT a) (JJ knit) (NN hat)) (CC and) (NP (JJ black) (NN shirt) (CC and) (JJ colorful) (NNS boots)))))) (. .)))	(ROOT (S (NP (NP (DT A) (NN woman)) (PP (IN in) (NP (JJ black)))) (VP (VBZ is) (VP (VBG jumping) (PP (IN in) (NP (NP (DT the) (NN air)) (PP (IN with) (NP (DT a) (JJ red) (NN umbrella))))))) (. .)))	A woman with a bright red umbrella is jumping high in the air, she has on a knit hat and black shirt and colorful boots.	A woman in black is jumping in the air with a red umbrella.	6795107714.jpg#0	6795107714.jpg#0r1e	entailment	entailment	entailment	neutral	entailment
contradiction	( ( ( ( A woman ) ( with ( a ( bright ( red umbrella ) ) ) ) ) ( is ( jumping ( high ( in ( the air ) ) ) ) ) ) ( , ( she ( ( has ( on ( ( ( a ( knit hat ) ) and ) ( black ( shirt ( and ( colorful boots ) ) ) ) ) ) ) . ) ) ) )	( ( ( A woman ) ( in ( black ( high heels ) ) ) ) ( ( is ( ( walking down ) ( a ( large staircase ) ) ) ) . ) )	(ROOT (S (S (NP (NP (DT A) (NN woman)) (PP (IN with) (NP (DT a) (JJ bright) (JJ red) (NN umbrella)))) (VP (VBZ is) (VP (VBG jumping) (ADJP (JJ high) (PP (IN in) (NP (DT the) (NN air))))))) (, ,) (NP (PRP she)) (VP (VBZ has) (VP (PP (IN on) (NP (NP (DT a) (JJ knit) (NN hat)) (CC and) (NP (JJ black) (NN shirt) (CC and) (JJ colorful) (NNS boots)))))) (. .)))	(ROOT (S (NP (NP (DT A) (NN woman)) (PP (IN in) (NP (JJ black) (JJ high) (NNS heels)))) (VP (VBZ is) (VP (VBG walking) (PRT (RP down)) (NP (DT a) (JJ large) (NN staircase)))) (. .)))	A woman with a bright red umbrella is jumping high in the air, she has on a knit hat and black shirt and colorful boots.	A woman in black high heels is walking down a large staircase.	6795107714.jpg#0	6795107714.jpg#0r1c	contradiction	contradiction	contradiction	contradiction	contradiction
neutral	( ( ( ( A woman ) ( with ( a ( bright ( red umbrella ) ) ) ) ) ( is ( jumping ( high ( in ( the air ) ) ) ) ) ) ( , ( she ( ( has ( on ( ( ( a ( knit hat ) ) and ) ( black ( shirt ( and ( colorful boots ) ) ) ) ) ) ) . ) ) ) )	( ( ( A woman ) ( in ( colorful boots ) ) ) ( ( is ( jumping ( over ( ( a ( large puddle ) ) ( in ( the street ) ) ) ) ) ) . ) )	(ROOT (S (S (NP (NP (DT A) (NN woman)) (PP (IN with) (NP (DT a) (JJ bright) (JJ red) (NN umbrella)))) (VP (VBZ is) (VP (VBG jumping) (ADJP (JJ high) (PP (IN in) (NP (DT the) (NN air))))))) (, ,) (NP (PRP she)) (VP (VBZ has) (VP (PP (IN on) (NP (NP (DT a) (JJ knit) (NN hat)) (CC and) (NP (JJ black) (NN shirt) (CC and) (JJ colorful) (NNS boots)))))) (. .)))	(ROOT (S (NP (NP (DT A) (NN woman)) (PP (IN in) (NP (JJ colorful) (NNS boots)))) (VP (VBZ is) (VP (VBG jumping) (PP (IN over) (NP (NP (DT a) (JJ large) (NN puddle)) (PP (IN in) (NP (DT the) (NN street))))))) (. .)))	A woman with a bright red umbrella is jumping high in the air, she has on a knit hat and black shirt and colorful boots.	A woman in colorful boots is jumping over a large puddle in the street.	6795107714.jpg#0	6795107714.jpg#0r1n	neutral	neutral	neutral	entailment	neutral
entailment	( ( ( A ( teenage girl ) ) ( in ( winter clothes ) ) ) ( ( ( slides down ) ( ( a decline ) ( in ( a ( red sled ) ) ) ) ) . ) )	( ( A girl ) ( ( ( is ( by herself ) ) ( on ( a sled ) ) ) . ) )	(ROOT (S (NP (NP (DT A) (JJ teenage) (NN girl)) (PP (IN in) (NP (NN winter) (NNS clothes)))) (VP (VBZ slides) (PRT (RP down)) (NP (NP (DT a) (NN decline)) (PP (IN in) (NP (DT a) (JJ red) (NN sled))))) (. .)))	(ROOT (S (NP (DT A) (NN girl)) (VP (VBZ is) (PP (IN by) (NP (PRP herself))) (PP (IN on) (NP (DT a) (NN sled)))) (. .)))	A teenage girl in winter clothes slides down a decline in a red sled.	A girl is by herself on a sled.	3255539705.jpg#2	3255539705.jpg#2r1n	neutral	entailment	neutral	entailment	entailment
entailment	( ( ( A ( teenage girl ) ) ( in ( winter clothes ) ) ) ( ( ( slides down ) ( ( a decline ) ( in ( a ( red sled ) ) ) ) ) . ) )	( ( A girl ) ( ( is ( sliding ( on ( a ( red sled ) ) ) ) ) . ) )	(ROOT (S (NP (NP (DT A) (JJ teenage) (NN girl)) (PP (IN in) (NP (NN winter) (NNS clothes)))) (VP (VBZ slides) (PRT (RP down)) (NP (NP (DT a) (NN decline)) (PP (IN in) (NP (DT a) (JJ red) (NN sled))))) (. .)))	(ROOT (S (NP (DT A) (NN girl)) (VP (VBZ is) (VP (VBG sliding) (PP (IN on) (NP (DT a) (JJ red) (NN sled))))) (. .)))	A teenage girl in winter clothes slides down a decline in a red sled.	A girl is sliding on a red sled.	3255539705.jpg#2	3255539705.jpg#2r1e	entailment	entailment	entailment	entailment	entailment
contradiction	( ( ( A ( teenage girl ) ) ( in ( winter clothes ) ) ) ( ( ( slides down ) ( ( a decline ) ( in ( a ( red sled ) ) ) ) ) . ) )	( ( A girl ) ( ( is ( on ( ( a beach ) ( with ( a ( blue sled ) ) ) ) ) ) . ) )	(ROOT (S (NP (NP (DT A) (JJ teenage) (NN girl)) (PP (IN in) (NP (NN winter) (NNS clothes)))) (VP (VBZ slides) (PRT (RP down)) (NP (NP (DT a) (NN decline)) (PP (IN in) (NP (DT a) (JJ red) (NN sled))))) (. .)))	(ROOT (S (NP (DT A) (NN girl)) (VP (VBZ is) (PP (IN on) (NP (NP (DT a) (NN beach)) (PP (IN with) (NP (DT a) (JJ blue) (NN sled)))))) (. .)))	A teenage girl in winter clothes slides down a decline in a red sled.	A girl is on a beach with a blue sled.	3255539705.jpg#2	3255539705.jpg#2r1c	contradiction	contradiction	contradiction	contradiction	neutral
contradiction	( ( ( Three men ) ( with ( blue jerseys ) ) ) ( ( try ( to ( ( score ( ( a goal ) ( in soccer ) ) ) ( against ( ( ( ( the ( other team ) ) ( in ( white jerseys ) ) ) and ) ( ( their goalie ) ( in green ) ) ) ) ) ) ) . ) )	( ( ( Some men ) ( with jerseys ) ) ( ( ( ( are ( in ( a bar ) ) ) , ) ( watching ( a ( soccer match ) ) ) ) . ) )	(ROOT (S (NP (NP (CD Three) (NNS men)) (PP (IN with) (NP (JJ blue) (NNS jerseys)))) (VP (VBP try) (S (VP (TO to) (VP (VB score) (NP (NP (DT a) (NN goal)) (PP (IN in) (NP (NN soccer)))) (PP (IN against) (NP (NP (NP (DT the) (JJ other) (NN team)) (PP (IN in) (NP (JJ white) (NNS jerseys)))) (CC and) (NP (NP (PRP$ their) (NN goalie)) (PP (IN in) (NP (NN green)))))))))) (. .)))	(ROOT (S (NP (NP (DT Some) (NNS men)) (PP (IN with) (NP (NNS jerseys)))) (VP (VBP are) (PP (IN in) (NP (DT a) (NN bar))) (, ,) (S (VP (VBG watching) (NP (DT a) (NN soccer) (NN match))))) (. .)))	Three men with blue jerseys try to score a goal in soccer against the other team in white jerseys and their goalie in green.	Some men with jerseys are in a bar, watching a soccer match.	7309432042.jpg#0	7309432042.jpg#0r1c	contradiction	neutral	contradiction	contradiction	contradiction
neutral	( ( ( Three men ) ( with ( blue jerseys ) ) ) ( ( try ( to ( ( score ( ( a goal ) ( in soccer ) ) ) ( against ( ( ( ( the ( other team ) ) ( in ( white jerseys ) ) ) and ) ( ( their goalie ) ( in green ) ) ) ) ) ) ) . ) )	( ( ( ( ( ( The goalie ) ( is ( one ( of ( the best ) ) ) ) ) , ) and ) ( it ( ( is ( hard ( for ( ( the men ) ( on ( the ( other team ) ) ) ) ) ) ) ( to score ) ) ) ) . )	(ROOT (S (NP (NP (CD Three) (NNS men)) (PP (IN with) (NP (JJ blue) (NNS jerseys)))) (VP (VBP try) (S (VP (TO to) (VP (VB score) (NP (NP (DT a) (NN goal)) (PP (IN in) (NP (NN soccer)))) (PP (IN against) (NP (NP (NP (DT the) (JJ other) (NN team)) (PP (IN in) (NP (JJ white) (NNS jerseys)))) (CC and) (NP (NP (PRP$ their) (NN goalie)) (PP (IN in) (NP (NN green)))))))))) (. .)))	(ROOT (S (S (NP (DT The) (NN goalie)) (VP (VBZ is) (NP (NP (CD one)) (PP (IN of) (NP (DT the) (JJS best)))))) (, ,) (CC and) (S (NP (PRP it)) (VP (VBZ is) (ADJP (JJ hard) (PP (IN for) (NP (NP (DT the) (NNS men)) (PP (IN on) (NP (DT the) (JJ other) (NN team)))))) (PP (TO to) (NP (NN score))))) (. .)))	Three men with blue jerseys try to score a goal in soccer against the other team in white jerseys and their goalie in green.	The goalie is one of the best, and it is hard for the men on the other team to score.	7309432042.jpg#0	7309432042.jpg#0r1n	neutral	neutral	neutral	neutral	neutral
entailment	( ( ( Three men ) ( with ( blue jerseys ) ) ) ( ( try ( to ( ( score ( ( a goal ) ( in soccer ) ) ) ( against ( ( ( ( the ( other team ) ) ( in ( white jerseys ) ) ) and ) ( ( their goalie ) ( in green ) ) ) ) ) ) ) . ) )	( ( The men ) ( ( are ( playing soccer ) ) . ) )	(ROOT (S (NP (NP (CD Three) (NNS men)) (PP (IN with) (NP (JJ blue) (NNS jerseys)))) (VP (VBP try) (S (VP (TO to) (VP (VB score) (NP (NP (DT a) (NN goal)) (PP (IN in) (NP (NN soccer)))) (PP (IN against) (NP (NP (NP (DT the) (JJ other) (NN team)) (PP (IN in) (NP (JJ white) (NNS jerseys)))) (CC and) (NP (NP (PRP$ their) (NN goalie)) (PP (IN in) (NP (NN green)))))))))) (. .)))	(ROOT (S (NP (DT The) (NNS men)) (VP (VBP are) (VP (VBG playing) (NP (NN soccer)))) (. .)))	Three men with blue jerseys try to score a goal in soccer against the other team in white jerseys and their goalie in green.	The men are playing soccer.	7309432042.jpg#0	7309432042.jpg#0r1e	entailment	entailment	entailment	entailment	neutral
neutral	( ( A dog ) ( ( leaps ( into ( ( the air ) ( in ( ( a ( grassy field ) ) ( surrounded ( by trees ) ) ) ) ) ) ) . ) )	( ( A puppy ) ( ( ( jumps up ) ( to ( catch ( a ball ) ) ) ) . ) )	(ROOT (S (NP (DT A) (NN dog)) (VP (VBZ leaps) (PP (IN into) (NP (NP (DT the) (NN air)) (PP (IN in) (NP (NP (DT a) (JJ grassy) (NN field)) (VP (VBN surrounded) (PP (IN by) (NP (NNS trees))))))))) (. .)))	(ROOT (S (NP (DT A) (NN puppy)) (VP (VBZ jumps) (PRT (RP up)) (S (VP (TO to) (VP (VB catch) (NP (DT a) (NN ball)))))) (. .)))	A dog leaps into the air in a grassy field surrounded by trees.	A puppy jumps up to catch a ball.	1229756013.jpg#0	1229756013.jpg#0r1n	neutral	neutral	neutral	neutral	neutral
entailment	( ( A dog ) ( ( leaps ( into ( ( the air ) ( in ( ( a ( grassy field ) ) ( surrounded ( by trees ) ) ) ) ) ) ) . ) )	( ( A dog ) ( ( is ( in ( ( a ( grassy field ) ) ( filled ( with trees ) ) ) ) ) . ) )	(ROOT (S (NP (DT A) (NN dog)) (VP (VBZ leaps) (PP (IN into) (NP (NP (DT the) (NN air)) (PP (IN in) (NP (NP (DT a) (JJ grassy) (NN field)) (VP (VBN surrounded) (PP (IN by) (NP (NNS trees))))))))) (. .)))	(ROOT (S (NP (DT A) (NN dog)) (VP (VBZ is) (PP (IN in) (NP (NP (DT a) (JJ grassy) (NN field)) (VP (VBN filled) (PP (IN with) (NP (NNS trees))))))) (. .)))	A dog leaps into the air in a grassy field surrounded by trees.	A dog is in a grassy field filled with trees.	1229756013.jpg#0	1229756013.jpg#0r1e	entailment	entailment	entailment	entailment	entailment
contradiction	( ( A dog ) ( ( leaps ( into ( ( the air ) ( in ( ( a ( grassy field ) ) ( surrounded ( by trees ) ) ) ) ) ) ) . ) )	( ( A dog ) ( ( is ( sleeping ( in ( ( a ( grassy field ) ) ( surrounded ( by trees ) ) ) ) ) ) . ) )	(ROOT (S (NP (DT A) (NN dog)) (VP (VBZ leaps) (PP (IN into) (NP (NP (DT the) (NN air)) (PP (IN in) (NP (NP (DT a) (JJ grassy) (NN field)) (VP (VBN surrounded) (PP (IN by) (NP (NNS trees))))))))) (. .)))	(ROOT (S (NP (DT A) (NN dog)) (VP (VBZ is) (VP (VBG sleeping) (PP (IN in) (NP (NP (DT a) (JJ grassy) (NN field)) (VP (VBN surrounded) (PP (IN by) (NP (NNS trees)))))))) (. .)))	A dog leaps into the air in a grassy field surrounded by trees.	A dog is sleeping in a grassy field surrounded by trees.	1229756013.jpg#0	1229756013.jpg#0r1c	contradiction	contradiction	contradiction	contradiction	contradiction
contradiction	( ( ( A man ) ( with ( a ( large power ) ) ) ) ( ( drill ( ( standing ( next ( to ( his daughter ) ) ) ) ( with ( a ( vacuum ( cleaner hose ) ) ) ) ) ) . ) )	( ( The ( ( man and ) girl ) ) ( ( are ( painting ( the walls ) ) ) . ) )	(ROOT (S (NP (NP (DT A) (NN man)) (PP (IN with) (NP (DT a) (JJ large) (NN power)))) (VP (VB drill) (S (VP (VBG standing) (ADVP (JJ next) (PP (TO to) (NP (PRP$ his) (NN daughter)))) (PP (IN with) (NP (DT a) (NN vacuum) (NN cleaner) (NN hose)))))) (. .)))	(ROOT (S (NP (DT The) (NN man) (CC and) (NN girl)) (VP (VBP are) (VP (VBG painting) (NP (DT the) (NNS walls)))) (. .)))	A man with a large power drill standing next to his daughter with a vacuum cleaner hose.	The man and girl are painting the walls.	5235783452.jpg#3	5235783452.jpg#3r1c	contradiction	contradiction	contradiction	contradiction	contradiction
entailment	( ( ( A man ) ( with ( a ( large power ) ) ) ) ( ( drill ( ( standing ( next ( to ( his daughter ) ) ) ) ( with ( a ( vacuum ( cleaner hose ) ) ) ) ) ) . ) )	( ( ( A man ) ( holding ( a drill ) ) ) ( ( stands ( next ( to ( ( a girl ) ( holding ( a ( vacuum hose ) ) ) ) ) ) ) . ) )	(ROOT (S (NP (NP (DT A) (NN man)) (PP (IN with) (NP (DT a) (JJ large) (NN power)))) (VP (VB drill) (S (VP (VBG standing) (ADVP (JJ next) (PP (TO to) (NP (PRP$ his) (NN daughter)))) (PP (IN with) (NP (DT a) (NN vacuum) (NN cleaner) (NN hose)))))) (. .)))	(ROOT (S (NP (NP (DT A) (NN man)) (VP (VBG holding) (NP (DT a) (NN drill)))) (VP (VBZ stands) (ADVP (JJ next) (PP (TO to) (NP (NP (DT a) (NN girl)) (VP (VBG holding) (NP (DT a) (NN vacuum) (NN hose))))))) (. .)))	A man with a large power drill standing next to his daughter with a vacuum cleaner hose.	A man holding a drill stands next to a girl holding a vacuum hose.	5235783452.jpg#3	5235783452.jpg#3r1e	entailment	entailment	entailment	entailment	entailment
neutral	( ( ( A man ) ( with ( a ( large power ) ) ) ) ( ( drill ( ( standing ( next ( to ( his daughter ) ) ) ) ( with ( a ( vacuum ( cleaner hose ) ) ) ) ) ) . ) )	( ( The ( ( man and ) girl ) ) ( ( are ( doing ( some ( home maintenance ) ) ) ) . ) )	(ROOT (S (NP (NP (DT A) (NN man)) (PP (IN with) (NP (DT a) (JJ large) (NN power)))) (VP (VB drill) (S (VP (VBG standing) (ADVP (JJ next) (PP (TO to) (NP (PRP$ his) (NN daughter)))) (PP (IN with) (NP (DT a) (NN vacuum) (NN cleaner) (NN hose)))))) (. .)))	(ROOT (S (NP (DT The) (NN man) (CC and) (NN girl)) (VP (VBP are) (VP (VBG doing) (NP (DT some) (NN home) (NN maintenance)))) (. .)))	A man with a large power drill standing next to his daughter with a vacuum cleaner hose.	The man and girl are doing some home maintenance.	5235783452.jpg#3	5235783452.jpg#3r1n	neutral	entailment	neutral	neutral	entailment
neutral	( ( ( ( ( ( ( ( ( Three girls ) ( are ( ( standing together ) ( in ( a room ) ) ) ) ) , ) ( one ( is listening ) ) ) , ) ( one ( is ( writing ( on ( a wall ) ) ) ) ) ) and ) ( ( the third ) ( is ( talking ( to them ) ) ) ) ) . )	( ( The girls ) ( ( are classmates ) . ) )	(ROOT (S (S (NP (CD Three) (NNS girls)) (VP (VBP are) (VP (VBG standing) (ADVP (RB together)) (PP (IN in) (NP (DT a) (NN room)))))) (, ,) (S (NP (PRP one)) (VP (VBZ is) (VP (VBG listening)))) (, ,) (S (NP (PRP one)) (VP (VBZ is) (VP (VBG writing) (PP (IN on) (NP (DT a) (NN wall)))))) (CC and) (S (NP (DT the) (JJ third)) (VP (VBZ is) (VP (VBG talking) (PP (TO to) (NP (PRP them)))))) (. .)))	(ROOT (S (NP (DT The) (NNS girls)) (VP (VBP are) (NP (NNS classmates))) (. .)))	Three girls are standing together in a room, one is listening, one is writing on a wall and the third is talking to them.	The girls are classmates.	2868798.jpg#0	2868798.jpg#0r1n	neutral	neutral	neutral	neutral	neutral
contradiction	( ( ( ( ( ( ( ( ( Three girls ) ( are ( ( standing together ) ( in ( a room ) ) ) ) ) , ) ( one ( is listening ) ) ) , ) ( one ( is ( writing ( on ( a wall ) ) ) ) ) ) and ) ( ( the third ) ( is ( talking ( to them ) ) ) ) ) . )	( ( The girls ) ( ( are outdoors ) . ) )	(ROOT (S (S (NP (CD Three) (NNS girls)) (VP (VBP are) (VP (VBG standing) (ADVP (RB together)) (PP (IN in) (NP (DT a) (NN room)))))) (, ,) (S (NP (PRP one)) (VP (VBZ is) (VP (VBG listening)))) (, ,) (S (NP (PRP one)) (VP (VBZ is) (VP (VBG writing) (PP (IN on) (NP (DT a) (NN wall)))))) (CC and) (S (NP (DT the) (JJ third)) (VP (VBZ is) (VP (VBG talking) (PP (TO to) (NP (PRP them)))))) (. .)))	(ROOT (S (NP (DT The) (NNS girls)) (VP (VBP are) (ADVP (RB outdoors))) (. .)))	Three girls are standing together in a room, one is listening, one is writing on a wall and the third is talking to them.	The girls are outdoors.	2868798.jpg#0	2868798.jpg#0r1c	contradiction	contradiction	contradiction	contradiction	contradiction
entailment	( ( ( ( ( ( ( ( ( Three girls ) ( are ( ( standing together ) ( in ( a room ) ) ) ) ) , ) ( one ( is listening ) ) ) , ) ( one ( is ( writing ( on ( a wall ) ) ) ) ) ) and ) ( ( the third ) ( is ( talking ( to them ) ) ) ) ) . )	( ( The girls ) ( ( are indoors ) . ) )	(ROOT (S (S (NP (CD Three) (NNS girls)) (VP (VBP are) (VP (VBG standing) (ADVP (RB together)) (PP (IN in) (NP (DT a) (NN room)))))) (, ,) (S (NP (PRP one)) (VP (VBZ is) (VP (VBG listening)))) (, ,) (S (NP (PRP one)) (VP (VBZ is) (VP (VBG writing) (PP (IN on) (NP (DT a) (NN wall)))))) (CC and) (S (NP (DT the) (JJ third)) (VP (VBZ is) (VP (VBG talking) (PP (TO to) (NP (PRP them)))))) (. .)))	(ROOT (S (NP (DT The) (NNS girls)) (VP (VBP are) (ADVP (RB indoors))) (. .)))	Three girls are standing together in a room, one is listening, one is writing on a wall and the third is talking to them.	The girls are indoors.	2868798.jpg#0	2868798.jpg#0r1e	entailment	entailment	entailment	entailment	entailment
entailment	( ( ( Three children ) ( dressed ( in ( winter clothes ) ) ) ) ( ( are ( ( walking ( through ( the woods ) ) ) ( while ( ( pushing cargo ) along ) ) ) ) . ) )	( ( Three children ) ( ( are ( dressed ( in ( warm ( winter clothes ) ) ) ) ) . ) )	(ROOT (S (NP (NP (CD Three) (NNS children)) (VP (VBN dressed) (PP (IN in) (NP (NN winter) (NNS clothes))))) (VP (VBP are) (VP (VBG walking) (PP (IN through) (NP (DT the) (NNS woods))) (PP (IN while) (S (VP (VBG pushing) (NP (NN cargo)) (ADVP (RB along))))))) (. .)))	(ROOT (S (NP (CD Three) (NNS children)) (VP (VBP are) (VP (VBN dressed) (PP (IN in) (NP (JJ warm) (NN winter) (NNS clothes))))) (. .)))	Three children dressed in winter clothes are walking through the woods while pushing cargo along.	Three children are dressed in warm winter clothes.	4254811316.jpg#0	4254811316.jpg#0r1n	neutral	entailment	entailment	entailment	neutral
contradiction	( ( ( Three children ) ( dressed ( in ( winter clothes ) ) ) ) ( ( are ( ( walking ( through ( the woods ) ) ) ( while ( ( pushing cargo ) along ) ) ) ) . ) )	( ( Three childre ) ( ( are ( dressed ( in ( summer clothes ) ) ) ) . ) )	(ROOT (S (NP (NP (CD Three) (NNS children)) (VP (VBN dressed) (PP (IN in) (NP (NN winter) (NNS clothes))))) (VP (VBP are) (VP (VBG walking) (PP (IN through) (NP (DT the) (NNS woods))) (PP (IN while) (S (VP (VBG pushing) (NP (NN cargo)) (ADVP (RB along))))))) (. .)))	(ROOT (S (NP (CD Three) (NN childre)) (VP (VBP are) (VP (VBN dressed) (PP (IN in) (NP (NN summer) (NNS clothes))))) (. .)))	Three children dressed in winter clothes are walking through the woods while pushing cargo along.	Three childre are dressed in summer clothes.	4254811316.jpg#0	4254811316.jpg#0r1c	contradiction	contradiction	contradiction	contradiction	contradiction
entailment	( ( ( Three children ) ( dressed ( in ( winter clothes ) ) ) ) ( ( are ( ( walking ( through ( the woods ) ) ) ( while ( ( pushing cargo ) along ) ) ) ) . ) )	( ( Three children ) ( ( are ( dressed ( in ( winter clothes ) ) ) ) . ) )	(ROOT (S (NP (NP (CD Three) (NNS children)) (VP (VBN dressed) (PP (IN in) (NP (NN winter) (NNS clothes))))) (VP (VBP are) (VP (VBG walking) (PP (IN through) (NP (DT the) (NNS woods))) (PP (IN while) (S (VP (VBG pushing) (NP (NN cargo)) (ADVP (RB along))))))) (. .)))	(ROOT (S (NP (CD Three) (NNS children)) (VP (VBP are) (VP (VBN dressed) (PP (IN in) (NP (NN winter) (NNS clothes))))) (. .)))	Three children dressed in winter clothes are walking through the woods while pushing cargo along.	Three children are dressed in winter clothes.	4254811316.jpg#0	4254811316.jpg#0r1e	entailment	entailment	entailment	entailment	entailment
contradiction	( ( A man ) ( ( is ( sitting ( outside ( wearing ( blue pants ) ) ) ) ) . ) )	( ( The person ) ( ( is inside ) . ) )	(ROOT (S (NP (DT A) (NN man)) (VP (VBZ is) (VP (VBG sitting) (PP (IN outside) (S (VP (VBG wearing) (NP (JJ blue) (NNS pants))))))) (. .)))	(ROOT (S (NP (DT The) (NN person)) (VP (VBZ is) (ADVP (RB inside))) (. .)))	A man is sitting outside wearing blue pants.	The person is inside.	4553492074.jpg#4	4553492074.jpg#4r1c	contradiction	contradiction	contradiction	contradiction	contradiction
entailment	( ( A man ) ( ( is ( sitting ( outside ( wearing ( blue pants ) ) ) ) ) . ) )	( There ( ( is ( ( a person ) ( wearing pants ) ) ) . ) )	(ROOT (S (NP (DT A) (NN man)) (VP (VBZ is) (VP (VBG sitting) (PP (IN outside) (S (VP (VBG wearing) (NP (JJ blue) (NNS pants))))))) (. .)))	(ROOT (S (NP (EX There)) (VP (VBZ is) (NP (NP (DT a) (NN person)) (VP (VBG wearing) (NP (NNS pants))))) (. .)))	A man is sitting outside wearing blue pants.	There is a person wearing pants.	4553492074.jpg#4	4553492074.jpg#4r1e	entailment	entailment	entailment	entailment	entailment
neutral	( ( A man ) ( ( is ( sitting ( outside ( wearing ( blue pants ) ) ) ) ) . ) )	( ( The person ) ( ( is ( on ( the ground ) ) ) . ) )	(ROOT (S (NP (DT A) (NN man)) (VP (VBZ is) (VP (VBG sitting) (PP (IN outside) (S (VP (VBG wearing) (NP (JJ blue) (NNS pants))))))) (. .)))	(ROOT (S (NP (DT The) (NN person)) (VP (VBZ is) (PP (IN on) (NP (DT the) (NN ground)))) (. .)))	A man is sitting outside wearing blue pants.	The person is on the ground.	4553492074.jpg#4	4553492074.jpg#4r1n	neutral	entailment	neutral	neutral	entailment
entailment	( ( A woman ) ( ( is ( ( ( looking ( into ( a mirror ) ) ) , ) ( brushing ( her hair ) ) ) ) . ) )	( ( A woman ) ( ( is ( brushing ( her hair ) ) ) . ) )	(ROOT (S (NP (DT A) (NN woman)) (VP (VBZ is) (VP (VBG looking) (PP (IN into) (NP (DT a) (NN mirror))) (, ,) (S (VP (VBG brushing) (NP (PRP$ her) (NN hair)))))) (. .)))	(ROOT (S (NP (DT A) (NN woman)) (VP (VBZ is) (VP (VBG brushing) (NP (PRP$ her) (NN hair)))) (. .)))	A woman is looking into a mirror, brushing her hair.	A woman is brushing her hair.	366978558.jpg#2	366978558.jpg#2r1e	entailment	entailment	entailment	entailment	entailment
neutral	( ( A woman ) ( ( is ( ( ( looking ( into ( a mirror ) ) ) , ) ( brushing ( her hair ) ) ) ) . ) )	( she ( ( is ( getting ( ready ( for ( ( a night ) out ) ) ) ) ) . ) )	(ROOT (S (NP (DT A) (NN woman)) (VP (VBZ is) (VP (VBG looking) (PP (IN into) (NP (DT a) (NN mirror))) (, ,) (S (VP (VBG brushing) (NP (PRP$ her) (NN hair)))))) (. .)))	(ROOT (S (NP (PRP she)) (VP (VBZ is) (VP (VBG getting) (ADJP (JJ ready) (PP (IN for) (ADVP (NP (DT a) (NN night)) (IN out)))))) (. .)))	A woman is looking into a mirror, brushing her hair.	she is getting ready for a night out.	366978558.jpg#2	366978558.jpg#2r1n	neutral	neutral	neutral	neutral	neutral
contradiction	( ( A woman ) ( ( is ( ( ( looking ( into ( a mirror ) ) ) , ) ( brushing ( her hair ) ) ) ) . ) )	( ( The woman ) ( ( is ( taking ( a shower ) ) ) . ) )	(ROOT (S (NP (DT A) (NN woman)) (VP (VBZ is) (VP (VBG looking) (PP (IN into) (NP (DT a) (NN mirror))) (, ,) (S (VP (VBG brushing) (NP (PRP$ her) (NN hair)))))) (. .)))	(ROOT (S (NP (DT The) (NN woman)) (VP (VBZ is) (VP (VBG taking) (NP (DT a) (NN shower)))) (. .)))	A woman is looking into a mirror, brushing her hair.	The woman is taking a shower.	366978558.jpg#2	366978558.jpg#2r1c	contradiction	contradiction	contradiction	contradiction	contradiction
contradiction	( ( ( ( ( Two players ) ( are ( on ( a ( wet field ) ) ) ) ) and ) ( one ( is ( on ( the ground ) ) ) ) ) . )	( ( Both people ) ( ( are ( standing up ) ) . ) )	(ROOT (S (S (NP (CD Two) (NNS players)) (VP (VBP are) (PP (IN on) (NP (DT a) (JJ wet) (NN field))))) (CC and) (S (NP (PRP one)) (VP (VBZ is) (PP (IN on) (NP (DT the) (NN ground))))) (. .)))	(ROOT (S (NP (DT Both) (NNS people)) (VP (VBP are) (VP (VBG standing) (PRT (RP up)))) (. .)))	Two players are on a wet field and one is on the ground.	Both people are standing up.	3516521516.jpg#2	3516521516.jpg#2r1c	contradiction	contradiction	contradiction	contradiction	neutral
entailment	( ( ( ( ( Two players ) ( are ( on ( a ( wet field ) ) ) ) ) and ) ( one ( is ( on ( the ground ) ) ) ) ) . )	( There ( ( are ( people ( in ( a field ) ) ) ) . ) )	(ROOT (S (S (NP (CD Two) (NNS players)) (VP (VBP are) (PP (IN on) (NP (DT a) (JJ wet) (NN field))))) (CC and) (S (NP (PRP one)) (VP (VBZ is) (PP (IN on) (NP (DT the) (NN ground))))) (. .)))	(ROOT (S (NP (EX There)) (VP (VBP are) (NP (NP (NNS people)) (PP (IN in) (NP (DT a) (NN field))))) (. .)))	Two players are on a wet field and one is on the ground.	There are people in a field.	3516521516.jpg#2	3516521516.jpg#2r1e	entailment	entailment	neutral	entailment	entailment
entailment	( ( ( ( ( Two players ) ( are ( on ( a ( wet field ) ) ) ) ) and ) ( one ( is ( on ( the ground ) ) ) ) ) . )	( There ( ( ( are only ) ( ( two people ) ( in ( the field ) ) ) ) . ) )	(ROOT (S (S (NP (CD Two) (NNS players)) (VP (VBP are) (PP (IN on) (NP (DT a) (JJ wet) (NN field))))) (CC and) (S (NP (PRP one)) (VP (VBZ is) (PP (IN on) (NP (DT the) (NN ground))))) (. .)))	(ROOT (S (NP (EX There)) (VP (VBP are) (ADVP (RB only)) (NP (NP (CD two) (NNS people)) (PP (IN in) (NP (DT the) (NN field))))) (. .)))	Two players are on a wet field and one is on the ground.	There are only two people in the field.	3516521516.jpg#2	3516521516.jpg#2r1n	neutral	entailment	neutral	entailment	entailment
contradiction	( ( ( A ( little baby ) ) ( with ( ( dirty ( ( fingers and ) smudges ) ) ( on ( her face ) ) ) ) ) ( ( points ( to ( her ( blue eye ) ) ) ) . ) )	( ( A baby ) ( ( points ( at ( her ( green eye ) ) ) ) . ) )	(ROOT (S (NP (NP (DT A) (JJ little) (NN baby)) (PP (IN with) (NP (NP (JJ dirty) (NNS fingers) (CC and) (NNS smudges)) (PP (IN on) (NP (PRP$ her) (NN face)))))) (VP (VBZ points) (PP (TO to) (NP (PRP$ her) (JJ blue) (NN eye)))) (. .)))	(ROOT (S (NP (DT A) (NN baby)) (VP (VBZ points) (PP (IN at) (NP (PRP$ her) (JJ green) (NN eye)))) (. .)))	A little baby with dirty fingers and smudges on her face points to her blue eye.	A baby points at her green eye.	6901983968.jpg#2	6901983968.jpg#2r1c	contradiction	contradiction	contradiction	contradiction	contradiction
neutral	( ( ( A ( little baby ) ) ( with ( ( dirty ( ( fingers and ) smudges ) ) ( on ( her face ) ) ) ) ) ( ( points ( to ( her ( blue eye ) ) ) ) . ) )	( ( A baby ) ( ( is ( playing ( in ( the mud ) ) ) ) . ) )	(ROOT (S (NP (NP (DT A) (JJ little) (NN baby)) (PP (IN with) (NP (NP (JJ dirty) (NNS fingers) (CC and) (NNS smudges)) (PP (IN on) (NP (PRP$ her) (NN face)))))) (VP (VBZ points) (PP (TO to) (NP (PRP$ her) (JJ blue) (NN eye)))) (. .)))	(ROOT (S (NP (DT A) (NN baby)) (VP (VBZ is) (VP (VBG playing) (PP (IN in) (NP (DT the) (NN mud))))) (. .)))	A little baby with dirty fingers and smudges on her face points to her blue eye.	A baby is playing in the mud.	6901983968.jpg#2	6901983968.jpg#2r1n	neutral	neutral	neutral	entailment	neutral
entailment	( ( ( A ( little baby ) ) ( with ( ( dirty ( ( fingers and ) smudges ) ) ( on ( her face ) ) ) ) ) ( ( points ( to ( her ( blue eye ) ) ) ) . ) )	( ( The baby ) ( ( is dirty ) . ) )	(ROOT (S (NP (NP (DT A) (JJ little) (NN baby)) (PP (IN with) (NP (NP (JJ dirty) (NNS fingers) (CC and) (NNS smudges)) (PP (IN on) (NP (PRP$ her) (NN face)))))) (VP (VBZ points) (PP (TO to) (NP (PRP$ her) (JJ blue) (NN eye)))) (. .)))	(ROOT (S (NP (DT The) (NN baby)) (VP (VBZ is) (ADJP (JJ dirty))) (. .)))	A little baby with dirty fingers and smudges on her face points to her blue eye.	The baby is dirty.	6901983968.jpg#2	6901983968.jpg#2r1e	entailment	entailment	neutral	entailment	entailment
neutral	( ( ( A couple ) ( sitting ( in ( white ( lawn chairs ) ) ) ) ) ( ( are ( smiling ( at ( the camera ) ) ) ) . ) )	( ( A ( ( man and ) woman ) ) ( ( pose ( for ( engagement photos ) ) ) . ) )	(ROOT (S (NP (NP (DT A) (NN couple)) (VP (VBG sitting) (PP (IN in) (NP (JJ white) (NN lawn) (NNS chairs))))) (VP (VBP are) (VP (VBG smiling) (PP (IN at) (NP (DT the) (NN camera))))) (. .)))	(ROOT (S (NP (DT A) (NN man) (CC and) (NN woman)) (VP (VBP pose) (PP (IN for) (NP (NN engagement) (NNS photos)))) (. .)))	A couple sitting in white lawn chairs are smiling at the camera.	A man and woman pose for engagement photos.	2975627633.jpg#1	2975627633.jpg#1r1n	neutral	neutral	neutral	neutral	neutral
entailment	( ( ( A couple ) ( sitting ( in ( white ( lawn chairs ) ) ) ) ) ( ( are ( smiling ( at ( the camera ) ) ) ) . ) )	( ( Two people ) ( ( are ( posing ( for ( a photograph ) ) ) ) . ) )	(ROOT (S (NP (NP (DT A) (NN couple)) (VP (VBG sitting) (PP (IN in) (NP (JJ white) (NN lawn) (NNS chairs))))) (VP (VBP are) (VP (VBG smiling) (PP (IN at) (NP (DT the) (NN camera))))) (. .)))	(ROOT (S (NP (CD Two) (NNS people)) (VP (VBP are) (VP (VBG posing) (PP (IN for) (NP (DT a) (NN photograph))))) (. .)))	A couple sitting in white lawn chairs are smiling at the camera.	Two people are posing for a photograph.	2975627633.jpg#1	2975627633.jpg#1r1e	entailment	entailment	entailment	neutral	entailment
contradiction	( ( ( A couple ) ( sitting ( in ( white ( lawn chairs ) ) ) ) ) ( ( are ( smiling ( at ( the camera ) ) ) ) . ) )	( ( A woman ) ( ( is ( standing alone ) ) . ) )	(ROOT (S (NP (NP (DT A) (NN couple)) (VP (VBG sitting) (PP (IN in) (NP (JJ white) (NN lawn) (NNS chairs))))) (VP (VBP are) (VP (VBG smiling) (PP (IN at) (NP (DT the) (NN camera))))) (. .)))	(ROOT (S (NP (DT A) (NN woman)) (VP (VBZ is) (VP (VBG standing) (ADVP (RB alone)))) (. .)))	A couple sitting in white lawn chairs are smiling at the camera.	A woman is standing alone.	2975627633.jpg#1	2975627633.jpg#1r1c	contradiction	contradiction	contradiction	contradiction	contradiction
entailment	( ( Five people ) ( ( are ( sitting ( on ( horses ( at ( a rodeo ) ) ) ) ) ) . ) )	( ( ( A group ) ( of people ) ) ( ( are ( sitting ( on horses ) ) ) . ) )	(ROOT (S (NP (CD Five) (NNS people)) (VP (VBP are) (VP (VBG sitting) (PP (IN on) (NP (NP (NNS horses)) (PP (IN at) (NP (DT a) (NN rodeo))))))) (. .)))	(ROOT (S (NP (NP (DT A) (NN group)) (PP (IN of) (NP (NNS people)))) (VP (VBP are) (VP (VBG sitting) (PP (IN on) (NP (NNS horses))))) (. .)))	Five people are sitting on horses at a rodeo.	A group of people are sitting on horses.	2879991421.jpg#3	2879991421.jpg#3r1e	entailment	entailment	entailment	entailment	entailment
contradiction	( ( Five people ) ( ( are ( sitting ( on ( horses ( at ( a rodeo ) ) ) ) ) ) . ) )	( Bandits ( ( are ( ( sitting ( on horses ) ) ( as ( they ( prepare ( for ( a robbery ) ) ) ) ) ) ) . ) )	(ROOT (S (NP (CD Five) (NNS people)) (VP (VBP are) (VP (VBG sitting) (PP (IN on) (NP (NP (NNS horses)) (PP (IN at) (NP (DT a) (NN rodeo))))))) (. .)))	(ROOT (S (NP (NNS Bandits)) (VP (VBP are) (VP (VBG sitting) (PP (IN on) (NP (NNS horses))) (SBAR (IN as) (S (NP (PRP they)) (VP (VBP prepare) (PP (IN for) (NP (DT a) (NN robbery)))))))) (. .)))	Five people are sitting on horses at a rodeo.	Bandits are sitting on horses as they prepare for a robbery.	2879991421.jpg#3	2879991421.jpg#3r1c	contradiction	contradiction	neutral	contradiction	neutral
neutral	( ( Five people ) ( ( are ( sitting ( on ( horses ( at ( a rodeo ) ) ) ) ) ) . ) )	( ( ( A group ) ( of cowboys ) ) ( ( are ( sitting ( on horses ) ) ) . ) )	(ROOT (S (NP (CD Five) (NNS people)) (VP (VBP are) (VP (VBG sitting) (PP (IN on) (NP (NP (NNS horses)) (PP (IN at) (NP (DT a) (NN rodeo))))))) (. .)))	(ROOT (S (NP (NP (DT A) (NN group)) (PP (IN of) (NP (NNS cowboys)))) (VP (VBP are) (VP (VBG sitting) (PP (IN on) (NP (NNS horses))))) (. .)))	Five people are sitting on horses at a rodeo.	A group of cowboys are sitting on horses.	2879991421.jpg#3	2879991421.jpg#3r1n	neutral	neutral	neutral	neutral	neutral
contradiction	( ( ( Nine women ) ( in ( ( white robes ) ( with hoods ) ) ) ) ( ( walk ( on ( plush ( , ( green grass ) ) ) ) ) . ) )	( ( The woman ) ( ( is ( ( ( alone and ) asleep ) ( in ( her bedroom ) ) ) ) . ) )	(ROOT (S (NP (NP (CD Nine) (NNS women)) (PP (IN in) (NP (NP (JJ white) (NNS robes)) (PP (IN with) (NP (NNS hoods)))))) (VP (VBP walk) (PP (IN on) (NP (JJ plush) (, ,) (JJ green) (NN grass)))) (. .)))	(ROOT (S (NP (DT The) (NN woman)) (VP (VBZ is) (ADJP (RB alone) (CC and) (RB asleep) (PP (IN in) (NP (PRP$ her) (NN bedroom))))) (. .)))	Nine women in white robes with hoods walk on plush, green grass.	The woman is alone and asleep in her bedroom.	2814952319.jpg#0	2814952319.jpg#0r1c	contradiction	contradiction	contradiction	contradiction	contradiction
neutral	( ( ( Nine women ) ( in ( ( white robes ) ( with hoods ) ) ) ) ( ( walk ( on ( plush ( , ( green grass ) ) ) ) ) . ) )	( ( The women ) ( ( are ( wearing ( flip flops ) ) ) . ) )	(ROOT (S (NP (NP (CD Nine) (NNS women)) (PP (IN in) (NP (NP (JJ white) (NNS robes)) (PP (IN with) (NP (NNS hoods)))))) (VP (VBP walk) (PP (IN on) (NP (JJ plush) (, ,) (JJ green) (NN grass)))) (. .)))	(ROOT (S (NP (DT The) (NNS women)) (VP (VBP are) (VP (VBG wearing) (NP (JJ flip) (NNS flops)))) (. .)))	Nine women in white robes with hoods walk on plush, green grass.	The women are wearing flip flops.	2814952319.jpg#0	2814952319.jpg#0r1n	neutral	neutral	contradiction	contradiction	neutral
entailment	( ( ( Nine women ) ( in ( ( white robes ) ( with hoods ) ) ) ) ( ( walk ( on ( plush ( , ( green grass ) ) ) ) ) . ) )	( ( The women ) ( each ( ( have ( one head ) ) . ) ) )	(ROOT (S (NP (NP (CD Nine) (NNS women)) (PP (IN in) (NP (NP (JJ white) (NNS robes)) (PP (IN with) (NP (NNS hoods)))))) (VP (VBP walk) (PP (IN on) (NP (JJ plush) (, ,) (JJ green) (NN grass)))) (. .)))	(ROOT (S (NP (DT The) (NNS women)) (DT each) (VP (VBP have) (NP (CD one) (NN head))) (. .)))	Nine women in white robes with hoods walk on plush, green grass.	The women each have one head.	2814952319.jpg#0	2814952319.jpg#0r1e	entailment	entailment	entailment	entailment	entailment
entailment	( ( ( A man ) ( in ( a ( blue shirt ) ) ) ) ( ( is ( in ( ( a lab ) ( looking ( into ( a microscope ) ) ) ) ) ) . ) )	( A ( man ( looking ( into ( ( a microscope ) ( in ( a lab ) ) ) ) ) ) )	(ROOT (S (NP (NP (DT A) (NN man)) (PP (IN in) (NP (DT a) (JJ blue) (NN shirt)))) (VP (VBZ is) (PP (IN in) (NP (NP (DT a) (NN lab)) (VP (VBG looking) (PP (IN into) (NP (DT a) (NN microscope))))))) (. .)))	(ROOT (FRAG (NP (DT A) (NN man) (S (VP (VBG looking) (PP (IN into) (NP (NP (DT a) (NN microscope)) (PP (IN in) (NP (DT a) (NN lab))))))))))	A man in a blue shirt is in a lab looking into a microscope.	A man looking into a microscope in a lab	6303184938.jpg#3	6303184938.jpg#3r1e	entailment	entailment	entailment	entailment	entailment
neutral	( ( ( A man ) ( in ( a ( blue shirt ) ) ) ) ( ( is ( in ( ( a lab ) ( looking ( into ( a microscope ) ) ) ) ) ) . ) )	( ( A man ) ( is ( on ( job ( in ( the lab ) ) ) ) ) )	(ROOT (S (NP (NP (DT A) (NN man)) (PP (IN in) (NP (DT a) (JJ blue) (NN shirt)))) (VP (VBZ is) (PP (IN in) (NP (NP (DT a) (NN lab)) (VP (VBG looking) (PP (IN into) (NP (DT a) (NN microscope))))))) (. .)))	(ROOT (S (NP (DT A) (NN man)) (VP (VBZ is) (PP (IN on) (NP (NP (NN job)) (PP (IN in) (NP (DT the) (NN lab))))))))	A man in a blue shirt is in a lab looking into a microscope.	A man is on job in the lab	6303184938.jpg#3	6303184938.jpg#3r1n	neutral	entailment	neutral	neutral	neutral
contradiction	( ( ( A man ) ( in ( a ( blue shirt ) ) ) ) ( ( is ( in ( ( a lab ) ( looking ( into ( a microscope ) ) ) ) ) ) . ) )	( ( A man ) ( is ( sleeping ( in ( the ( park bench ) ) ) ) ) )	(ROOT (S (NP (NP (DT A) (NN man)) (PP (IN in) (NP (DT a) (JJ blue) (NN shirt)))) (VP (VBZ is) (PP (IN in) (NP (NP (DT a) (NN lab)) (VP (VBG looking) (PP (IN into) (NP (DT a) (NN microscope))))))) (. .)))	(ROOT (S (NP (DT A) (NN man)) (VP (VBZ is) (VP (VBG sleeping) (PP (IN in) (NP (DT the) (NN park) (NN bench)))))))	A man in a blue shirt is in a lab looking into a microscope.	A man is sleeping in the park bench	6303184938.jpg#3	6303184938.jpg#3r1c	contradiction	contradiction	contradiction	contradiction	contradiction
contradiction	( ( An ( indian man ) ) ( ( walks ( past ( ( a temple ) ( on ( his ( way ( to pray ) ) ) ) ) ) ) . ) )	( ( A man ) ( ( fell ( into ( the ( swimming pool ) ) ) ) . ) )	(ROOT (S (NP (DT An) (NN indian) (NN man)) (VP (VBZ walks) (PP (IN past) (NP (NP (DT a) (NN temple)) (PP (IN on) (NP (PRP$ his) (NN way) (S (VP (TO to) (VP (VB pray))))))))) (. .)))	(ROOT (S (NP (DT A) (NN man)) (VP (VBD fell) (PP (IN into) (NP (DT the) (VBG swimming) (NN pool)))) (. .)))	An indian man walks past a temple on his way to pray.	A man fell into the swimming pool.	4696331217.jpg#4	4696331217.jpg#4r1c	contradiction	contradiction	contradiction	contradiction	neutral
entailment	( ( An ( indian man ) ) ( ( walks ( past ( ( a temple ) ( on ( his ( way ( to pray ) ) ) ) ) ) ) . ) )	( ( A man ) ( ( is ( heading ( to ( ( his house ) ( of worship ) ) ) ) ) . ) )	(ROOT (S (NP (DT An) (NN indian) (NN man)) (VP (VBZ walks) (PP (IN past) (NP (NP (DT a) (NN temple)) (PP (IN on) (NP (PRP$ his) (NN way) (S (VP (TO to) (VP (VB pray))))))))) (. .)))	(ROOT (S (NP (DT A) (NN man)) (VP (VBZ is) (VP (VBG heading) (PP (TO to) (NP (NP (PRP$ his) (NN house)) (PP (IN of) (NP (NN worship))))))) (. .)))	An indian man walks past a temple on his way to pray.	A man is heading to his house of worship.	4696331217.jpg#4	4696331217.jpg#4r1e	entailment	entailment	entailment	entailment	entailment
entailment	( ( An ( indian man ) ) ( ( walks ( past ( ( a temple ) ( on ( his ( way ( to pray ) ) ) ) ) ) ) . ) )	( ( An indian ) ( ( is ( on ( his ( way ( to worship ) ) ) ) ) . ) )	(ROOT (S (NP (DT An) (NN indian) (NN man)) (VP (VBZ walks) (PP (IN past) (NP (NP (DT a) (NN temple)) (PP (IN on) (NP (PRP$ his) (NN way) (S (VP (TO to) (VP (VB pray))))))))) (. .)))	(ROOT (S (NP (DT An) (NN indian)) (VP (VBZ is) (PP (IN on) (NP (PRP$ his) (NN way) (S (VP (TO to) (VP (NN worship))))))) (. .)))	An indian man walks past a temple on his way to pray.	An indian is on his way to worship.	4696331217.jpg#4	4696331217.jpg#4r1n	neutral	entailment	neutral	entailment	entailment
contradiction	( ( Masked actors ) ( ( perform ( traditional ( Japanese theater ) ) ) . ) )	( There ( ( is ( ( ( only one ) person ) present ) ) . ) )	(ROOT (S (NP (JJ Masked) (NNS actors)) (VP (VBP perform) (NP (JJ traditional) (JJ Japanese) (NN theater))) (. .)))	(ROOT (S (NP (EX There)) (VP (VBZ is) (ADJP (NP (QP (RB only) (CD one)) (NN person)) (JJ present))) (. .)))	Masked actors perform traditional Japanese theater.	There is only one person present.	6491219357.jpg#4	6491219357.jpg#4r1c	contradiction	contradiction	contradiction	neutral	contradiction
entailment	( ( Masked actors ) ( ( perform ( traditional ( Japanese theater ) ) ) . ) )	( There ( ( are ( ( multiple people ) present ) ) . ) )	(ROOT (S (NP (JJ Masked) (NNS actors)) (VP (VBP perform) (NP (JJ traditional) (JJ Japanese) (NN theater))) (. .)))	(ROOT (S (NP (EX There)) (VP (VBP are) (ADJP (NP (JJ multiple) (NNS people)) (JJ present))) (. .)))	Masked actors perform traditional Japanese theater.	There are multiple people present.	6491219357.jpg#4	6491219357.jpg#4r1e	entailment	entailment	entailment	entailment	entailment
neutral	( ( Masked actors ) ( ( perform ( traditional ( Japanese theater ) ) ) . ) )	( They ( ( are ( in Japan ) ) . ) )	(ROOT (S (NP (JJ Masked) (NNS actors)) (VP (VBP perform) (NP (JJ traditional) (JJ Japanese) (NN theater))) (. .)))	(ROOT (S (NP (PRP They)) (VP (VBP are) (PP (IN in) (NP (NNP Japan)))) (. .)))	Masked actors perform traditional Japanese theater.	They are in Japan.	6491219357.jpg#4	6491219357.jpg#4r1n	neutral	neutral	neutral	neutral	neutral
contradiction	( ( ( A man ) ( in ( ( ( a ( green ( ( Celtic sleeveless ) ( jersey shirt ) ) ) ) and ) ( short stone ) ) ) ) ( ( ( washed ( jean shorts ) ) ( ( sitting and ) eating ) ) . ) )	( ( The man ) ( ( is ( wearing ( a ( Cowboys jersey ) ) ) ) . ) )	(ROOT (S (NP (NP (DT A) (NN man)) (PP (IN in) (NP (NP (DT a) (JJ green) (ADJP (NNP Celtic) (JJ sleeveless)) (NN jersey) (NN shirt)) (CC and) (NP (JJ short) (NN stone))))) (VP (VBD washed) (NP (NN jean) (NNS shorts)) (S (VP (VBG sitting) (CC and) (VBG eating)))) (. .)))	(ROOT (S (NP (DT The) (NN man)) (VP (VBZ is) (VP (VBG wearing) (NP (DT a) (NNPS Cowboys) (NN jersey)))) (. .)))	A man in a green Celtic sleeveless jersey shirt and short stone washed jean shorts sitting and eating.	The man is wearing a Cowboys jersey.	4814816650.jpg#0	4814816650.jpg#0r1c	contradiction	contradiction	contradiction	contradiction	contradiction
neutral	( ( ( A man ) ( in ( ( ( a ( green ( ( Celtic sleeveless ) ( jersey shirt ) ) ) ) and ) ( short stone ) ) ) ) ( ( ( washed ( jean shorts ) ) ( ( sitting and ) eating ) ) . ) )	( ( The man ) ( ( is ( a ( Celtics fan ) ) ) . ) )	(ROOT (S (NP (NP (DT A) (NN man)) (PP (IN in) (NP (NP (DT a) (JJ green) (ADJP (NNP Celtic) (JJ sleeveless)) (NN jersey) (NN shirt)) (CC and) (NP (JJ short) (NN stone))))) (VP (VBD washed) (NP (NN jean) (NNS shorts)) (S (VP (VBG sitting) (CC and) (VBG eating)))) (. .)))	(ROOT (S (NP (DT The) (NN man)) (VP (VBZ is) (NP (DT a) (NNP Celtics) (NN fan))) (. .)))	A man in a green Celtic sleeveless jersey shirt and short stone washed jean shorts sitting and eating.	The man is a Celtics fan.	4814816650.jpg#0	4814816650.jpg#0r1n	neutral	neutral	neutral	neutral	neutral
entailment	( ( ( A man ) ( in ( ( ( a ( green ( ( Celtic sleeveless ) ( jersey shirt ) ) ) ) and ) ( short stone ) ) ) ) ( ( ( washed ( jean shorts ) ) ( ( sitting and ) eating ) ) . ) )	( ( The man ) ( ( is ( having ( a meal ) ) ) . ) )	(ROOT (S (NP (NP (DT A) (NN man)) (PP (IN in) (NP (NP (DT a) (JJ green) (ADJP (NNP Celtic) (JJ sleeveless)) (NN jersey) (NN shirt)) (CC and) (NP (JJ short) (NN stone))))) (VP (VBD washed) (NP (NN jean) (NNS shorts)) (S (VP (VBG sitting) (CC and) (VBG eating)))) (. .)))	(ROOT (S (NP (DT The) (NN man)) (VP (VBZ is) (VP (VBG having) (NP (DT a) (NN meal)))) (. .)))	A man in a green Celtic sleeveless jersey shirt and short stone washed jean shorts sitting and eating.	The man is having a meal.	4814816650.jpg#0	4814816650.jpg#0r1e	entailment	entailment	entailment	entailment	entailment
contradiction	( ( A ( middle-aged man ) ) ( ( 's ( ( shaving ( his beard ) ) ( in ( ( ( a room ) ( with ( white walls ) ) ) ( which ( ( does n't ) ( look ( like ( a bathroom ) ) ) ) ) ) ) ) ) . ) )	( ( a man ) sleeps )	(ROOT (S (NP (DT A) (JJ middle-aged) (NN man)) (VP (VBZ 's) (VP (VBG shaving) (NP (PRP$ his) (NN beard)) (PP (IN in) (NP (NP (DT a) (NN room)) (PP (IN with) (NP (JJ white) (NNS walls))) (SBAR (WHNP (WDT which)) (S (VP (VBZ does) (RB n't) (VP (VB look) (PP (IN like) (NP (DT a) (NN bathroom))))))))))) (. .)))	(ROOT (S (NP (DT a) (NN man)) (VP (VBZ sleeps))))	A middle-aged man's shaving his beard in a room with white walls which does n't look like a bathroom.	a man sleeps	2963949355.jpg#0	2963949355.jpg#0r1c	contradiction	contradiction	contradiction	contradiction	contradiction
entailment	( ( A ( middle-aged man ) ) ( ( 's ( ( shaving ( his beard ) ) ( in ( ( ( a room ) ( with ( white walls ) ) ) ( which ( ( does n't ) ( look ( like ( a bathroom ) ) ) ) ) ) ) ) ) . ) )	( ( a man ) ( is shaving ) )	(ROOT (S (NP (DT A) (JJ middle-aged) (NN man)) (VP (VBZ 's) (VP (VBG shaving) (NP (PRP$ his) (NN beard)) (PP (IN in) (NP (NP (DT a) (NN room)) (PP (IN with) (NP (JJ white) (NNS walls))) (SBAR (WHNP (WDT which)) (S (VP (VBZ does) (RB n't) (VP (VB look) (PP (IN like) (NP (DT a) (NN bathroom))))))))))) (. .)))	(ROOT (S (NP (DT a) (NN man)) (VP (VBZ is) (VP (VBG shaving)))))	A middle-aged man's shaving his beard in a room with white walls which does n't look like a bathroom.	a man is shaving	2963949355.jpg#0	2963949355.jpg#0r1e	entailment	entailment	entailment	entailment	entailment
neutral	( ( A ( middle-aged man ) ) ( ( 's ( ( shaving ( his beard ) ) ( in ( ( ( a room ) ( with ( white walls ) ) ) ( which ( ( does n't ) ( look ( like ( a bathroom ) ) ) ) ) ) ) ) ) . ) )	( ( a man ) ( is ( getting ( ready ( for work ) ) ) ) )	(ROOT (S (NP (DT A) (JJ middle-aged) (NN man)) (VP (VBZ 's) (VP (VBG shaving) (NP (PRP$ his) (NN beard)) (PP (IN in) (NP (NP (DT a) (NN room)) (PP (IN with) (NP (JJ white) (NNS walls))) (SBAR (WHNP (WDT which)) (S (VP (VBZ does) (RB n't) (VP (VB look) (PP (IN like) (NP (DT a) (NN bathroom))))))))))) (. .)))	(ROOT (S (NP (DT a) (NN man)) (VP (VBZ is) (VP (VBG getting) (ADJP (JJ ready) (PP (IN for) (NP (NN work))))))))	A middle-aged man's shaving his beard in a room with white walls which does n't look like a bathroom.	a man is getting ready for work	2963949355.jpg#0	2963949355.jpg#0r1n	neutral	neutral	neutral	neutral	neutral
contradiction	( Young ( man ( walking dog ) ) )	( ( The man ) ( ( is ( walking ( his cat ) ) ) . ) )	(ROOT (NP (NP (NNP Young)) (NP (NN man) (NN walking) (NN dog))))	(ROOT (S (NP (DT The) (NN man)) (VP (VBZ is) (VP (VBG walking) (NP (PRP$ his) (NN cat)))) (. .)))	Young man walking dog	The man is walking his cat.	534886684.jpg#4	534886684.jpg#4r1c	contradiction	contradiction	contradiction	contradiction	contradiction
neutral	( Young ( man ( walking dog ) ) )	( ( The man ) ( ( is ( training ( the dog ) ) ) . ) )	(ROOT (NP (NP (NNP Young)) (NP (NN man) (NN walking) (NN dog))))	(ROOT (S (NP (DT The) (NN man)) (VP (VBZ is) (VP (VBG training) (NP (DT the) (NN dog)))) (. .)))	Young man walking dog	The man is training the dog.	534886684.jpg#4	534886684.jpg#4r1n	neutral	contradiction	neutral	neutral	neutral
entailment	( Young ( man ( walking dog ) ) )	( ( The man ) ( ( is ( with ( his dog ) ) ) . ) )	(ROOT (NP (NP (NNP Young)) (NP (NN man) (NN walking) (NN dog))))	(ROOT (S (NP (DT The) (NN man)) (VP (VBZ is) (PP (IN with) (NP (PRP$ his) (NN dog)))) (. .)))	Young man walking dog	The man is with his dog.	534886684.jpg#4	534886684.jpg#4r1e	entailment	entailment	entailment	entailment	entailment
neutral	( ( ( A woman ) ( in ( a ( patterned shirt ) ) ) ) ( ( ( ( ( hands ( ( a plate ) ( of food ) ) ) ( to ( ( another woman ) ( in ( an apron ) ) ) ) ) , ) ( while ( ( two women ) ( work ( in ( the background ) ) ) ) ) ) . ) )	( Maids ( ( get ( ready ( to ( clean ( the house ) ) ) ) ) . ) )	(ROOT (S (NP (NP (DT A) (NN woman)) (PP (IN in) (NP (DT a) (JJ patterned) (NN shirt)))) (VP (VBZ hands) (NP (NP (DT a) (NN plate)) (PP (IN of) (NP (NN food)))) (PP (TO to) (NP (NP (DT another) (NN woman)) (PP (IN in) (NP (DT an) (NN apron))))) (, ,) (SBAR (IN while) (S (NP (CD two) (NNS women)) (VP (VBP work) (PP (IN in) (NP (DT the) (NN background))))))) (. .)))	(ROOT (S (NP (NNS Maids)) (VP (VBP get) (ADJP (JJ ready) (S (VP (TO to) (VP (VB clean) (NP (DT the) (NN house))))))) (. .)))	A woman in a patterned shirt hands a plate of food to another woman in an apron, while two women work in the background.	Maids get ready to clean the house.	86112925.jpg#0	86112925.jpg#0r1c	contradiction	neutral	neutral	neutral	neutral
neutral	( ( ( A woman ) ( in ( a ( patterned shirt ) ) ) ) ( ( ( ( ( hands ( ( a plate ) ( of food ) ) ) ( to ( ( another woman ) ( in ( an apron ) ) ) ) ) , ) ( while ( ( two women ) ( work ( in ( the background ) ) ) ) ) ) . ) )	( ( Upstanding citizens ) ( ( ( work ( at ( a ( soup kitchen ) ) ) ) ( to ( benefit ( the hungry ) ) ) ) . ) )	(ROOT (S (NP (NP (DT A) (NN woman)) (PP (IN in) (NP (DT a) (JJ patterned) (NN shirt)))) (VP (VBZ hands) (NP (NP (DT a) (NN plate)) (PP (IN of) (NP (NN food)))) (PP (TO to) (NP (NP (DT another) (NN woman)) (PP (IN in) (NP (DT an) (NN apron))))) (, ,) (SBAR (IN while) (S (NP (CD two) (NNS women)) (VP (VBP work) (PP (IN in) (NP (DT the) (NN background))))))) (. .)))	(ROOT (S (NP (VBG Upstanding) (NNS citizens)) (VP (VBP work) (PP (IN at) (NP (DT a) (NN soup) (NN kitchen))) (S (VP (TO to) (VP (VB benefit) (NP (DT the) (JJ hungry)))))) (. .)))	A woman in a patterned shirt hands a plate of food to another woman in an apron, while two women work in the background.	Upstanding citizens work at a soup kitchen to benefit the hungry.	86112925.jpg#0	86112925.jpg#0r1n	neutral	contradiction	neutral	entailment	neutral
entailment	( ( ( A woman ) ( in ( a ( patterned shirt ) ) ) ) ( ( ( ( ( hands ( ( a plate ) ( of food ) ) ) ( to ( ( another woman ) ( in ( an apron ) ) ) ) ) , ) ( while ( ( two women ) ( work ( in ( the background ) ) ) ) ) ) . ) )	( ( Several women ) ( ( collaborate ( to ( ( hand out ) food ) ) ) . ) )	(ROOT (S (NP (NP (DT A) (NN woman)) (PP (IN in) (NP (DT a) (JJ patterned) (NN shirt)))) (VP (VBZ hands) (NP (NP (DT a) (NN plate)) (PP (IN of) (NP (NN food)))) (PP (TO to) (NP (NP (DT another) (NN woman)) (PP (IN in) (NP (DT an) (NN apron))))) (, ,) (SBAR (IN while) (S (NP (CD two) (NNS women)) (VP (VBP work) (PP (IN in) (NP (DT the) (NN background))))))) (. .)))	(ROOT (S (NP (JJ Several) (NNS women)) (VP (VBD collaborate) (S (VP (TO to) (VP (VB hand) (PRT (RP out)) (NP (NN food)))))) (. .)))	A woman in a patterned shirt hands a plate of food to another woman in an apron, while two women work in the background.	Several women collaborate to hand out food.	86112925.jpg#0	86112925.jpg#0r1e	entailment	entailment	neutral	contradiction	entailment
entailment	( ( ( ( ( a ( large house ) ) ( with ( ( ( three stories ) and ) ( 3 ( matching balconies ) ) ) ) ) , ) ( with ( ( one person ) ( standing ( on ( ( each balcony ) ( overlooking onlookers ) ) ) ) ) ) ) . )	( ( The house ) ( ( has balconies ) . ) )	(ROOT (NP (NP (DT a) (JJ large) (NN house)) (PP (IN with) (NP (NP (CD three) (NNS stories)) (CC and) (NP (CD 3) (JJ matching) (NNS balconies)))) (, ,) (PP (IN with) (NP (NP (CD one) (NN person)) (VP (VBG standing) (PP (IN on) (NP (NP (DT each) (NN balcony)) (VP (VBG overlooking) (NP (NNS onlookers)))))))) (. .)))	(ROOT (S (NP (DT The) (NN house)) (VP (VBZ has) (NP (NNS balconies))) (. .)))	a large house with three stories and 3 matching balconies, with one person standing on each balcony overlooking onlookers.	The house has balconies.	4555563603.jpg#0	4555563603.jpg#0r1e	entailment	entailment	entailment	entailment	entailment
neutral	( ( ( ( ( a ( large house ) ) ( with ( ( ( three stories ) and ) ( 3 ( matching balconies ) ) ) ) ) , ) ( with ( ( one person ) ( standing ( on ( ( each balcony ) ( overlooking onlookers ) ) ) ) ) ) ) . )	( ( The house ) ( ( is ( by ( the beach ) ) ) . ) )	(ROOT (NP (NP (DT a) (JJ large) (NN house)) (PP (IN with) (NP (NP (CD three) (NNS stories)) (CC and) (NP (CD 3) (JJ matching) (NNS balconies)))) (, ,) (PP (IN with) (NP (NP (CD one) (NN person)) (VP (VBG standing) (PP (IN on) (NP (NP (DT each) (NN balcony)) (VP (VBG overlooking) (NP (NNS onlookers)))))))) (. .)))	(ROOT (S (NP (DT The) (NN house)) (VP (VBZ is) (PP (IN by) (NP (DT the) (NN beach)))) (. .)))	a large house with three stories and 3 matching balconies, with one person standing on each balcony overlooking onlookers.	The house is by the beach.	4555563603.jpg#0	4555563603.jpg#0r1n	neutral	neutral	neutral	neutral	neutral
[truncated: 9,473 more rows]
