# Supplementary material for: The geometry of meaning: evaluating sentence embeddings from diverse transformer-based models for natural language inference
Source: PeerJ Comput Sci. 2025 Jun 16;11:e2957. doi: 10.7717/peerj-cs.2957 (PMC12193426; doi:10.7717/peerj-cs.2957)
Supplement: Supplemental Information 5 [file peerj-cs-11-2957-s005.zip]

Archive with 1 entries (1 files):
- snli_1.0_test.csv
