# Supplementary material for: The geometry of meaning: evaluating sentence embeddings from diverse transformer-based models for natural language inference
Source: PeerJ Comput Sci. 2025 Jun 16;11:e2957. doi: 10.7717/peerj-cs.2957 (PMC12193426; doi:10.7717/peerj-cs.2957)
Supplement: Supplemental Information 5 [file peerj-cs-11-2957-s005.zip › snli_1.0_test.csv]

gold_label	sentence1_binary_parse	sentence2_binary_parse	sentence1_parse	sentence2_parse	sentence1	sentence2	captionID	pairID	label1	label2	label3	label4	label5
neutral	( ( This ( church choir ) ) ( ( ( sings ( to ( the masses ) ) ) ( as ( they ( ( sing ( joyous songs ) ) ( from ( ( the book ) ( at ( a church ) ) ) ) ) ) ) ) . ) )	( ( The church ) ( ( has ( cracks ( in ( the ceiling ) ) ) ) . ) )	(ROOT (S (NP (DT This) (NN church) (NN choir)) (VP (VBZ sings) (PP (TO to) (NP (DT the) (NNS masses))) (SBAR (IN as) (S (NP (PRP they)) (VP (VBP sing) (NP (JJ joyous) (NNS songs)) (PP (IN from) (NP (NP (DT the) (NN book)) (PP (IN at) (NP (DT a) (NN church))))))))) (. .)))	(ROOT (S (NP (DT The) (NN church)) (VP (VBZ has) (NP (NP (NNS cracks)) (PP (IN in) (NP (DT the) (NN ceiling))))) (. .)))	This church choir sings to the masses as they sing joyous songs from the book at a church.	The church has cracks in the ceiling.	2677109430.jpg#1	2677109430.jpg#1r1n	neutral	contradiction	contradiction	neutral	neutral
entailment	( ( This ( church choir ) ) ( ( ( sings ( to ( the masses ) ) ) ( as ( they ( ( sing ( joyous songs ) ) ( from ( ( the book ) ( at ( a church ) ) ) ) ) ) ) ) . ) )	( ( The church ) ( ( is ( filled ( with song ) ) ) . ) )	(ROOT (S (NP (DT This) (NN church) (NN choir)) (VP (VBZ sings) (PP (TO to) (NP (DT the) (NNS masses))) (SBAR (IN as) (S (NP (PRP they)) (VP (VBP sing) (NP (JJ joyous) (NNS songs)) (PP (IN from) (NP (NP (DT the) (NN book)) (PP (IN at) (NP (DT a) (NN church))))))))) (. .)))	(ROOT (S (NP (DT The) (NN church)) (VP (VBZ is) (VP (VBN filled) (PP (IN with) (NP (NN song))))) (. .)))	This church choir sings to the masses as they sing joyous songs from the book at a church.	The church is filled with song.	2677109430.jpg#1	2677109430.jpg#1r1e	entailment	entailment	entailment	neutral	entailment
contradiction	( ( This ( church choir ) ) ( ( ( sings ( to ( the masses ) ) ) ( as ( they ( ( sing ( joyous songs ) ) ( from ( ( the book ) ( at ( a church ) ) ) ) ) ) ) ) . ) )	( ( ( A choir ) ( singing ( at ( a ( baseball game ) ) ) ) ) . )	(ROOT (S (NP (DT This) (NN church) (NN choir)) (VP (VBZ sings) (PP (TO to) (NP (DT the) (NNS masses))) (SBAR (IN as) (S (NP (PRP they)) (VP (VBP sing) (NP (JJ joyous) (NNS songs)) (PP (IN from) (NP (NP (DT the) (NN book)) (PP (IN at) (NP (DT a) (NN church))))))))) (. .)))	(ROOT (NP (NP (DT A) (NN choir)) (VP (VBG singing) (PP (IN at) (NP (DT a) (NN baseball) (NN game)))) (. .)))	This church choir sings to the masses as they sing joyous songs from the book at a church.	A choir singing at a baseball game.	2677109430.jpg#1	2677109430.jpg#1r1c	contradiction	contradiction	contradiction	contradiction	contradiction
neutral	( ( ( A woman ) ( with ( ( ( ( ( a ( green headscarf ) ) , ) ( blue shirt ) ) and ) ( a ( ( very big ) grin ) ) ) ) ) . )	( ( The woman ) ( ( is young ) . ) )	(ROOT (NP (NP (DT A) (NN woman)) (PP (IN with) (NP (NP (DT a) (JJ green) (NN headscarf)) (, ,) (NP (JJ blue) (NN shirt)) (CC and) (NP (DT a) (ADJP (RB very) (JJ big)) (NN grin)))) (. .)))	(ROOT (S (NP (DT The) (NN woman)) (VP (VBZ is) (ADJP (JJ young))) (. .)))	A woman with a green headscarf, blue shirt and a very big grin.	The woman is young.	6160193920.jpg#4	6160193920.jpg#4r1n	neutral	neutral	neutral	neutral	neutral
entailment	( ( ( A woman ) ( with ( ( ( ( ( a ( green headscarf ) ) , ) ( blue shirt ) ) and ) ( a ( ( very big ) grin ) ) ) ) ) . )	( ( The woman ) ( ( is ( very happy ) ) . ) )	(ROOT (NP (NP (DT A) (NN woman)) (PP (IN with) (NP (NP (DT a) (JJ green) (NN headscarf)) (, ,) (NP (JJ blue) (NN shirt)) (CC and) (NP (DT a) (ADJP (RB very) (JJ big)) (NN grin)))) (. .)))	(ROOT (S (NP (DT The) (NN woman)) (VP (VBZ is) (ADJP (RB very) (JJ happy))) (. .)))	A woman with a green headscarf, blue shirt and a very big grin.	The woman is very happy.	6160193920.jpg#4	6160193920.jpg#4r1e	entailment	entailment	contradiction	entailment	neutral
contradiction	( ( ( A woman ) ( with ( ( ( ( ( a ( green headscarf ) ) , ) ( blue shirt ) ) and ) ( a ( ( very big ) grin ) ) ) ) ) . )	( ( The woman ) ( ( has ( been shot ) ) . ) )	(ROOT (NP (NP (DT A) (NN woman)) (PP (IN with) (NP (NP (DT a) (JJ green) (NN headscarf)) (, ,) (NP (JJ blue) (NN shirt)) (CC and) (NP (DT a) (ADJP (RB very) (JJ big)) (NN grin)))) (. .)))	(ROOT (S (NP (DT The) (NN woman)) (VP (VBZ has) (VP (VBN been) (VP (VBN shot)))) (. .)))	A woman with a green headscarf, blue shirt and a very big grin.	The woman has been shot.	6160193920.jpg#4	6160193920.jpg#4r1c	contradiction	contradiction	neutral	contradiction	contradiction
entailment	( ( ( An ( old man ) ) ( with ( a package ) ) ) ( ( poses ( in ( front ( of ( an advertisement ) ) ) ) ) . ) )	( ( A man ) ( ( poses ( in ( front ( of ( an ad ) ) ) ) ) . ) )	(ROOT (S (NP (NP (DT An) (JJ old) (NN man)) (PP (IN with) (NP (DT a) (NN package)))) (VP (VBZ poses) (PP (IN in) (NP (NP (NN front)) (PP (IN of) (NP (DT an) (NN advertisement)))))) (. .)))	(ROOT (S (NP (DT A) (NN man)) (VP (VBZ poses) (PP (IN in) (NP (NP (NN front)) (PP (IN of) (NP (DT an) (NN ad)))))) (. .)))	An old man with a package poses in front of an advertisement.	A man poses in front of an ad.	4791890474.jpg#3	4791890474.jpg#3r1e	entailment	entailment	entailment	entailment	entailment
neutral	( ( ( An ( old man ) ) ( with ( a package ) ) ) ( ( poses ( in ( front ( of ( an advertisement ) ) ) ) ) . ) )	( ( A man ) ( ( poses ( in ( front ( of ( ( an ad ) ( for beer ) ) ) ) ) ) . ) )	(ROOT (S (NP (NP (DT An) (JJ old) (NN man)) (PP (IN with) (NP (DT a) (NN package)))) (VP (VBZ poses) (PP (IN in) (NP (NP (NN front)) (PP (IN of) (NP (DT an) (NN advertisement)))))) (. .)))	(ROOT (S (NP (DT A) (NN man)) (VP (VBZ poses) (PP (IN in) (NP (NP (NN front)) (PP (IN of) (NP (NP (DT an) (NN ad)) (PP (IN for) (NP (NN beer)))))))) (. .)))	An old man with a package poses in front of an advertisement.	A man poses in front of an ad for beer.	4791890474.jpg#3	4791890474.jpg#3r1n	neutral	neutral	entailment	neutral	neutral
contradiction	( ( ( An ( old man ) ) ( with ( a package ) ) ) ( ( poses ( in ( front ( of ( an advertisement ) ) ) ) ) . ) )	( ( A man ) ( ( walks ( by ( an ad ) ) ) . ) )	(ROOT (S (NP (NP (DT An) (JJ old) (NN man)) (PP (IN with) (NP (DT a) (NN package)))) (VP (VBZ poses) (PP (IN in) (NP (NP (NN front)) (PP (IN of) (NP (DT an) (NN advertisement)))))) (. .)))	(ROOT (S (NP (DT A) (NN man)) (VP (VBZ walks) (PP (IN by) (NP (DT an) (NN ad)))) (. .)))	An old man with a package poses in front of an advertisement.	A man walks by an ad.	4791890474.jpg#3	4791890474.jpg#3r1c	contradiction	neutral	contradiction	contradiction	contradiction
neutral	( ( ( A statue ) ( at ( a museum ) ) ) ( ( that no ) ( ( seems ( to ( be ( looking at ) ) ) ) . ) ) )	( ( ( ( ( The statue ) ( is offensive ) ) and ) ( people ( are ( mad ( that ( it ( is ( on display ) ) ) ) ) ) ) ) . )	(ROOT (S (NP (NP (DT A) (NN statue)) (PP (IN at) (NP (DT a) (NN museum)))) (ADVP (RB that) (RB no)) (VP (VBZ seems) (S (VP (TO to) (VP (VB be) (VP (VBG looking) (ADVP (IN at))))))) (. .)))	(ROOT (S (S (NP (DT The) (NN statue)) (VP (VBZ is) (ADJP (JJ offensive)))) (CC and) (S (NP (NNS people)) (VP (VBP are) (ADJP (JJ mad) (SBAR (IN that) (S (NP (PRP it)) (VP (VBZ is) (PP (IN on) (NP (NN display))))))))) (. .)))	A statue at a museum that no seems to be looking at.	The statue is offensive and people are mad that it is on display.	6526219567.jpg#4	6526219567.jpg#4r1n	neutral	neutral	contradiction	contradiction	neutral
entailment	( ( ( A statue ) ( at ( a museum ) ) ) ( ( that no ) ( ( seems ( to ( be ( looking at ) ) ) ) . ) ) )	( There ( ( ( is ( a statue ) ) ( that ( ( not ( many people ) ) ( seem ( to ( be ( interested in ) ) ) ) ) ) ) . ) )	(ROOT (S (NP (NP (DT A) (NN statue)) (PP (IN at) (NP (DT a) (NN museum)))) (ADVP (RB that) (RB no)) (VP (VBZ seems) (S (VP (TO to) (VP (VB be) (VP (VBG looking) (ADVP (IN at))))))) (. .)))	(ROOT (S (NP (EX There)) (VP (VBZ is) (NP (DT a) (NN statue)) (SBAR (IN that) (S (NP (RB not) (JJ many) (NNS people)) (VP (VBP seem) (S (VP (TO to) (VP (VB be) (ADJP (JJ interested) (PP (IN in)))))))))) (. .)))	A statue at a museum that no seems to be looking at.	There is a statue that not many people seem to be interested in.	6526219567.jpg#4	6526219567.jpg#4r1e	entailment	entailment	entailment	entailment	entailment
contradiction	( ( ( A statue ) ( at ( a museum ) ) ) ( ( that no ) ( ( seems ( to ( be ( looking at ) ) ) ) . ) ) )	( ( Tons ( of people ) ) ( ( are ( gathered ( around ( the statue ) ) ) ) . ) )	(ROOT (S (NP (NP (DT A) (NN statue)) (PP (IN at) (NP (DT a) (NN museum)))) (ADVP (RB that) (RB no)) (VP (VBZ seems) (S (VP (TO to) (VP (VB be) (VP (VBG looking) (ADVP (IN at))))))) (. .)))	(ROOT (S (NP (NP (NNS Tons)) (PP (IN of) (NP (NNS people)))) (VP (VBP are) (VP (VBN gathered) (PP (IN around) (NP (DT the) (NN statue))))) (. .)))	A statue at a museum that no seems to be looking at.	Tons of people are gathered around the statue.	6526219567.jpg#4	6526219567.jpg#4r1c	contradiction	contradiction	contradiction	contradiction	contradiction
entailment	( ( A ( land rover ) ) ( ( is ( being ( driven ( across ( a river ) ) ) ) ) . ) )	( ( A ( Land Rover ) ) ( ( is ( splashing ( water ( as ( it ( crosses ( a river ) ) ) ) ) ) ) . ) )	(ROOT (S (NP (DT A) (NN land) (NN rover)) (VP (VBZ is) (VP (VBG being) (VP (VBN driven) (PP (IN across) (NP (DT a) (NN river)))))) (. .)))	(ROOT (S (NP (DT A) (NNP Land) (NNP Rover)) (VP (VBZ is) (NP (VBG splashing) (NN water) (SBAR (IN as) (S (NP (PRP it)) (VP (VBZ crosses) (NP (DT a) (NN river))))))) (. .)))	A land rover is being driven across a river.	A Land Rover is splashing water as it crosses a river.	2832076014.jpg#2	2832076014.jpg#2r1n	neutral	entailment	entailment	entailment	neutral
entailment	( ( A ( land rover ) ) ( ( is ( being ( driven ( across ( a river ) ) ) ) ) . ) )	( ( A vehicle ) ( ( is ( crossing ( a river ) ) ) . ) )	(ROOT (S (NP (DT A) (NN land) (NN rover)) (VP (VBZ is) (VP (VBG being) (VP (VBN driven) (PP (IN across) (NP (DT a) (NN river)))))) (. .)))	(ROOT (S (NP (DT A) (NN vehicle)) (VP (VBZ is) (VP (VBG crossing) (NP (DT a) (NN river)))) (. .)))	A land rover is being driven across a river.	A vehicle is crossing a river.	2832076014.jpg#2	2832076014.jpg#2r1e	entailment	entailment	entailment	entailment	entailment
contradiction	( ( A ( land rover ) ) ( ( is ( being ( driven ( across ( a river ) ) ) ) ) . ) )	( ( A sedan ) ( ( is ( stuck ( in ( ( the middle ) ( of ( a river ) ) ) ) ) ) . ) )	(ROOT (S (NP (DT A) (NN land) (NN rover)) (VP (VBZ is) (VP (VBG being) (VP (VBN driven) (PP (IN across) (NP (DT a) (NN river)))))) (. .)))	(ROOT (S (NP (DT A) (NN sedan)) (VP (VBZ is) (VP (VBN stuck) (PP (IN in) (NP (NP (DT the) (NN middle)) (PP (IN of) (NP (DT a) (NN river))))))) (. .)))	A land rover is being driven across a river.	A sedan is stuck in the middle of a river.	2832076014.jpg#2	2832076014.jpg#2r1c	contradiction	contradiction	contradiction	contradiction	contradiction
contradiction	( ( ( A man ) ( ( playing ( an ( electric guitar ) ) ) ( on stage ) ) ) . )	( ( ( A ( man ( playing banjo ) ) ) ( on ( the floor ) ) ) . )	(ROOT (NP (NP (DT A) (NN man)) (VP (VBG playing) (NP (DT an) (JJ electric) (NN guitar)) (PP (IN on) (NP (NN stage)))) (. .)))	(ROOT (NP (NP (DT A) (NN man) (VBG playing) (NN banjo)) (PP (IN on) (NP (DT the) (NN floor))) (. .)))	A man playing an electric guitar on stage.	A man playing banjo on the floor.	1034985636.jpg#3	1034985636.jpg#3r1c	contradiction	contradiction	contradiction	contradiction	contradiction
entailment	( ( ( A man ) ( ( playing ( an ( electric guitar ) ) ) ( on stage ) ) ) . )	( ( ( A ( man ( playing guitar ) ) ) ( on stage ) ) . )	(ROOT (NP (NP (DT A) (NN man)) (VP (VBG playing) (NP (DT an) (JJ electric) (NN guitar)) (PP (IN on) (NP (NN stage)))) (. .)))	(ROOT (NP (NP (DT A) (NN man) (VBG playing) (NN guitar)) (PP (IN on) (NP (NN stage))) (. .)))	A man playing an electric guitar on stage.	A man playing guitar on stage.	1034985636.jpg#3	1034985636.jpg#3r1e	entailment	entailment	entailment	entailment
neutral	( ( ( A man ) ( ( playing ( an ( electric guitar ) ) ) ( on stage ) ) ) . )	( ( A man ) ( ( is ( performing ( for cash ) ) ) . ) )	(ROOT (NP (NP (DT A) (NN man)) (VP (VBG playing) (NP (DT an) (JJ electric) (NN guitar)) (PP (IN on) (NP (NN stage)))) (. .)))	(ROOT (S (NP (DT A) (NN man)) (VP (VBZ is) (VP (VBG performing) (PP (IN for) (NP (NN cash))))) (. .)))	A man playing an electric guitar on stage.	A man is performing for cash.	1034985636.jpg#3	1034985636.jpg#3r1n	neutral	neutral	neutral	contradiction	neutral
entailment	( ( ( ( A ( blond-haired doctor ) ) and ) ( ( her ( African ( american assistant ) ) ) looking ) ) ( ( threw ( new ( medical manuals ) ) ) . ) )	( ( A doctor ) ( is ( looking ( at ( a book ) ) ) ) )	(ROOT (S (NP (NP (DT A) (JJ blond-haired) (NN doctor)) (CC and) (NP (NP (PRP$ her) (JJ African) (NN american) (NN assistant)) (VP (VBG looking)))) (VP (VBD threw) (NP (JJ new) (JJ medical) (NNS manuals))) (. .)))	(ROOT (S (NP (DT A) (NN doctor)) (VP (VBZ is) (VP (VBG looking) (PP (IN at) (NP (DT a) (NN book)))))))	A blond-haired doctor and her African american assistant looking threw new medical manuals.	A doctor is looking at a book	3856149623.jpg#1	3856149623.jpg#1r1e	entailment	entailment	entailment	entailment	entailment
contradiction	( ( ( ( A ( blond-haired doctor ) ) and ) ( ( her ( African ( american assistant ) ) ) looking ) ) ( ( threw ( new ( medical manuals ) ) ) . ) )	( ( A man ) ( is ( eating ( ( pb and ) j ) ) ) )	(ROOT (S (NP (NP (DT A) (JJ blond-haired) (NN doctor)) (CC and) (NP (NP (PRP$ her) (JJ African) (NN american) (NN assistant)) (VP (VBG looking)))) (VP (VBD threw) (NP (JJ new) (JJ medical) (NNS manuals))) (. .)))	(ROOT (S (NP (DT A) (NN man)) (VP (VBZ is) (VP (VBG eating) (NP (NN pb) (CC and) (NN j))))))	A blond-haired doctor and her African american assistant looking threw new medical manuals.	A man is eating pb and j	3856149623.jpg#1	3856149623.jpg#1r1c	contradiction	contradiction	contradiction	contradiction	contradiction
neutral	( ( ( ( A ( blond-haired doctor ) ) and ) ( ( her ( African ( american assistant ) ) ) looking ) ) ( ( threw ( new ( medical manuals ) ) ) . ) )	( ( A doctor ) ( is studying ) )	(ROOT (S (NP (NP (DT A) (JJ blond-haired) (NN doctor)) (CC and) (NP (NP (PRP$ her) (JJ African) (NN american) (NN assistant)) (VP (VBG looking)))) (VP (VBD threw) (NP (JJ new) (JJ medical) (NNS manuals))) (. .)))	(ROOT (S (NP (DT A) (NN doctor)) (VP (VBZ is) (VP (VBG studying)))))	A blond-haired doctor and her African american assistant looking threw new medical manuals.	A doctor is studying	3856149623.jpg#1	3856149623.jpg#1r1n	neutral	contradiction	neutral	neutral	entailment
contradiction	( ( ( One ( tan girl ) ) ( with ( a ( wool hat ) ) ) ) ( ( is ( ( ( ( ( running and ) leaning ) ( over ( an object ) ) ) , ) ( while ( ( ( another person ) ( in ( a ( wool hat ) ) ) ) ( is ( sitting ( on ( the ground ) ) ) ) ) ) ) ) . ) )	( ( A boy ) ( runs ( into ( a wall ) ) ) )	(ROOT (S (NP (NP (CD One) (JJ tan) (NN girl)) (PP (IN with) (NP (DT a) (NN wool) (NN hat)))) (VP (VBZ is) (VP (VBG running) (CC and) (VBG leaning) (PP (IN over) (NP (DT an) (NN object))) (, ,) (SBAR (IN while) (S (NP (NP (DT another) (NN person)) (PP (IN in) (NP (DT a) (NN wool) (NN hat)))) (VP (VBZ is) (VP (VBG sitting) (PP (IN on) (NP (DT the) (NN ground))))))))) (. .)))	(ROOT (S (NP (DT A) (NN boy)) (VP (VBZ runs) (PP (IN into) (NP (DT a) (NN wall))))))	One tan girl with a wool hat is running and leaning over an object, while another person in a wool hat is sitting on the ground.	A boy runs into a wall	3827316480.jpg#0	3827316480.jpg#0r1c	contradiction	contradiction	contradiction	contradiction	entailment
entailment	( ( ( One ( tan girl ) ) ( with ( a ( wool hat ) ) ) ) ( ( is ( ( ( ( ( running and ) leaning ) ( over ( an object ) ) ) , ) ( while ( ( ( another person ) ( in ( a ( wool hat ) ) ) ) ( is ( sitting ( on ( the ground ) ) ) ) ) ) ) ) . ) )	( ( A ( tan ( girl runs ) ) ) ( leans ( over ( an object ) ) ) )	(ROOT (S (NP (NP (CD One) (JJ tan) (NN girl)) (PP (IN with) (NP (DT a) (NN wool) (NN hat)))) (VP (VBZ is) (VP (VBG running) (CC and) (VBG leaning) (PP (IN over) (NP (DT an) (NN object))) (, ,) (SBAR (IN while) (S (NP (NP (DT another) (NN person)) (PP (IN in) (NP (DT a) (NN wool) (NN hat)))) (VP (VBZ is) (VP (VBG sitting) (PP (IN on) (NP (DT the) (NN ground))))))))) (. .)))	(ROOT (S (NP (DT A) (JJ tan) (NN girl) (NNS runs)) (VP (VBZ leans) (PP (IN over) (NP (DT an) (NN object))))))	One tan girl with a wool hat is running and leaning over an object, while another person in a wool hat is sitting on the ground.	A tan girl runs leans over an object	3827316480.jpg#0	3827316480.jpg#0r1e	entailment	entailment	entailment	entailment	entailment
neutral	( ( ( One ( tan girl ) ) ( with ( a ( wool hat ) ) ) ) ( ( is ( ( ( ( ( running and ) leaning ) ( over ( an object ) ) ) , ) ( while ( ( ( another person ) ( in ( a ( wool hat ) ) ) ) ( is ( sitting ( on ( the ground ) ) ) ) ) ) ) ) . ) )	( ( A man ) ( watches ( his ( daughter leap ) ) ) )	(ROOT (S (NP (NP (CD One) (JJ tan) (NN girl)) (PP (IN with) (NP (DT a) (NN wool) (NN hat)))) (VP (VBZ is) (VP (VBG running) (CC and) (VBG leaning) (PP (IN over) (NP (DT an) (NN object))) (, ,) (SBAR (IN while) (S (NP (NP (DT another) (NN person)) (PP (IN in) (NP (DT a) (NN wool) (NN hat)))) (VP (VBZ is) (VP (VBG sitting) (PP (IN on) (NP (DT the) (NN ground))))))))) (. .)))	(ROOT (S (NP (DT A) (NN man)) (VP (VBZ watches) (NP (PRP$ his) (NN daughter) (NN leap)))))	One tan girl with a wool hat is running and leaning over an object, while another person in a wool hat is sitting on the ground.	A man watches his daughter leap	3827316480.jpg#0	3827316480.jpg#0r1n	neutral	contradiction	neutral	contradiction	neutral
neutral	( ( A ( young family ) ) ( ( enjoys ( ( feeling ( ocean waves ) ) ( lap ( at ( their feet ) ) ) ) ) . ) )	( ( ( ( A ( young man ) ) and ) woman ) ( ( ( take ( their child ) ) ( to ( ( the beach ) ( for ( the ( first time ) ) ) ) ) ) . ) )	(ROOT (S (NP (DT A) (JJ young) (NN family)) (VP (VBZ enjoys) (SBAR (S (NP (NN feeling) (NN ocean) (NNS waves)) (VP (VBP lap) (PP (IN at) (NP (PRP$ their) (NNS feet))))))) (. .)))	(ROOT (S (NP (NP (DT A) (JJ young) (NN man)) (CC and) (NP (NN woman))) (VP (VBP take) (NP (PRP$ their) (NN child)) (PP (TO to) (NP (NP (DT the) (NN beach)) (PP (IN for) (NP (DT the) (JJ first) (NN time)))))) (. .)))	A young family enjoys feeling ocean waves lap at their feet.	A young man and woman take their child to the beach for the first time.	2946464027.jpg#0	2946464027.jpg#0r1n	neutral	neutral	neutral	neutral	entailment
contradiction	( ( A ( young family ) ) ( ( enjoys ( ( feeling ( ocean waves ) ) ( lap ( at ( their feet ) ) ) ) ) . ) )	( ( A family ) ( ( ( is out ) ( at ( a restaurant ) ) ) . ) )	(ROOT (S (NP (DT A) (JJ young) (NN family)) (VP (VBZ enjoys) (SBAR (S (NP (NN feeling) (NN ocean) (NNS waves)) (VP (VBP lap) (PP (IN at) (NP (PRP$ their) (NNS feet))))))) (. .)))	(ROOT (S (NP (DT A) (NN family)) (VP (VBZ is) (ADVP (RB out)) (PP (IN at) (NP (DT a) (NN restaurant)))) (. .)))	A young family enjoys feeling ocean waves lap at their feet.	A family is out at a restaurant.	2946464027.jpg#0	2946464027.jpg#0r1c	contradiction	contradiction	contradiction	contradiction	contradiction
entailment	( ( A ( young family ) ) ( ( enjoys ( ( feeling ( ocean waves ) ) ( lap ( at ( their feet ) ) ) ) ) . ) )	( ( A family ) ( ( is ( at ( the beach ) ) ) . ) )	(ROOT (S (NP (DT A) (JJ young) (NN family)) (VP (VBZ enjoys) (SBAR (S (NP (NN feeling) (NN ocean) (NNS waves)) (VP (VBP lap) (PP (IN at) (NP (PRP$ their) (NNS feet))))))) (. .)))	(ROOT (S (NP (DT A) (NN family)) (VP (VBZ is) (PP (IN at) (NP (DT the) (NN beach)))) (. .)))	A young family enjoys feeling ocean waves lap at their feet.	A family is at the beach.	2946464027.jpg#0	2946464027.jpg#0r1e	entailment	entailment	entailment	entailment	neutral
entailment	( ( A couple ) ( ( ( walk ( hand ( in hand ) ) ) ( down ( a street ) ) ) . ) )	( ( A couple ) ( ( is ( walking together ) ) . ) )	(ROOT (S (NP (DT A) (NN couple)) (VP (VBP walk) (NP (NP (NN hand)) (PP (IN in) (NP (NN hand)))) (PP (IN down) (NP (DT a) (NN street)))) (. .)))	(ROOT (S (NP (DT A) (NN couple)) (VP (VBZ is) (VP (VBG walking) (ADVP (RB together)))) (. .)))	A couple walk hand in hand down a street.	A couple is walking together.	3572548523.jpg#4	3572548523.jpg#4r1e	entailment	entailment	entailment	entailment	neutral
neutral	( ( A couple ) ( ( ( walk ( hand ( in hand ) ) ) ( down ( a street ) ) ) . ) )	( ( The couple ) ( ( is married ) . ) )	(ROOT (S (NP (DT A) (NN couple)) (VP (VBP walk) (NP (NP (NN hand)) (PP (IN in) (NP (NN hand)))) (PP (IN down) (NP (DT a) (NN street)))) (. .)))	(ROOT (S (NP (DT The) (NN couple)) (VP (VBZ is) (VP (VBN married))) (. .)))	A couple walk hand in hand down a street.	The couple is married.	3572548523.jpg#4	3572548523.jpg#4r1n	neutral	neutral	neutral	neutral	neutral
contradiction	( ( A couple ) ( ( ( walk ( hand ( in hand ) ) ) ( down ( a street ) ) ) . ) )	( ( A couple ) ( ( is ( sitting ( on ( a bench ) ) ) ) . ) )	(ROOT (S (NP (DT A) (NN couple)) (VP (VBP walk) (NP (NP (NN hand)) (PP (IN in) (NP (NN hand)))) (PP (IN down) (NP (DT a) (NN street)))) (. .)))	(ROOT (S (NP (DT A) (NN couple)) (VP (VBZ is) (VP (VBG sitting) (PP (IN on) (NP (DT a) (NN bench))))) (. .)))	A couple walk hand in hand down a street.	A couple is sitting on a bench.	3572548523.jpg#4	3572548523.jpg#4r1c	contradiction	contradiction	contradiction	contradiction	contradiction
contradiction	( ( ( ( 3 ( young man ) ) ( in hoods ) ) ( ( standing ( in ( ( the middle ) ( of ( a ( quiet street ) ) ) ) ) ) ( facing ( the camera ) ) ) ) . )	( ( Three people ) ( ( sit ( by ( a ( busy ( street bareheaded ) ) ) ) ) . ) )	(ROOT (NP (NP (NP (CD 3) (JJ young) (NN man)) (PP (IN in) (NP (NNS hoods)))) (VP (VBG standing) (PP (IN in) (NP (NP (DT the) (NN middle)) (PP (IN of) (NP (DT a) (JJ quiet) (NN street))))) (S (VP (VBG facing) (NP (DT the) (NN camera))))) (. .)))	(ROOT (S (NP (CD Three) (NNS people)) (VP (VBP sit) (PP (IN by) (NP (DT a) (JJ busy) (NN street) (NN bareheaded)))) (. .)))	3 young man in hoods standing in the middle of a quiet street facing the camera.	Three people sit by a busy street bareheaded.	4460943467.jpg#0	4460943467.jpg#0r1c	contradiction	contradiction	contradiction	contradiction	contradiction
entailment	( ( ( ( 3 ( young man ) ) ( in hoods ) ) ( ( standing ( in ( ( the middle ) ( of ( a ( quiet street ) ) ) ) ) ) ( facing ( the camera ) ) ) ) . )	( ( ( Three hood ) ( wearing people ) ) ( ( pose ( for ( a picture ) ) ) . ) )	(ROOT (NP (NP (NP (CD 3) (JJ young) (NN man)) (PP (IN in) (NP (NNS hoods)))) (VP (VBG standing) (PP (IN in) (NP (NP (DT the) (NN middle)) (PP (IN of) (NP (DT a) (JJ quiet) (NN street))))) (S (VP (VBG facing) (NP (DT the) (NN camera))))) (. .)))	(ROOT (S (NP (NP (CD Three) (NN hood)) (VP (VBG wearing) (NP (NNS people)))) (VP (VBP pose) (PP (IN for) (NP (DT a) (NN picture)))) (. .)))	3 young man in hoods standing in the middle of a quiet street facing the camera.	Three hood wearing people pose for a picture.	4460943467.jpg#0	4460943467.jpg#0r1n	neutral	entailment	entailment	entailment	entailment
entailment	( ( ( ( 3 ( young man ) ) ( in hoods ) ) ( ( standing ( in ( ( the middle ) ( of ( a ( quiet street ) ) ) ) ) ) ( facing ( the camera ) ) ) ) . )	( ( ( Three hood ) ( wearing people ) ) ( ( stand ( in ( a street ) ) ) . ) )	(ROOT (NP (NP (NP (CD 3) (JJ young) (NN man)) (PP (IN in) (NP (NNS hoods)))) (VP (VBG standing) (PP (IN in) (NP (NP (DT the) (NN middle)) (PP (IN of) (NP (DT a) (JJ quiet) (NN street))))) (S (VP (VBG facing) (NP (DT the) (NN camera))))) (. .)))	(ROOT (S (NP (NP (CD Three) (NN hood)) (VP (VBG wearing) (NP (NNS people)))) (VP (VBP stand) (PP (IN in) (NP (DT a) (NN street)))) (. .)))	3 young man in hoods standing in the middle of a quiet street facing the camera.	Three hood wearing people stand in a street.	4460943467.jpg#0	4460943467.jpg#0r1e	entailment	entailment	entailment	entailment	entailment
entailment	( ( A man ) ( ( reads ( ( the paper ) ( in ( ( a bar ) ( with ( green lighting ) ) ) ) ) ) . ) )	( ( The man ) ( ( is inside ) . ) )	(ROOT (S (NP (DT A) (NN man)) (VP (VBZ reads) (NP (NP (DT the) (NN paper)) (PP (IN in) (NP (NP (DT a) (NN bar)) (PP (IN with) (NP (JJ green) (NN lighting))))))) (. .)))	(ROOT (S (NP (DT The) (NN man)) (VP (VBZ is) (ADVP (RB inside))) (. .)))	A man reads the paper in a bar with green lighting.	The man is inside.	2096485764.jpg#0	2096485764.jpg#0r1e	entailment	entailment	entailment	neutral	entailment
neutral	( ( A man ) ( ( reads ( ( the paper ) ( in ( ( a bar ) ( with ( green lighting ) ) ) ) ) ) . ) )	( ( The man ) ( ( is ( reading ( the sportspage ) ) ) . ) )	(ROOT (S (NP (DT A) (NN man)) (VP (VBZ reads) (NP (NP (DT the) (NN paper)) (PP (IN in) (NP (NP (DT a) (NN bar)) (PP (IN with) (NP (JJ green) (NN lighting))))))) (. .)))	(ROOT (S (NP (DT The) (NN man)) (VP (VBZ is) (VP (VBG reading) (NP (DT the) (NN sportspage)))) (. .)))	A man reads the paper in a bar with green lighting.	The man is reading the sportspage.	2096485764.jpg#0	2096485764.jpg#0r1n	neutral	neutral	neutral	neutral	neutral
contradiction	( ( A man ) ( ( reads ( ( the paper ) ( in ( ( a bar ) ( with ( green lighting ) ) ) ) ) ) . ) )	( ( The man ) ( ( is ( climbing ( a mountain ) ) ) . ) )	(ROOT (S (NP (DT A) (NN man)) (VP (VBZ reads) (NP (NP (DT the) (NN paper)) (PP (IN in) (NP (NP (DT a) (NN bar)) (PP (IN with) (NP (JJ green) (NN lighting))))))) (. .)))	(ROOT (S (NP (DT The) (NN man)) (VP (VBZ is) (VP (VBG climbing) (NP (DT a) (NN mountain)))) (. .)))	A man reads the paper in a bar with green lighting.	The man is climbing a mountain.	2096485764.jpg#0	2096485764.jpg#0r1c	contradiction	contradiction	contradiction	contradiction	contradiction
neutral	( ( Three firefighter ) ( ( ( come out ) ( of ( subway station ) ) ) . ) )	( ( ( Three firefighters ) ( ( putting out ) ( ( a fire ) ( inside ( of ( a ( subway station ) ) ) ) ) ) ) . )	(ROOT (S (NP (CD Three) (NN firefighter)) (VP (VBP come) (PRT (RP out)) (PP (IN of) (NP (NN subway) (NN station)))) (. .)))	(ROOT (NP (NP (CD Three) (NNS firefighters)) (VP (VBG putting) (PRT (RP out)) (NP (NP (DT a) (NN fire)) (PP (JJ inside) (IN of) (NP (DT a) (NN subway) (NN station))))) (. .)))	Three firefighter come out of subway station.	Three firefighters putting out a fire inside of a subway station.	4679111230.jpg#2	4679111230.jpg#2r1n	neutral	neutral	neutral	neutral	neutral
entailment	( ( Three firefighter ) ( ( ( come out ) ( of ( subway station ) ) ) . ) )	( ( ( Three firefighters ) ( ( coming up ) ( from ( a ( subway station ) ) ) ) ) . )	(ROOT (S (NP (CD Three) (NN firefighter)) (VP (VBP come) (PRT (RP out)) (PP (IN of) (NP (NN subway) (NN station)))) (. .)))	(ROOT (NP (NP (CD Three) (NNS firefighters)) (VP (VBG coming) (PRT (RP up)) (PP (IN from) (NP (DT a) (NN subway) (NN station)))) (. .)))	Three firefighter come out of subway station.	Three firefighters coming up from a subway station.	4679111230.jpg#2	4679111230.jpg#2r1e	entailment	entailment	entailment	entailment	entailment
contradiction	( ( Three firefighter ) ( ( ( come out ) ( of ( subway station ) ) ) . ) )	( ( ( Three firefighters ) ( ( playing cards ) ( inside ( a ( fire station ) ) ) ) ) . )	(ROOT (S (NP (CD Three) (NN firefighter)) (VP (VBP come) (PRT (RP out)) (PP (IN of) (NP (NN subway) (NN station)))) (. .)))	(ROOT (NP (NP (CD Three) (NNS firefighters)) (VP (VBG playing) (NP (NNS cards)) (PP (IN inside) (NP (DT a) (NN fire) (NN station)))) (. .)))	Three firefighter come out of subway station.	Three firefighters playing cards inside a fire station.	4679111230.jpg#2	4679111230.jpg#2r1c	contradiction	contradiction	contradiction	contradiction	contradiction
entailment	( ( ( A person ) ( ( ( wearing ( a ( straw hat ) ) ) , ) ( standing ( outside ( ( working ( a ( steel apparatus ) ) ) ( with ( ( a pile ) ( of ( coconuts ( on ( the ground ) ) ) ) ) ) ) ) ) ) ) . )	( ( A person ) ( ( is ( near ( ( a pile ) ( of coconuts ) ) ) ) . ) )	(ROOT (NP (NP (DT A) (NN person)) (VP (VP (VBG wearing) (NP (DT a) (NN straw) (NN hat))) (, ,) (VP (VBG standing) (PP (IN outside) (S (VP (VBG working) (NP (DT a) (NN steel) (NN apparatus)) (PP (IN with) (NP (NP (DT a) (NN pile)) (PP (IN of) (NP (NP (NNS coconuts)) (PP (IN on) (NP (DT the) (NN ground)))))))))))) (. .)))	(ROOT (S (NP (DT A) (NN person)) (VP (VBZ is) (PP (IN near) (NP (NP (DT a) (NN pile)) (PP (IN of) (NP (NNS coconuts)))))) (. .)))	A person wearing a straw hat, standing outside working a steel apparatus with a pile of coconuts on the ground.	A person is near a pile of coconuts.	2892843393.jpg#1	2892843393.jpg#1r1e	entailment	entailment	entailment	entailment	entailment
neutral	( ( ( A person ) ( ( ( wearing ( a ( straw hat ) ) ) , ) ( standing ( outside ( ( working ( a ( steel apparatus ) ) ) ( with ( ( a pile ) ( of ( coconuts ( on ( the ground ) ) ) ) ) ) ) ) ) ) ) . )	( ( A person ) ( ( is ( selling coconuts ) ) . ) )	(ROOT (NP (NP (DT A) (NN person)) (VP (VP (VBG wearing) (NP (DT a) (NN straw) (NN hat))) (, ,) (VP (VBG standing) (PP (IN outside) (S (VP (VBG working) (NP (DT a) (NN steel) (NN apparatus)) (PP (IN with) (NP (NP (DT a) (NN pile)) (PP (IN of) (NP (NP (NNS coconuts)) (PP (IN on) (NP (DT the) (NN ground)))))))))))) (. .)))	(ROOT (S (NP (DT A) (NN person)) (VP (VBZ is) (VP (VBG selling) (NP (NNS coconuts)))) (. .)))	A person wearing a straw hat, standing outside working a steel apparatus with a pile of coconuts on the ground.	A person is selling coconuts.	2892843393.jpg#1	2892843393.jpg#1r1n	neutral	neutral	neutral	neutral	neutral
contradiction	( ( ( A person ) ( ( ( wearing ( a ( straw hat ) ) ) , ) ( standing ( outside ( ( working ( a ( steel apparatus ) ) ) ( with ( ( a pile ) ( of ( coconuts ( on ( the ground ) ) ) ) ) ) ) ) ) ) ) . )	( ( A person ) ( ( is ( burning ( a ( straw hat ) ) ) ) . ) )	(ROOT (NP (NP (DT A) (NN person)) (VP (VP (VBG wearing) (NP (DT a) (NN straw) (NN hat))) (, ,) (VP (VBG standing) (PP (IN outside) (S (VP (VBG working) (NP (DT a) (NN steel) (NN apparatus)) (PP (IN with) (NP (NP (DT a) (NN pile)) (PP (IN of) (NP (NP (NNS coconuts)) (PP (IN on) (NP (DT the) (NN ground)))))))))))) (. .)))	(ROOT (S (NP (DT A) (NN person)) (VP (VBZ is) (VP (VBG burning) (NP (DT a) (NN straw) (NN hat)))) (. .)))	A person wearing a straw hat, standing outside working a steel apparatus with a pile of coconuts on the ground.	A person is burning a straw hat.	2892843393.jpg#1	2892843393.jpg#1r1c	contradiction	contradiction	contradiction	contradiction	contradiction
contradiction	( ( Male ( in ( a ( blue jacket ) ) ) ) ( ( decides ( to ( lay ( in ( the grass ) ) ) ) ) . ) )	( ( ( The guy ) ( in yellow ) ) ( is ( rolling ( on ( the grass ) ) ) ) )	(ROOT (S (NP (NP (NN Male)) (PP (IN in) (NP (DT a) (JJ blue) (NN jacket)))) (VP (VBZ decides) (S (VP (TO to) (VP (VB lay) (PP (IN in) (NP (DT the) (NN grass))))))) (. .)))	(ROOT (S (NP (NP (DT The) (NN guy)) (PP (IN in) (NP (NN yellow)))) (VP (VBZ is) (VP (VBG rolling) (PP (IN on) (NP (DT the) (NN grass)))))))	Male in a blue jacket decides to lay in the grass.	The guy in yellow is rolling on the grass	4923271886.jpg#2	4923271886.jpg#2r1c	contradiction	contradiction	contradiction	contradiction	contradiction
entailment	( ( Male ( in ( a ( blue jacket ) ) ) ) ( ( decides ( to ( lay ( in ( the grass ) ) ) ) ) . ) )	( ( ( The guy ) ( wearing ( a ( blue jacket ) ) ) ) ( is ( laying ( on ( the ( green grass ) ) ) ) ) )	(ROOT (S (NP (NP (NN Male)) (PP (IN in) (NP (DT a) (JJ blue) (NN jacket)))) (VP (VBZ decides) (S (VP (TO to) (VP (VB lay) (PP (IN in) (NP (DT the) (NN grass))))))) (. .)))	(ROOT (S (NP (NP (DT The) (NN guy)) (VP (VBG wearing) (NP (DT a) (JJ blue) (NN jacket)))) (VP (VBZ is) (VP (VBG laying) (PP (IN on) (NP (DT the) (JJ green) (NN grass)))))))	Male in a blue jacket decides to lay in the grass.	The guy wearing a blue jacket is laying on the green grass	4923271886.jpg#2	4923271886.jpg#2r1e	entailment	entailment	entailment	entailment	entailment
neutral	( ( Male ( in ( a ( blue jacket ) ) ) ) ( ( decides ( to ( lay ( in ( the grass ) ) ) ) ) . ) )	( ( ( The guy ) ( wearing ( a ( blue jacket ) ) ) ) ( ( is ( laying ( on ( ( the ( green grass ) ) ( taking ( a nap ) ) ) ) ) ) . ) )	(ROOT (S (NP (NP (NN Male)) (PP (IN in) (NP (DT a) (JJ blue) (NN jacket)))) (VP (VBZ decides) (S (VP (TO to) (VP (VB lay) (PP (IN in) (NP (DT the) (NN grass))))))) (. .)))	(ROOT (S (NP (NP (DT The) (NN guy)) (VP (VBG wearing) (NP (DT a) (JJ blue) (NN jacket)))) (VP (VBZ is) (VP (VBG laying) (PP (IN on) (NP (NP (DT the) (JJ green) (NN grass)) (VP (VBG taking) (NP (DT a) (NN nap))))))) (. .)))	Male in a blue jacket decides to lay in the grass.	The guy wearing a blue jacket is laying on the green grass taking a nap.	4923271886.jpg#2	4923271886.jpg#2r1n	neutral	neutral	neutral	neutral	neutral
neutral	( ( During ( calf roping ) ) ( ( a cowboy ) ( ( ( calls off ) ( his horse ) ) . ) ) )	( ( A ( first ( time roper ) ) ) ( ( ( falls off ) ( his horse ) ) . ) )	(ROOT (S (PP (IN During) (NP (NN calf) (NN roping))) (NP (DT a) (NN cowboy)) (VP (VBZ calls) (PRT (RP off)) (NP (PRP$ his) (NN horse))) (. .)))	(ROOT (S (NP (DT A) (JJ first) (NN time) (NN roper)) (VP (VBZ falls) (PRT (RP off)) (NP (PRP$ his) (NN horse))) (. .)))	During calf roping a cowboy calls off his horse.	A first time roper falls off his horse.	2972268289.jpg#4	2972268289.jpg#4r1n	neutral	neutral	neutral	contradiction	contradiction
-	( ( During ( calf roping ) ) ( ( a cowboy ) ( ( ( calls off ) ( his horse ) ) . ) ) )	( ( Cowboy ( ( falling off ) horse ) ) . )	(ROOT (S (PP (IN During) (NP (NN calf) (NN roping))) (NP (DT a) (NN cowboy)) (VP (VBZ calls) (PRT (RP off)) (NP (PRP$ his) (NN horse))) (. .)))	(ROOT (S (VP (ADVP (RB Cowboy)) (VBG falling) (PRT (RP off)) (NP (NN horse))) (. .)))	During calf roping a cowboy calls off his horse.	Cowboy falling off horse.	2972268289.jpg#4	2972268289.jpg#4r1e	entailment	contradiction	entailment	contradiction	neutral
contradiction	( ( During ( calf roping ) ) ( ( a cowboy ) ( ( ( calls off ) ( his horse ) ) . ) ) )	( ( A man ) ( ( ( ropes ( a calf ) ) successfully ) . ) )	(ROOT (S (PP (IN During) (NP (NN calf) (NN roping))) (NP (DT a) (NN cowboy)) (VP (VBZ calls) (PRT (RP off)) (NP (PRP$ his) (NN horse))) (. .)))	(ROOT (S (NP (DT A) (NN man)) (VP (VBD ropes) (NP (DT a) (NN calf)) (ADVP (RB successfully))) (. .)))	During calf roping a cowboy calls off his horse.	A man ropes a calf successfully.	2972268289.jpg#4	2972268289.jpg#4r1c	contradiction	contradiction	neutral	contradiction	contradiction
entailment	( ( ( A ( little boy ) ) ( in ( a ( ( ( gray and ) white ) ( striped ( sweater ( and ( tan pants ) ) ) ) ) ) ) ) ( ( is ( playing ( on ( ( a piece ) ( of ( playground equipment ) ) ) ) ) ) . ) )	( ( A boy ) ( ( is ( on ( a playground ) ) ) . ) )	(ROOT (S (NP (NP (DT A) (JJ little) (NN boy)) (PP (IN in) (NP (DT a) (ADJP (JJ gray) (CC and) (JJ white)) (JJ striped) (NN sweater) (CC and) (NN tan) (NNS pants)))) (VP (VBZ is) (VP (VBG playing) (PP (IN on) (NP (NP (DT a) (NN piece)) (PP (IN of) (NP (NN playground) (NN equipment))))))) (. .)))	(ROOT (S (NP (DT A) (NN boy)) (VP (VBZ is) (PP (IN on) (NP (DT a) (NN playground)))) (. .)))	A little boy in a gray and white striped sweater and tan pants is playing on a piece of playground equipment.	A boy is on a playground.	4770171876.jpg#0	4770171876.jpg#0r1e	entailment	entailment	entailment	entailment	entailment
neutral	( ( ( A ( little boy ) ) ( in ( a ( ( ( gray and ) white ) ( striped ( sweater ( and ( tan pants ) ) ) ) ) ) ) ) ( ( is ( playing ( on ( ( a piece ) ( of ( playground equipment ) ) ) ) ) ) . ) )	( ( The boy ) ( ( is ( ( playing ( on ( the swings ) ) ) ( after school ) ) ) . ) )	(ROOT (S (NP (NP (DT A) (JJ little) (NN boy)) (PP (IN in) (NP (DT a) (ADJP (JJ gray) (CC and) (JJ white)) (JJ striped) (NN sweater) (CC and) (NN tan) (NNS pants)))) (VP (VBZ is) (VP (VBG playing) (PP (IN on) (NP (NP (DT a) (NN piece)) (PP (IN of) (NP (NN playground) (NN equipment))))))) (. .)))	(ROOT (S (NP (DT The) (NN boy)) (VP (VBZ is) (VP (VBG playing) (PP (IN on) (NP (DT the) (NNS swings))) (PP (IN after) (NP (NN school))))) (. .)))	A little boy in a gray and white striped sweater and tan pants is playing on a piece of playground equipment.	The boy is playing on the swings after school.	4770171876.jpg#0	4770171876.jpg#0r1n	neutral	entailment	neutral	neutral	neutral
contradiction	( ( ( A ( little boy ) ) ( in ( a ( ( ( gray and ) white ) ( striped ( sweater ( and ( tan pants ) ) ) ) ) ) ) ) ( ( is ( playing ( on ( ( a piece ) ( of ( playground equipment ) ) ) ) ) ) . ) )	( ( The boy ) ( ( is ( sitting ( on ( ( the ( school bus ) ) ( on ( his ( way home ) ) ) ) ) ) ) . ) )	(ROOT (S (NP (NP (DT A) (JJ little) (NN boy)) (PP (IN in) (NP (DT a) (ADJP (JJ gray) (CC and) (JJ white)) (JJ striped) (NN sweater) (CC and) (NN tan) (NNS pants)))) (VP (VBZ is) (VP (VBG playing) (PP (IN on) (NP (NP (DT a) (NN piece)) (PP (IN of) (NP (NN playground) (NN equipment))))))) (. .)))	(ROOT (S (NP (DT The) (NN boy)) (VP (VBZ is) (VP (VBG sitting) (PP (IN on) (NP (NP (DT the) (NN school) (NN bus)) (PP (IN on) (NP (PRP$ his) (NN way) (NN home))))))) (. .)))	A little boy in a gray and white striped sweater and tan pants is playing on a piece of playground equipment.	The boy is sitting on the school bus on his way home.	4770171876.jpg#0	4770171876.jpg#0r1c	contradiction	contradiction	contradiction	contradiction	contradiction
neutral	( ( ( A woman ) ( wearing ( a ( ball cap ) ) ) ) ( ( ( squats down ) ( to ( touch ( the ( cracked earth ) ) ) ) ) . ) )	( ( ( An archeologist ) ( wearing ( a hat ) ) ) ( squats ( to ( examine ( ( the site ) ( for ( a dig ) ) ) ) ) ) )	(ROOT (S (NP (NP (DT A) (NN woman)) (VP (VBG wearing) (NP (DT a) (NN ball) (NN cap)))) (VP (VBZ squats) (PRT (RP down)) (S (VP (TO to) (VP (VB touch) (NP (DT the) (VBN cracked) (NN earth)))))) (. .)))	(ROOT (S (NP (NP (DT An) (NN archeologist)) (VP (VBG wearing) (NP (DT a) (NN hat)))) (VP (VBZ squats) (S (VP (TO to) (VP (VB examine) (NP (NP (DT the) (NN site)) (PP (IN for) (NP (DT a) (NN dig))))))))))	A woman wearing a ball cap squats down to touch the cracked earth.	An archeologist wearing a hat squats to examine the site for a dig	351765604.jpg#0	351765604.jpg#0r1n	neutral	neutral	neutral	neutral	neutral
entailment	( ( ( A woman ) ( wearing ( a ( ball cap ) ) ) ) ( ( ( squats down ) ( to ( touch ( the ( cracked earth ) ) ) ) ) . ) )	( ( ( A ( squatting woman ) ) ( ( wearing ( a hat ) ) ( touching ( the ground ) ) ) ) . )	(ROOT (S (NP (NP (DT A) (NN woman)) (VP (VBG wearing) (NP (DT a) (NN ball) (NN cap)))) (VP (VBZ squats) (PRT (RP down)) (S (VP (TO to) (VP (VB touch) (NP (DT the) (VBN cracked) (NN earth)))))) (. .)))	(ROOT (NP (NP (DT A) (JJ squatting) (NN woman)) (VP (VBG wearing) (NP (DT a) (NN hat)) (S (VP (VBG touching) (NP (DT the) (NN ground))))) (. .)))	A woman wearing a ball cap squats down to touch the cracked earth.	A squatting woman wearing a hat touching the ground.	351765604.jpg#0	351765604.jpg#0r1e	entailment	entailment	entailment	entailment	entailment
contradiction	( ( ( A woman ) ( wearing ( a ( ball cap ) ) ) ) ( ( ( squats down ) ( to ( touch ( the ( cracked earth ) ) ) ) ) . ) )	( ( ( A woman ) ( ( wearing ( a ( sun bonnet ) ) ) ( planting ( a garden ) ) ) ) . )	(ROOT (S (NP (NP (DT A) (NN woman)) (VP (VBG wearing) (NP (DT a) (NN ball) (NN cap)))) (VP (VBZ squats) (PRT (RP down)) (S (VP (TO to) (VP (VB touch) (NP (DT the) (VBN cracked) (NN earth)))))) (. .)))	(ROOT (NP (NP (DT A) (NN woman)) (VP (VBG wearing) (NP (DT a) (NN sun) (NN bonnet)) (S (VP (VBG planting) (NP (DT a) (NN garden))))) (. .)))	A woman wearing a ball cap squats down to touch the cracked earth.	A woman wearing a sun bonnet planting a garden.	351765604.jpg#0	351765604.jpg#0r1c	contradiction	contradiction	contradiction	contradiction	contradiction
neutral	( ( Two children ) ( ( re ( ( laying ( on ( a rug ) ) ) ( with ( ( some ( wooden bricks ) ) ( ( laid out ) ( in ( ( a square ) ( between them ) ) ) ) ) ) ) ) . ) )	( ( Two children ) ( ( are ( building ( a ( brick furnace ) ) ) ) . ) )	(ROOT (S (NP (CD Two) (NNS children)) (VP (VBP re) (S (VP (VBG laying) (PP (IN on) (NP (DT a) (NN rug))) (PP (IN with) (NP (NP (DT some) (JJ wooden) (NNS bricks)) (VP (VBN laid) (PRT (RP out)) (PP (IN in) (NP (NP (DT a) (NN square)) (PP (IN between) (NP (PRP them))))))))))) (. .)))	(ROOT (S (NP (CD Two) (NNS children)) (VP (VBP are) (VP (VBG building) (NP (DT a) (NN brick) (NN furnace)))) (. .)))	Two children re laying on a rug with some wooden bricks laid out in a square between them.	Two children are building a brick furnace.	847782643.jpg#0	847782643.jpg#0r1n	neutral	neutral	neutral	neutral	contradiction
contradiction	( ( Two children ) ( ( re ( ( laying ( on ( a rug ) ) ) ( with ( ( some ( wooden bricks ) ) ( ( laid out ) ( in ( ( a square ) ( between them ) ) ) ) ) ) ) ) . ) )	( ( Two children ) ( ( are ( ( playing catch ) ( at ( a park ) ) ) ) . ) )	(ROOT (S (NP (CD Two) (NNS children)) (VP (VBP re) (S (VP (VBG laying) (PP (IN on) (NP (DT a) (NN rug))) (PP (IN with) (NP (NP (DT some) (JJ wooden) (NNS bricks)) (VP (VBN laid) (PRT (RP out)) (PP (IN in) (NP (NP (DT a) (NN square)) (PP (IN between) (NP (PRP them))))))))))) (. .)))	(ROOT (S (NP (CD Two) (NNS children)) (VP (VBP are) (VP (VBG playing) (NP (VB catch)) (PP (IN at) (NP (DT a) (NN park))))) (. .)))	Two children re laying on a rug with some wooden bricks laid out in a square between them.	Two children are playing catch at a park.	847782643.jpg#0	847782643.jpg#0r1c	contradiction	contradiction	contradiction	contradiction	contradiction
entailment	( ( Two children ) ( ( re ( ( laying ( on ( a rug ) ) ) ( with ( ( some ( wooden bricks ) ) ( ( laid out ) ( in ( ( a square ) ( between them ) ) ) ) ) ) ) ) . ) )	( ( Two children ) ( ( are ( on ( a rug ) ) ) . ) )	(ROOT (S (NP (CD Two) (NNS children)) (VP (VBP re) (S (VP (VBG laying) (PP (IN on) (NP (DT a) (NN rug))) (PP (IN with) (NP (NP (DT some) (JJ wooden) (NNS bricks)) (VP (VBN laid) (PRT (RP out)) (PP (IN in) (NP (NP (DT a) (NN square)) (PP (IN between) (NP (PRP them))))))))))) (. .)))	(ROOT (S (NP (CD Two) (NNS children)) (VP (VBP are) (PP (IN on) (NP (DT a) (NN rug)))) (. .)))	Two children re laying on a rug with some wooden bricks laid out in a square between them.	Two children are on a rug.	847782643.jpg#0	847782643.jpg#0r1e	entailment	contradiction	entailment	entailment	entailment
entailment	( ( ( A man ) ( ( standing ( in ( front ( of ( ( a building ) ( on ( ( the phone ) ( as ( two men ) ) ) ) ) ) ) ) ) ( to ( ( the ( side pain ) ) ( on ( the side ) ) ) ) ) ) . )	( ( ( a guy ) ( near ( a building ) ) ) ( stands ( by ( two ( other men ) ) ) ) )	(ROOT (NP (NP (DT A) (NN man)) (VP (VBG standing) (PP (IN in) (NP (NP (NN front)) (PP (IN of) (NP (NP (DT a) (NN building)) (PP (IN on) (NP (NP (DT the) (NN phone)) (PP (IN as) (NP (CD two) (NNS men))))))))) (PP (TO to) (NP (NP (DT the) (NN side) (NN pain)) (PP (IN on) (NP (DT the) (NN side)))))) (. .)))	(ROOT (S (NP (NP (DT a) (NN guy)) (PP (IN near) (NP (DT a) (NN building)))) (VP (VBZ stands) (PP (IN by) (NP (CD two) (JJ other) (NNS men))))))	A man standing in front of a building on the phone as two men to the side pain on the side.	a guy near a building stands by two other men	3020218156.jpg#2	3020218156.jpg#2r1e	entailment	entailment	entailment	entailment	entailment
contradiction	( ( ( A man ) ( ( standing ( in ( front ( of ( ( a building ) ( on ( ( the phone ) ( as ( two men ) ) ) ) ) ) ) ) ) ( to ( ( the ( side pain ) ) ( on ( the side ) ) ) ) ) ) . )	( ( two girls ) ( walk ( through ( a hall ) ) ) )	(ROOT (NP (NP (DT A) (NN man)) (VP (VBG standing) (PP (IN in) (NP (NP (NN front)) (PP (IN of) (NP (NP (DT a) (NN building)) (PP (IN on) (NP (NP (DT the) (NN phone)) (PP (IN as) (NP (CD two) (NNS men))))))))) (PP (TO to) (NP (NP (DT the) (NN side) (NN pain)) (PP (IN on) (NP (DT the) (NN side)))))) (. .)))	(ROOT (S (NP (CD two) (NNS girls)) (VP (VBP walk) (PP (IN through) (NP (DT a) (NN hall))))))	A man standing in front of a building on the phone as two men to the side pain on the side.	two girls walk through a hall	3020218156.jpg#2	3020218156.jpg#2r1c	contradiction	contradiction	contradiction	contradiction	contradiction
neutral	( ( ( A man ) ( ( standing ( in ( front ( of ( ( a building ) ( on ( ( the phone ) ( as ( two men ) ) ) ) ) ) ) ) ) ( to ( ( the ( side pain ) ) ( on ( the side ) ) ) ) ) ) . )	( ( a ( busy man ) ) ( stands ( with bodyguards ) ) )	(ROOT (NP (NP (DT A) (NN man)) (VP (VBG standing) (PP (IN in) (NP (NP (NN front)) (PP (IN of) (NP (NP (DT a) (NN building)) (PP (IN on) (NP (NP (DT the) (NN phone)) (PP (IN as) (NP (CD two) (NNS men))))))))) (PP (TO to) (NP (NP (DT the) (NN side) (NN pain)) (PP (IN on) (NP (DT the) (NN side)))))) (. .)))	(ROOT (S (NP (DT a) (JJ busy) (NN man)) (VP (VBZ stands) (PP (IN with) (NP (NNS bodyguards))))))	A man standing in front of a building on the phone as two men to the side pain on the side.	a busy man stands with bodyguards	3020218156.jpg#2	3020218156.jpg#2r1n	neutral	neutral	neutral	contradiction	neutral
entailment	( ( The ( two ( young girls ) ) ) ( ( ( ( ( are ( dressed ( as fairies ) ) ) , ) and ) ( are ( ( playing ( in ( the leaves ) ) ) outdoors ) ) ) . ) )	( Girls ( ( are ( playing outdoors ) ) . ) )	(ROOT (S (NP (DT The) (CD two) (JJ young) (NNS girls)) (VP (VP (VBP are) (VP (VBN dressed) (PP (IN as) (NP (NNS fairies))))) (, ,) (CC and) (VP (VBP are) (VP (VBG playing) (PP (IN in) (NP (DT the) (NNS leaves))) (ADVP (RB outdoors))))) (. .)))	(ROOT (S (NP (NNS Girls)) (VP (VBP are) (VP (VBG playing) (ADVP (RB outdoors)))) (. .)))	The two young girls are dressed as fairies, and are playing in the leaves outdoors.	Girls are playing outdoors.	3036382555.jpg#0	3036382555.jpg#0r1e	entailment	entailment	entailment	entailment	entailment
contradiction	( ( The ( two ( young girls ) ) ) ( ( ( ( ( are ( dressed ( as fairies ) ) ) , ) and ) ( are ( ( playing ( in ( the leaves ) ) ) outdoors ) ) ) . ) )	( ( Two girls ) ( ( ( ( play dress ) up ) indoors ) . ) )	(ROOT (S (NP (DT The) (CD two) (JJ young) (NNS girls)) (VP (VP (VBP are) (VP (VBN dressed) (PP (IN as) (NP (NNS fairies))))) (, ,) (CC and) (VP (VBP are) (VP (VBG playing) (PP (IN in) (NP (DT the) (NNS leaves))) (ADVP (RB outdoors))))) (. .)))	(ROOT (S (NP (CD Two) (NNS girls)) (VP (VBP play) (NP (NN dress)) (PRT (RP up)) (ADVP (RB indoors))) (. .)))	The two young girls are dressed as fairies, and are playing in the leaves outdoors.	Two girls play dress up indoors.	3036382555.jpg#0	3036382555.jpg#0r1c	contradiction	contradiction	contradiction	contradiction	contradiction
neutral	( ( The ( two ( young girls ) ) ) ( ( ( ( ( are ( dressed ( as fairies ) ) ) , ) and ) ( are ( ( playing ( in ( the leaves ) ) ) outdoors ) ) ) . ) )	( ( The ( two girls ) ) ( ( play ( in ( the Autumn ) ) ) . ) )	(ROOT (S (NP (DT The) (CD two) (JJ young) (NNS girls)) (VP (VP (VBP are) (VP (VBN dressed) (PP (IN as) (NP (NNS fairies))))) (, ,) (CC and) (VP (VBP are) (VP (VBG playing) (PP (IN in) (NP (DT the) (NNS leaves))) (ADVP (RB outdoors))))) (. .)))	(ROOT (S (NP (DT The) (CD two) (NNS girls)) (VP (VBP play) (PP (IN in) (NP (DT the) (NNP Autumn)))) (. .)))	The two young girls are dressed as fairies, and are playing in the leaves outdoors.	The two girls play in the Autumn.	3036382555.jpg#0	3036382555.jpg#0r1n	neutral	entailment	neutral	neutral	neutral
neutral	( People ( ( jump ( over ( ( a ( mountain crevasse ) ) ( on ( a rope ) ) ) ) ) . ) )	( ( Some people ) ( ( look ( visually ( afraid ( to jump ) ) ) ) . ) )	(ROOT (S (NP (NNS People)) (VP (VBP jump) (PP (IN over) (NP (NP (DT a) (NN mountain) (NN crevasse)) (PP (IN on) (NP (DT a) (NN rope)))))) (. .)))	(ROOT (S (NP (DT Some) (NNS people)) (VP (VBP look) (ADJP (RB visually) (JJ afraid) (S (VP (TO to) (VP (VB jump)))))) (. .)))	People jump over a mountain crevasse on a rope.	Some people look visually afraid to jump.	407008823.jpg#3	407008823.jpg#3r1n	neutral	neutral	contradiction	neutral	neutral
entailment	( People ( ( jump ( over ( ( a ( mountain crevasse ) ) ( on ( a rope ) ) ) ) ) . ) )	( People ( ( are ( jumping outside ) ) . ) )	(ROOT (S (NP (NNS People)) (VP (VBP jump) (PP (IN over) (NP (NP (DT a) (NN mountain) (NN crevasse)) (PP (IN on) (NP (DT a) (NN rope)))))) (. .)))	(ROOT (S (NP (NNS People)) (VP (VBP are) (VP (VBG jumping) (ADVP (RB outside)))) (. .)))	People jump over a mountain crevasse on a rope.	People are jumping outside.	407008823.jpg#3	407008823.jpg#3r1e	entailment	entailment	entailment	entailment	entailment
contradiction	( People ( ( jump ( over ( ( a ( mountain crevasse ) ) ( on ( a rope ) ) ) ) ) . ) )	( People ( ( ( slide over ) ( ( a ( mountain crevasse ) ) ( on ( a slide ) ) ) ) . ) )	(ROOT (S (NP (NNS People)) (VP (VBP jump) (PP (IN over) (NP (NP (DT a) (NN mountain) (NN crevasse)) (PP (IN on) (NP (DT a) (NN rope)))))) (. .)))	(ROOT (S (NP (NNS People)) (VP (VB slide) (PRT (RP over)) (NP (NP (DT a) (NN mountain) (NN crevasse)) (PP (IN on) (NP (DT a) (NN slide))))) (. .)))	People jump over a mountain crevasse on a rope.	People slide over a mountain crevasse on a slide.	407008823.jpg#3	407008823.jpg#3r1c	contradiction	contradiction	contradiction	contradiction	contradiction
entailment	( ( A snowboarder ) ( on ( ( a ( wide plain ) ) ( of snow ) ) ) )	( ( A ( snow field ) ) ( with ( ( a snowboarder ) ( on it ) ) ) )	(ROOT (NP (NP (DT A) (NN snowboarder)) (PP (IN on) (NP (NP (DT a) (JJ wide) (NN plain)) (PP (IN of) (NP (NN snow)))))))	(ROOT (NP (NP (DT A) (NN snow) (NN field)) (PP (IN with) (NP (NP (DT a) (NN snowboarder)) (PP (IN on) (NP (PRP it)))))))	A snowboarder on a wide plain of snow	A snow field with a snowboarder on it	3364026240.jpg#3	3364026240.jpg#3r1e	entailment	contradiction	neutral	entailment	entailment
neutral	( ( A snowboarder ) ( on ( ( a ( wide plain ) ) ( of snow ) ) ) )	( A ( snowboarder ( gliding ( over ( ( a field ) ( of snow ) ) ) ) ) )	(ROOT (NP (NP (DT A) (NN snowboarder)) (PP (IN on) (NP (NP (DT a) (JJ wide) (NN plain)) (PP (IN of) (NP (NN snow)))))))	(ROOT (FRAG (NP (DT A) (NN snowboarder) (S (VP (VBG gliding) (PP (IN over) (NP (NP (DT a) (NN field)) (PP (IN of) (NP (NN snow))))))))))	A snowboarder on a wide plain of snow	A snowboarder gliding over a field of snow	3364026240.jpg#3	3364026240.jpg#3r1n	neutral	neutral	neutral	neutral	neutral
neutral	( ( A snowboarder ) ( on ( ( a ( wide plain ) ) ( of snow ) ) ) )	( ( A snowmobile ) ( in ( a blizzard ) ) )	(ROOT (NP (NP (DT A) (NN snowboarder)) (PP (IN on) (NP (NP (DT a) (JJ wide) (NN plain)) (PP (IN of) (NP (NN snow)))))))	(ROOT (NP (NP (DT A) (NN snowmobile)) (PP (IN in) (NP (DT a) (NN blizzard)))))	A snowboarder on a wide plain of snow	A snowmobile in a blizzard	3364026240.jpg#3	3364026240.jpg#3r1c	contradiction	contradiction	neutral	neutral	neutral
contradiction	( ( ( An ( older women ) ) ( tending ( to ( a garden ) ) ) ) . )	( ( The lady ) ( is ( cooking dinner ) ) )	(ROOT (NP (NP (DT An) (JJR older) (NNS women)) (VP (VBG tending) (PP (TO to) (NP (DT a) (NN garden)))) (. .)))	(ROOT (S (NP (DT The) (NN lady)) (VP (VBZ is) (VP (VBG cooking) (NP (NN dinner))))))	An older women tending to a garden.	The lady is cooking dinner	3437522515.jpg#3	3437522515.jpg#3r1c	contradiction	contradiction	contradiction	contradiction	contradiction
neutral	( ( ( An ( older women ) ) ( tending ( to ( a garden ) ) ) ) . )	( ( The lady ) ( is ( weeding ( her garden ) ) ) )	(ROOT (NP (NP (DT An) (JJR older) (NNS women)) (VP (VBG tending) (PP (TO to) (NP (DT a) (NN garden)))) (. .)))	(ROOT (S (NP (DT The) (NN lady)) (VP (VBZ is) (VP (VBG weeding) (NP (PRP$ her) (NN garden))))))	An older women tending to a garden.	The lady is weeding her garden	3437522515.jpg#3	3437522515.jpg#3r1n	neutral	neutral	neutral	entailment	neutral
entailment	( ( ( An ( older women ) ) ( tending ( to ( a garden ) ) ) ) . )	( ( The lady ) ( has ( a garden ) ) )	(ROOT (NP (NP (DT An) (JJR older) (NNS women)) (VP (VBG tending) (PP (TO to) (NP (DT a) (NN garden)))) (. .)))	(ROOT (S (NP (DT The) (NN lady)) (VP (VBZ has) (NP (DT a) (NN garden)))))	An older women tending to a garden.	The lady has a garden	3437522515.jpg#3	3437522515.jpg#3r1e	entailment	entailment	entailment	neutral	entailment
contradiction	( ( ( ( A man ) ( in ( a ( black shirt ) ) ) ) ( overlooking ( bike maintenance ) ) ) . )	( ( A man ) ( ( destroys ( a bike ) ) . ) )	(ROOT (NP (NP (NP (DT A) (NN man)) (PP (IN in) (NP (DT a) (JJ black) (NN shirt)))) (VP (VBG overlooking) (NP (NN bike) (NN maintenance))) (. .)))	(ROOT (S (NP (DT A) (NN man)) (VP (VBZ destroys) (NP (DT a) (NN bike))) (. .)))	A man in a black shirt overlooking bike maintenance.	A man destroys a bike.	2936881937.jpg#4	2936881937.jpg#4r1c	contradiction	neutral	contradiction	contradiction	contradiction
entailment	( ( ( ( A man ) ( in ( a ( black shirt ) ) ) ) ( overlooking ( bike maintenance ) ) ) . )	( ( A man ) ( ( watches ( bike repairs ) ) . ) )	(ROOT (NP (NP (NP (DT A) (NN man)) (PP (IN in) (NP (DT a) (JJ black) (NN shirt)))) (VP (VBG overlooking) (NP (NN bike) (NN maintenance))) (. .)))	(ROOT (S (NP (DT A) (NN man)) (VP (VBZ watches) (NP (NN bike) (NNS repairs))) (. .)))	A man in a black shirt overlooking bike maintenance.	A man watches bike repairs.	2936881937.jpg#4	2936881937.jpg#4r1e	entailment	entailment	entailment	entailment	entailment
neutral	( ( ( ( A man ) ( in ( a ( black shirt ) ) ) ) ( overlooking ( bike maintenance ) ) ) . )	( ( A man ) ( ( learns ( bike maintenance ) ) . ) )	(ROOT (NP (NP (NP (DT A) (NN man)) (PP (IN in) (NP (DT a) (JJ black) (NN shirt)))) (VP (VBG overlooking) (NP (NN bike) (NN maintenance))) (. .)))	(ROOT (S (NP (DT A) (NN man)) (VP (VBZ learns) (NP (NN bike) (NN maintenance))) (. .)))	A man in a black shirt overlooking bike maintenance.	A man learns bike maintenance.	2936881937.jpg#4	2936881937.jpg#4r1n	neutral	neutral	neutral	neutral	neutral
contradiction	( ( ( A man ) ( in ( a ( black shirt ) ) ) ) ( ( is ( looking ( at ( ( a bike ) ( in ( a workshop ) ) ) ) ) ) . ) )	( ( A man ) ( is ( wearing ( a ( red shirt ) ) ) ) )	(ROOT (S (NP (NP (DT A) (NN man)) (PP (IN in) (NP (DT a) (JJ black) (NN shirt)))) (VP (VBZ is) (VP (VBG looking) (PP (IN at) (NP (NP (DT a) (NN bike)) (PP (IN in) (NP (DT a) (NN workshop))))))) (. .)))	(ROOT (S (NP (DT A) (NN man)) (VP (VBZ is) (VP (VBG wearing) (NP (DT a) (JJ red) (NN shirt))))))	A man in a black shirt is looking at a bike in a workshop.	A man is wearing a red shirt	2936881937.jpg#2	2936881937.jpg#2r1c	contradiction	contradiction	contradiction	contradiction	contradiction
entailment	( ( ( A man ) ( in ( a ( black shirt ) ) ) ) ( ( is ( looking ( at ( ( a bike ) ( in ( a workshop ) ) ) ) ) ) . ) )	( ( A man ) ( is ( in ( a ( black shirt ) ) ) ) )	(ROOT (S (NP (NP (DT A) (NN man)) (PP (IN in) (NP (DT a) (JJ black) (NN shirt)))) (VP (VBZ is) (VP (VBG looking) (PP (IN at) (NP (NP (DT a) (NN bike)) (PP (IN in) (NP (DT a) (NN workshop))))))) (. .)))	(ROOT (S (NP (DT A) (NN man)) (VP (VBZ is) (PP (IN in) (NP (DT a) (JJ black) (NN shirt))))))	A man in a black shirt is looking at a bike in a workshop.	A man is in a black shirt	2936881937.jpg#2	2936881937.jpg#2r1e	entailment	entailment	entailment	entailment	entailment
neutral	( ( ( A man ) ( in ( a ( black shirt ) ) ) ) ( ( is ( looking ( at ( ( a bike ) ( in ( a workshop ) ) ) ) ) ) . ) )	( ( A man ) ( is ( deciding ( which ( bike ( to buy ) ) ) ) ) )	(ROOT (S (NP (NP (DT A) (NN man)) (PP (IN in) (NP (DT a) (JJ black) (NN shirt)))) (VP (VBZ is) (VP (VBG looking) (PP (IN at) (NP (NP (DT a) (NN bike)) (PP (IN in) (NP (DT a) (NN workshop))))))) (. .)))	(ROOT (S (NP (DT A) (NN man)) (VP (VBZ is) (VP (VBG deciding) (SBAR (WHNP (WDT which)) (S (NP (NN bike)) (VP (TO to) (VP (VB buy)))))))))	A man in a black shirt is looking at a bike in a workshop.	A man is deciding which bike to buy	2936881937.jpg#2	2936881937.jpg#2r1n	neutral	neutral	neutral	neutral	entailment
entailment	( ( ( A man ) ( ( looking over ) ( ( ( ( ( a ( bicycle 's ) ) ( rear wheel ) ) ( in ( the ( maintenance garage ) ) ) ) ( with ( various tools ) ) ) ( visible ( in ( the background ) ) ) ) ) ) . )	( ( A person ) ( ( is ( in ( a garage ) ) ) . ) )	(ROOT (NP (NP (DT A) (NN man)) (VP (VBG looking) (PRT (RP over)) (NP (NP (NP (DT a) (NN bicycle) (POS 's)) (JJ rear) (NN wheel)) (PP (IN in) (NP (DT the) (NN maintenance) (NN garage))) (PP (IN with) (NP (JJ various) (NNS tools))) (ADJP (JJ visible) (PP (IN in) (NP (DT the) (NN background)))))) (. .)))	(ROOT (S (NP (DT A) (NN person)) (VP (VBZ is) (PP (IN in) (NP (DT a) (NN garage)))) (. .)))	A man looking over a bicycle's rear wheel in the maintenance garage with various tools visible in the background.	A person is in a garage.	2936881937.jpg#0	2936881937.jpg#0r1n	neutral	entailment	entailment	entailment	entailment
entailment	( ( ( A man ) ( ( looking over ) ( ( ( ( ( a ( bicycle 's ) ) ( rear wheel ) ) ( in ( the ( maintenance garage ) ) ) ) ( with ( various tools ) ) ) ( visible ( in ( the background ) ) ) ) ) ) . )	( ( A ( man repairs ) ) ( bicycles . ) )	(ROOT (NP (NP (DT A) (NN man)) (VP (VBG looking) (PRT (RP over)) (NP (NP (NP (DT a) (NN bicycle) (POS 's)) (JJ rear) (NN wheel)) (PP (IN in) (NP (DT the) (NN maintenance) (NN garage))) (PP (IN with) (NP (JJ various) (NNS tools))) (ADJP (JJ visible) (PP (IN in) (NP (DT the) (NN background)))))) (. .)))	(ROOT (S (NP (DT A) (NN man) (NNS repairs)) (VP (VBD bicycles)) (. .)))	A man looking over a bicycle's rear wheel in the maintenance garage with various tools visible in the background.	A man repairs bicycles.	2936881937.jpg#0	2936881937.jpg#0r1e	entailment	entailment	neutral	entailment	entailment
contradiction	( ( ( A man ) ( ( looking over ) ( ( ( ( ( a ( bicycle 's ) ) ( rear wheel ) ) ( in ( the ( maintenance garage ) ) ) ) ( with ( various tools ) ) ) ( visible ( in ( the background ) ) ) ) ) ) . )	( ( A man ) ( ( waits ( outside ( a garage ) ) ) . ) )	(ROOT (NP (NP (DT A) (NN man)) (VP (VBG looking) (PRT (RP over)) (NP (NP (NP (DT a) (NN bicycle) (POS 's)) (JJ rear) (NN wheel)) (PP (IN in) (NP (DT the) (NN maintenance) (NN garage))) (PP (IN with) (NP (JJ various) (NNS tools))) (ADJP (JJ visible) (PP (IN in) (NP (DT the) (NN background)))))) (. .)))	(ROOT (S (NP (DT A) (NN man)) (VP (VBZ waits) (PP (IN outside) (NP (DT a) (NN garage)))) (. .)))	A man looking over a bicycle's rear wheel in the maintenance garage with various tools visible in the background.	A man waits outside a garage.	2936881937.jpg#0	2936881937.jpg#0r1c	contradiction	neutral	contradiction	neutral	contradiction
contradiction	( ( ( ( ( ( ( ( ( ( Three people ) ( sit ( on ( ( a bench ) ( at ( a station ) ) ) ) ) ) , ) ( ( the man ) ( ( looks oddly ) ( at ( the ( two women ) ) ) ) ) ) , ) ( ( the ( redheaded women ) ) ( ( looks ( ( up and ) forward ) ) ( in ( an ( awkward position ) ) ) ) ) ) , ) and ) ( ( the ( yellow ( blond girl ) ) ) ( twiddles ( with ( her hair ) ) ) ) ) . )	( ( Some people ) ( ( stand around ) . ) )	(ROOT (S (S (NP (CD Three) (NNS people)) (VP (VBP sit) (PP (IN on) (NP (NP (DT a) (NN bench)) (PP (IN at) (NP (DT a) (NN station))))))) (, ,) (S (NP (DT the) (NN man)) (VP (VBZ looks) (ADVP (RB oddly)) (PP (IN at) (NP (DT the) (CD two) (NNS women))))) (, ,) (S (NP (DT the) (JJ redheaded) (NNS women)) (VP (VBZ looks) (ADVP (RB up) (CC and) (RB forward)) (PP (IN in) (NP (DT an) (JJ awkward) (NN pos…	(ROOT (S (NP (DT Some) (NNS people)) (VP (VBP stand) (ADVP (RB around))) (. .)))	Three people sit on a bench at a station, the man looks oddly at the two women, the redheaded women looks up and forward in an awkward position, and the yellow blond girl twiddles with her hair.	Some people stand around.	4499295511.jpg#0	4499295511.jpg#0r1n	neutral	contradiction	contradiction	contradiction	contradiction
contradiction	( ( ( ( ( ( ( ( ( ( Three people ) ( sit ( on ( ( a bench ) ( at ( a station ) ) ) ) ) ) , ) ( ( the man ) ( ( looks oddly ) ( at ( the ( two women ) ) ) ) ) ) , ) ( ( the ( redheaded women ) ) ( ( looks ( ( up and ) forward ) ) ( in ( an ( awkward position ) ) ) ) ) ) , ) and ) ( ( the ( yellow ( blond girl ) ) ) ( twiddles ( with ( her hair ) ) ) ) ) . )	( People ( ( run together ) . ) )	(ROOT (S (S (NP (CD Three) (NNS people)) (VP (VBP sit) (PP (IN on) (NP (NP (DT a) (NN bench)) (PP (IN at) (NP (DT a) (NN station))))))) (, ,) (S (NP (DT the) (NN man)) (VP (VBZ looks) (ADVP (RB oddly)) (PP (IN at) (NP (DT the) (CD two) (NNS women))))) (, ,) (S (NP (DT the) (JJ redheaded) (NNS women)) (VP (VBZ looks) (ADVP (RB up) (CC and) (RB forward)) (PP (IN in) (NP (DT an) (JJ awkward) (NN pos…	(ROOT (S (NP (NNS People)) (VP (VBP run) (ADVP (RB together))) (. .)))	Three people sit on a bench at a station, the man looks oddly at the two women, the redheaded women looks up and forward in an awkward position, and the yellow blond girl twiddles with her hair.	People run together.	4499295511.jpg#0	4499295511.jpg#0r1c	contradiction	contradiction	contradiction	contradiction	contradiction
entailment	( ( ( ( ( ( ( ( ( ( Three people ) ( sit ( on ( ( a bench ) ( at ( a station ) ) ) ) ) ) , ) ( ( the man ) ( ( looks oddly ) ( at ( the ( two women ) ) ) ) ) ) , ) ( ( the ( redheaded women ) ) ( ( looks ( ( up and ) forward ) ) ( in ( an ( awkward position ) ) ) ) ) ) , ) and ) ( ( the ( yellow ( blond girl ) ) ) ( twiddles ( with ( her hair ) ) ) ) ) . )	( People ( ( wait ( at ( a station ) ) ) . ) )	(ROOT (S (S (NP (CD Three) (NNS people)) (VP (VBP sit) (PP (IN on) (NP (NP (DT a) (NN bench)) (PP (IN at) (NP (DT a) (NN station))))))) (, ,) (S (NP (DT the) (NN man)) (VP (VBZ looks) (ADVP (RB oddly)) (PP (IN at) (NP (DT the) (CD two) (NNS women))))) (, ,) (S (NP (DT the) (JJ redheaded) (NNS women)) (VP (VBZ looks) (ADVP (RB up) (CC and) (RB forward)) (PP (IN in) (NP (DT an) (JJ awkward) (NN pos…	(ROOT (S (NP (NNS People)) (VP (VBP wait) (PP (IN at) (NP (DT a) (NN station)))) (. .)))	Three people sit on a bench at a station, the man looks oddly at the two women, the redheaded women looks up and forward in an awkward position, and the yellow blond girl twiddles with her hair.	People wait at a station.	4499295511.jpg#0	4499295511.jpg#0r1e	entailment	entailment	contradiction	entailment	entailment
entailment	( ( ( A child ) ( wearing ( a ( red top ) ) ) ) ( ( is ( standing ( behind ( ( a ( blond ( headed child ) ) ) ( sitting ( in ( a wheelbarrow ) ) ) ) ) ) ) . ) )	( ( ( A child ) ( wearing ( a ( red top ) ) ) ) ( is ( standing ( behind ( a ( blond ( headed child ) ) ) ) ) ) )	(ROOT (S (NP (NP (DT A) (NN child)) (VP (VBG wearing) (NP (DT a) (JJ red) (NN top)))) (VP (VBZ is) (VP (VBG standing) (PP (IN behind) (NP (NP (DT a) (JJ blond) (JJ headed) (NN child)) (VP (VBG sitting) (PP (IN in) (NP (DT a) (NN wheelbarrow)))))))) (. .)))	(ROOT (S (NP (NP (DT A) (NN child)) (VP (VBG wearing) (NP (DT a) (JJ red) (NN top)))) (VP (VBZ is) (VP (VBG standing) (PP (IN behind) (NP (DT a) (JJ blond) (JJ headed) (NN child)))))))	A child wearing a red top is standing behind a blond headed child sitting in a wheelbarrow.	A child wearing a red top is standing behind a blond headed child	2876232980.jpg#0	2876232980.jpg#0r1e	entailment	entailment	entailment	entailment	entailment
contradiction	( ( ( A child ) ( wearing ( a ( red top ) ) ) ) ( ( is ( standing ( behind ( ( a ( blond ( headed child ) ) ) ( sitting ( in ( a wheelbarrow ) ) ) ) ) ) ) . ) )	( ( ( A child ) ( wearing ( a ( red top ) ) ) ) ( is ( standing ( on ( top ( of ( a ( blond ( headed child ) ) ) ) ) ) ) ) )	(ROOT (S (NP (NP (DT A) (NN child)) (VP (VBG wearing) (NP (DT a) (JJ red) (NN top)))) (VP (VBZ is) (VP (VBG standing) (PP (IN behind) (NP (NP (DT a) (JJ blond) (JJ headed) (NN child)) (VP (VBG sitting) (PP (IN in) (NP (DT a) (NN wheelbarrow)))))))) (. .)))	(ROOT (S (NP (NP (DT A) (NN child)) (VP (VBG wearing) (NP (DT a) (JJ red) (NN top)))) (VP (VBZ is) (VP (VBG standing) (PP (IN on) (NP (NP (NN top)) (PP (IN of) (NP (DT a) (JJ blond) (JJ headed) (NN child)))))))))	A child wearing a red top is standing behind a blond headed child sitting in a wheelbarrow.	A child wearing a red top is standing on top of a blond headed child	2876232980.jpg#0	2876232980.jpg#0r1c	contradiction	neutral	contradiction	contradiction	contradiction
neutral	( ( ( A child ) ( wearing ( a ( red top ) ) ) ) ( ( is ( standing ( behind ( ( a ( blond ( headed child ) ) ) ( sitting ( in ( a wheelbarrow ) ) ) ) ) ) ) . ) )	( ( ( A child ) ( wearing ( a ( red top ) ) ) ) ( is ( standing ( behind ( a ( ( pretty blond ) ( headed child ) ) ) ) ) ) )	(ROOT (S (NP (NP (DT A) (NN child)) (VP (VBG wearing) (NP (DT a) (JJ red) (NN top)))) (VP (VBZ is) (VP (VBG standing) (PP (IN behind) (NP (NP (DT a) (JJ blond) (JJ headed) (NN child)) (VP (VBG sitting) (PP (IN in) (NP (DT a) (NN wheelbarrow)))))))) (. .)))	(ROOT (S (NP (NP (DT A) (NN child)) (VP (VBG wearing) (NP (DT a) (JJ red) (NN top)))) (VP (VBZ is) (VP (VBG standing) (PP (IN behind) (NP (DT a) (ADJP (RB pretty) (JJ blond)) (NN headed) (NN child)))))))	A child wearing a red top is standing behind a blond headed child sitting in a wheelbarrow.	A child wearing a red top is standing behind a pretty blond headed child	2876232980.jpg#0	2876232980.jpg#0r1n	neutral	neutral	entailment	neutral	entailment
contradiction	( ( ( A person ) ( dressed ( in ( ( ( ( a dress ) ( with flowers ) ) and ) ( ( a ( stuffed bee ) ) ( attached ( to it ) ) ) ) ) ) ) ( , ( ( is ( ( pushing ( a ( baby stroller ) ) ) ( down ( the street ) ) ) ) . ) ) )	( ( ( A lady ) ( sitting ( on ( ( a bench ) ( in ( the park ) ) ) ) ) ) . )	(ROOT (S (NP (NP (DT A) (NN person)) (VP (VBN dressed) (PP (IN in) (NP (NP (NP (DT a) (NN dress)) (PP (IN with) (NP (NNS flowers)))) (CC and) (NP (NP (DT a) (JJ stuffed) (NN bee)) (VP (VBN attached) (PP (TO to) (NP (PRP it))))))))) (, ,) (VP (VBZ is) (VP (VBG pushing) (NP (DT a) (NN baby) (NN stroller)) (PP (IN down) (NP (DT the) (NN street))))) (. .)))	(ROOT (NP (NP (DT A) (NN lady)) (VP (VBG sitting) (PP (IN on) (NP (NP (DT a) (NN bench)) (PP (IN in) (NP (DT the) (NN park)))))) (. .)))	A person dressed in a dress with flowers and a stuffed bee attached to it, is pushing a baby stroller down the street.	A lady sitting on a bench in the park.	2508019949.jpg#0	2508019949.jpg#0r1c	contradiction	entailment	contradiction	contradiction	contradiction
neutral	( ( ( A person ) ( dressed ( in ( ( ( ( a dress ) ( with flowers ) ) and ) ( ( a ( stuffed bee ) ) ( attached ( to it ) ) ) ) ) ) ) ( , ( ( is ( ( pushing ( a ( baby stroller ) ) ) ( down ( the street ) ) ) ) . ) ) )	( ( ( An ( old lady ) ) ( ( pushing ( a stroller ) ) ( down ( a ( busy street ) ) ) ) ) . )	(ROOT (S (NP (NP (DT A) (NN person)) (VP (VBN dressed) (PP (IN in) (NP (NP (NP (DT a) (NN dress)) (PP (IN with) (NP (NNS flowers)))) (CC and) (NP (NP (DT a) (JJ stuffed) (NN bee)) (VP (VBN attached) (PP (TO to) (NP (PRP it))))))))) (, ,) (VP (VBZ is) (VP (VBG pushing) (NP (DT a) (NN baby) (NN stroller)) (PP (IN down) (NP (DT the) (NN street))))) (. .)))	(ROOT (NP (NP (DT An) (JJ old) (NN lady)) (VP (VBG pushing) (NP (DT a) (NN stroller)) (PP (IN down) (NP (DT a) (JJ busy) (NN street)))) (. .)))	A person dressed in a dress with flowers and a stuffed bee attached to it, is pushing a baby stroller down the street.	An old lady pushing a stroller down a busy street.	2508019949.jpg#0	2508019949.jpg#0r1n	neutral	entailment	neutral	neutral	neutral
entailment	( ( ( A person ) ( dressed ( in ( ( ( ( a dress ) ( with flowers ) ) and ) ( ( a ( stuffed bee ) ) ( attached ( to it ) ) ) ) ) ) ) ( , ( ( is ( ( pushing ( a ( baby stroller ) ) ) ( down ( the street ) ) ) ) . ) ) )	( ( ( A person ) ( outside ( pushing ( a stroller ) ) ) ) . )	(ROOT (S (NP (NP (DT A) (NN person)) (VP (VBN dressed) (PP (IN in) (NP (NP (NP (DT a) (NN dress)) (PP (IN with) (NP (NNS flowers)))) (CC and) (NP (NP (DT a) (JJ stuffed) (NN bee)) (VP (VBN attached) (PP (TO to) (NP (PRP it))))))))) (, ,) (VP (VBZ is) (VP (VBG pushing) (NP (DT a) (NN baby) (NN stroller)) (PP (IN down) (NP (DT the) (NN street))))) (. .)))	(ROOT (NP (NP (DT A) (NN person)) (PP (IN outside) (S (VP (VBG pushing) (NP (DT a) (NN stroller))))) (. .)))	A person dressed in a dress with flowers and a stuffed bee attached to it, is pushing a baby stroller down the street.	A person outside pushing a stroller.	2508019949.jpg#0	2508019949.jpg#0r1e	entailment	entailment	entailment	entailment	entailment
neutral	( ( ( A dog ) ( jumping ( for ( ( a Frisbee ) ( in ( the snow ) ) ) ) ) ) . )	( ( A pet ) ( ( is ( ( enjoying ( ( a game ) ( of fetch ) ) ) ( with ( his owner ) ) ) ) . ) )	(ROOT (NP (NP (DT A) (NN dog)) (VP (VBG jumping) (PP (IN for) (NP (NP (DT a) (NNP Frisbee)) (PP (IN in) (NP (DT the) (NN snow)))))) (. .)))	(ROOT (S (NP (DT A) (NN pet)) (VP (VBZ is) (VP (VBG enjoying) (NP (NP (DT a) (NN game)) (PP (IN of) (NP (NNP fetch)))) (PP (IN with) (NP (PRP$ his) (NN owner))))) (. .)))	A dog jumping for a Frisbee in the snow.	A pet is enjoying a game of fetch with his owner.	3338217927.jpg#2	3338217927.jpg#2r1n	neutral	neutral	entailment	neutral	neutral
contradiction	( ( ( A dog ) ( jumping ( for ( ( a Frisbee ) ( in ( the snow ) ) ) ) ) ) . )	( ( A cat ) ( ( ( washes ( his ( ( face and ) whiskers ) ) ) ( with ( his ( front paw ) ) ) ) . ) )	(ROOT (NP (NP (DT A) (NN dog)) (VP (VBG jumping) (PP (IN for) (NP (NP (DT a) (NNP Frisbee)) (PP (IN in) (NP (DT the) (NN snow)))))) (. .)))	(ROOT (S (NP (DT A) (NN cat)) (VP (VBZ washes) (NP (PRP$ his) (NN face) (CC and) (NNS whiskers)) (PP (IN with) (NP (PRP$ his) (JJ front) (NN paw)))) (. .)))	A dog jumping for a Frisbee in the snow.	A cat washes his face and whiskers with his front paw.	3338217927.jpg#2	3338217927.jpg#2r1c	contradiction	contradiction	contradiction	contradiction	contradiction
entailment	( ( ( A dog ) ( jumping ( for ( ( a Frisbee ) ( in ( the snow ) ) ) ) ) ) . )	( ( An animal ) ( ( ( ( ( is outside ) ( in ( the ( cold weather ) ) ) ) , ) ( playing ( with ( a ( plastic toy ) ) ) ) ) . ) )	(ROOT (NP (NP (DT A) (NN dog)) (VP (VBG jumping) (PP (IN for) (NP (NP (DT a) (NNP Frisbee)) (PP (IN in) (NP (DT the) (NN snow)))))) (. .)))	(ROOT (S (NP (DT An) (NN animal)) (VP (VBZ is) (ADVP (RB outside)) (PP (IN in) (NP (DT the) (JJ cold) (NN weather))) (, ,) (VP (VBG playing) (PP (IN with) (NP (DT a) (JJ plastic) (NN toy))))) (. .)))	A dog jumping for a Frisbee in the snow.	An animal is outside in the cold weather, playing with a plastic toy.	3338217927.jpg#2	3338217927.jpg#2r1e	entailment	entailment	entailment	neutral	neutral
neutral	( People ( ( are ( conversing ( at ( ( a ( dining table ) ) ( under ( a canopy ) ) ) ) ) ) . ) )	( ( People ( at ( a party ) ) ) ( ( are ( ( seated ( for dinner ) ) ( on ( the lawn ) ) ) ) . ) )	(ROOT (S (NP (NNS People)) (VP (VBP are) (VP (VBG conversing) (PP (IN at) (NP (NP (DT a) (VBG dining) (NN table)) (PP (IN under) (NP (DT a) (NN canopy))))))) (. .)))	(ROOT (S (NP (NP (NNS People)) (PP (IN at) (NP (DT a) (NN party)))) (VP (VBP are) (VP (VBN seated) (PP (IN for) (NP (NN dinner))) (PP (IN on) (NP (DT the) (NN lawn))))) (. .)))	People are conversing at a dining table under a canopy.	People at a party are seated for dinner on the lawn.	264460711.jpg#2	264460711.jpg#2r1n	neutral	neutral	neutral	contradiction	neutral
entailment	( People ( ( are ( conversing ( at ( ( a ( dining table ) ) ( under ( a canopy ) ) ) ) ) ) . ) )	( People ( ( are ( talking ( underneath ( a covering ) ) ) ) . ) )	(ROOT (S (NP (NNS People)) (VP (VBP are) (VP (VBG conversing) (PP (IN at) (NP (NP (DT a) (VBG dining) (NN table)) (PP (IN under) (NP (DT a) (NN canopy))))))) (. .)))	(ROOT (S (NP (NNS People)) (VP (VBP are) (VP (VBG talking) (PP (IN underneath) (NP (DT a) (NN covering))))) (. .)))	People are conversing at a dining table under a canopy.	People are talking underneath a covering.	264460711.jpg#2	264460711.jpg#2r1e	entailment	entailment	neutral	entailment	entailment
contradiction	( People ( ( are ( conversing ( at ( ( a ( dining table ) ) ( under ( a canopy ) ) ) ) ) ) . ) )	( People ( ( are ( screaming ( at ( a ( boxing match ) ) ) ) ) . ) )	(ROOT (S (NP (NNS People)) (VP (VBP are) (VP (VBG conversing) (PP (IN at) (NP (NP (DT a) (VBG dining) (NN table)) (PP (IN under) (NP (DT a) (NN canopy))))))) (. .)))	(ROOT (S (NP (NNS People)) (VP (VBP are) (VP (VBG screaming) (PP (IN at) (NP (DT a) (NN boxing) (NN match))))) (. .)))	People are conversing at a dining table under a canopy.	People are screaming at a boxing match.	264460711.jpg#2	264460711.jpg#2r1c	contradiction	contradiction	contradiction	contradiction	contradiction
contradiction	( A ( girl ( ( ( playing ( a violin ) ) along ) ( with ( ( a group ) ( of people ) ) ) ) ) )	( ( A girl ) ( ( is ( washing ( ( a load ) ( of laundry ) ) ) ) . ) )	(ROOT (FRAG (NP (DT A) (NN girl) (S (VP (VBG playing) (NP (DT a) (NN violin)) (PRT (RP along)) (PP (IN with) (NP (NP (DT a) (NN group)) (PP (IN of) (NP (NNS people))))))))))	(ROOT (S (NP (DT A) (NN girl)) (VP (VBZ is) (VP (VBG washing) (NP (NP (DT a) (NN load)) (PP (IN of) (NP (NN laundry)))))) (. .)))	A girl playing a violin along with a group of people	A girl is washing a load of laundry.	6082587848.jpg#1	6082587848.jpg#1r1c	contradiction	contradiction	contradiction	contradiction	contradiction
entailment	( A ( girl ( ( ( playing ( a violin ) ) along ) ( with ( ( a group ) ( of people ) ) ) ) ) )	( ( A girl ) ( ( is ( playing ( an instrument ) ) ) . ) )	(ROOT (FRAG (NP (DT A) (NN girl) (S (VP (VBG playing) (NP (DT a) (NN violin)) (PRT (RP along)) (PP (IN with) (NP (NP (DT a) (NN group)) (PP (IN of) (NP (NNS people))))))))))	(ROOT (S (NP (DT A) (NN girl)) (VP (VBZ is) (VP (VBG playing) (NP (DT an) (NN instrument)))) (. .)))	A girl playing a violin along with a group of people	A girl is playing an instrument.	6082587848.jpg#1	6082587848.jpg#1r1e	entailment	entailment	entailment	entailment	entailment
neutral	( A ( girl ( ( ( playing ( a violin ) ) along ) ( with ( ( a group ) ( of people ) ) ) ) ) )	( ( ( A group ) ( of people ) ) ( ( are ( playing ( in ( a symphony ) ) ) ) . ) )	(ROOT (FRAG (NP (DT A) (NN girl) (S (VP (VBG playing) (NP (DT a) (NN violin)) (PRT (RP along)) (PP (IN with) (NP (NP (DT a) (NN group)) (PP (IN of) (NP (NNS people))))))))))	(ROOT (S (NP (NP (DT A) (NN group)) (PP (IN of) (NP (NNS people)))) (VP (VBP are) (VP (VBG playing) (PP (IN in) (NP (DT a) (NN symphony))))) (. .)))	A girl playing a violin along with a group of people	A group of people are playing in a symphony.	6082587848.jpg#1	6082587848.jpg#1r1n	neutral	entailment	neutral	neutral	entailment
neutral	( ( ( A woman ) ( within ( an orchestra ) ) ) ( ( is ( playing ( a violin ) ) ) . ) )	( ( A woman ) ( ( is ( playing ( a concert ) ) ) . ) )	(ROOT (S (NP (NP (DT A) (NN woman)) (PP (IN within) (NP (DT an) (NN orchestra)))) (VP (VBZ is) (VP (VBG playing) (NP (DT a) (NN violin)))) (. .)))	(ROOT (S (NP (DT A) (NN woman)) (VP (VBZ is) (VP (VBG playing) (NP (DT a) (NN concert)))) (. .)))	A woman within an orchestra is playing a violin.	A woman is playing a concert.	6082587848.jpg#3	6082587848.jpg#3r1n	neutral	entailment	neutral	neutral	neutral
entailment	( ( ( A woman ) ( within ( an orchestra ) ) ) ( ( is ( playing ( a violin ) ) ) . ) )	( ( A woman ) ( ( is ( playing ( the violin ) ) ) . ) )	(ROOT (S (NP (NP (DT A) (NN woman)) (PP (IN within) (NP (DT an) (NN orchestra)))) (VP (VBZ is) (VP (VBG playing) (NP (DT a) (NN violin)))) (. .)))	(ROOT (S (NP (DT A) (NN woman)) (VP (VBZ is) (VP (VBG playing) (NP (DT the) (NN violin)))) (. .)))	A woman within an orchestra is playing a violin.	A woman is playing the violin.	6082587848.jpg#3	6082587848.jpg#3r1e	entailment	entailment	entailment	entailment	entailment
contradiction	( ( ( A woman ) ( within ( an orchestra ) ) ) ( ( is ( playing ( a violin ) ) ) . ) )	( ( A man ) ( ( is ( looking ( in ( a telescope ) ) ) ) . ) )	(ROOT (S (NP (NP (DT A) (NN woman)) (PP (IN within) (NP (DT an) (NN orchestra)))) (VP (VBZ is) (VP (VBG playing) (NP (DT a) (NN violin)))) (. .)))	(ROOT (S (NP (DT A) (NN man)) (VP (VBZ is) (VP (VBG looking) (PP (IN in) (NP (DT a) (NN telescope))))) (. .)))	A woman within an orchestra is playing a violin.	A man is looking in a telescope.	6082587848.jpg#3	6082587848.jpg#3r1c	contradiction	contradiction	contradiction	contradiction	contradiction
neutral	( ( ( ( ( Three men ) , ) ( ( ( one ( holding pipes ) ) , ) ( ( ( ( another ( holding ( ( a ( large object ) ) ( above ( his head ) ) ) ) ) , ) and ) ( one ( resting ( against ( ( the ( pipe bed ) ) ( on ( the truck ) ) ) ) ) ) ) ) ) , ) ( ( are ( looking ( at ( the camera ) ) ) ) . ) )	( ( three men ) ( going ( to work ) ) )	(ROOT (S (NP (NP (CD Three) (NNS men)) (, ,) (NP (NP (CD one) (VBG holding) (NNS pipes)) (, ,) (NP (NP (NP (DT another)) (VP (VBG holding) (NP (NP (DT a) (JJ large) (NN object)) (PP (IN above) (NP (PRP$ his) (NN head)))))) (, ,) (CC and) (NP (NP (CD one)) (VP (VBG resting) (PP (IN against) (NP (NP (DT the) (NN pipe) (NN bed)) (PP (IN on) (NP (DT the) (NN truck))))))))) (, ,)) (VP (VBP are) (VP (V…	(ROOT (S (NP (NP (CD three) (NNS men)) (VP (VBG going) (S (VP (TO to) (VP (VB work))))))))	Three men, one holding pipes, another holding a large object above his head, and one resting against the pipe bed on the truck, are looking at the camera.	three men going to work	6979303317.jpg#0	6979303317.jpg#0r1n	neutral	neutral	neutral	neutral	neutral
entailment	( ( ( ( ( Three men ) , ) ( ( ( one ( holding pipes ) ) , ) ( ( ( ( another ( holding ( ( a ( large object ) ) ( above ( his head ) ) ) ) ) , ) and ) ( one ( resting ( against ( ( the ( pipe bed ) ) ( on ( the truck ) ) ) ) ) ) ) ) ) , ) ( ( are ( looking ( at ( the camera ) ) ) ) . ) )	( ( three men ) ( look ( at ( the camera ) ) ) )	(ROOT (S (NP (NP (CD Three) (NNS men)) (, ,) (NP (NP (CD one) (VBG holding) (NNS pipes)) (, ,) (NP (NP (NP (DT another)) (VP (VBG holding) (NP (NP (DT a) (JJ large) (NN object)) (PP (IN above) (NP (PRP$ his) (NN head)))))) (, ,) (CC and) (NP (NP (CD one)) (VP (VBG resting) (PP (IN against) (NP (NP (DT the) (NN pipe) (NN bed)) (PP (IN on) (NP (DT the) (NN truck))))))))) (, ,)) (VP (VBP are) (VP (V…	(ROOT (S (NP (CD three) (NNS men)) (VP (VBP look) (PP (IN at) (NP (DT the) (NN camera))))))	Three men, one holding pipes, another holding a large object above his head, and one resting against the pipe bed on the truck, are looking at the camera.	three men look at the camera	6979303317.jpg#0	6979303317.jpg#0r1e	entailment	neutral	entailment	entailment	entailment
contradiction	( ( ( ( ( Three men ) , ) ( ( ( one ( holding pipes ) ) , ) ( ( ( ( another ( holding ( ( a ( large object ) ) ( above ( his head ) ) ) ) ) , ) and ) ( one ( resting ( against ( ( the ( pipe bed ) ) ( on ( the truck ) ) ) ) ) ) ) ) ) , ) ( ( are ( looking ( at ( the camera ) ) ) ) . ) )	( ( three men ) ( sleeping ( in ( a tent ) ) ) )	(ROOT (S (NP (NP (CD Three) (NNS men)) (, ,) (NP (NP (CD one) (VBG holding) (NNS pipes)) (, ,) (NP (NP (NP (DT another)) (VP (VBG holding) (NP (NP (DT a) (JJ large) (NN object)) (PP (IN above) (NP (PRP$ his) (NN head)))))) (, ,) (CC and) (NP (NP (CD one)) (VP (VBG resting) (PP (IN against) (NP (NP (DT the) (NN pipe) (NN bed)) (PP (IN on) (NP (DT the) (NN truck))))))))) (, ,)) (VP (VBP are) (VP (V…	(ROOT (NP (NP (CD three) (NNS men)) (NP (NP (NN sleeping)) (PP (IN in) (NP (DT a) (NN tent))))))	Three men, one holding pipes, another holding a large object above his head, and one resting against the pipe bed on the truck, are looking at the camera.	three men sleeping in a tent	6979303317.jpg#0	6979303317.jpg#0r1c	contradiction	contradiction	contradiction	contradiction	contradiction
entailment	( ( A ( Ford car ) ) ( ( is ( ( making ( a ( right turn ) ) ) ( as ( ( 3 males ) ( are ( walking ( across ( ( the street ) ( behind ( the car ) ) ) ) ) ) ) ) ) ) . ) )	( ( ( A car ) ( making ( a ( right turn ) ) ) ) ( ( had ( ( three pedestrians ) ( cross ( behind it ) ) ) ) . ) )	(ROOT (S (NP (DT A) (NNP Ford) (NN car)) (VP (VBZ is) (VP (VBG making) (NP (DT a) (JJ right) (NN turn)) (SBAR (IN as) (S (NP (CD 3) (NNS males)) (VP (VBP are) (VP (VBG walking) (PP (IN across) (NP (NP (DT the) (NN street)) (PP (IN behind) (NP (DT the) (NN car))))))))))) (. .)))	(ROOT (S (NP (NP (DT A) (NN car)) (VP (VBG making) (NP (DT a) (JJ right) (NN turn)))) (VP (VBD had) (NP (NP (CD three) (NNS pedestrians)) (SBAR (S (VP (VBP cross) (PP (IN behind) (NP (PRP it)))))))) (. .)))	A Ford car is making a right turn as 3 males are walking across the street behind the car.	A car making a right turn had three pedestrians cross behind it.	4114589329.jpg#0	4114589329.jpg#0r1e	entailment	entailment	entailment	entailment	entailment
neutral	( ( A ( Ford car ) ) ( ( is ( ( making ( a ( right turn ) ) ) ( as ( ( 3 males ) ( are ( walking ( across ( ( the street ) ( behind ( the car ) ) ) ) ) ) ) ) ) ) . ) )	( ( A sedan ) ( ( was ( ( turning ( a corner ) ) ( as ( walkers ( were crossing ) ) ) ) ) . ) )	(ROOT (S (NP (DT A) (NNP Ford) (NN car)) (VP (VBZ is) (VP (VBG making) (NP (DT a) (JJ right) (NN turn)) (SBAR (IN as) (S (NP (CD 3) (NNS males)) (VP (VBP are) (VP (VBG walking) (PP (IN across) (NP (NP (DT the) (NN street)) (PP (IN behind) (NP (DT the) (NN car))))))))))) (. .)))	(ROOT (S (NP (DT A) (NN sedan)) (VP (VBD was) (VP (VBG turning) (NP (DT a) (NN corner)) (SBAR (IN as) (S (NP (NNS walkers)) (VP (VBD were) (VP (VBG crossing))))))) (. .)))	A Ford car is making a right turn as 3 males are walking across the street behind the car.	A sedan was turning a corner as walkers were crossing.	4114589329.jpg#0	4114589329.jpg#0r1n	neutral	neutral	neutral	entailment	entailment
-	( ( A ( Ford car ) ) ( ( is ( ( making ( a ( right turn ) ) ) ( as ( ( 3 males ) ( are ( walking ( across ( ( the street ) ( behind ( the car ) ) ) ) ) ) ) ) ) ) . ) )	( ( ( A car ) ( ( proceeding straight ) ( as pedestrians ) ) ) ( ( ( walked ( across ( the road ) ) ) ( in ( back ( of it ) ) ) ) . ) )	(ROOT (S (NP (DT A) (NNP Ford) (NN car)) (VP (VBZ is) (VP (VBG making) (NP (DT a) (JJ right) (NN turn)) (SBAR (IN as) (S (NP (CD 3) (NNS males)) (VP (VBP are) (VP (VBG walking) (PP (IN across) (NP (NP (DT the) (NN street)) (PP (IN behind) (NP (DT the) (NN car))))))))))) (. .)))	(ROOT (S (NP (NP (DT A) (NN car)) (VP (VBG proceeding) (ADVP (RB straight)) (PP (IN as) (NP (NNS pedestrians))))) (VP (VBD walked) (PP (IN across) (NP (DT the) (NN road))) (PP (IN in) (NP (NP (NN back)) (PP (IN of) (NP (PRP it)))))) (. .)))	A Ford car is making a right turn as 3 males are walking across the street behind the car.	A car proceeding straight as pedestrians walked across the road in back of it.	4114589329.jpg#0	4114589329.jpg#0r1c	contradiction	neutral	entailment	contradiction	entailment
entailment	( ( ( Three boys ) ( in ( white shirts ) ) ) ( ( are ( walking ( behind ( ( an ( older model ) ) ( Ford car ) ) ) ) ) . ) )	( there ( are ( three boys ) ) )	(ROOT (S (NP (NP (CD Three) (NNS boys)) (PP (IN in) (NP (JJ white) (NNS shirts)))) (VP (VBP are) (VP (VBG walking) (PP (IN behind) (NP (NP (DT an) (JJR older) (NN model)) (NNP Ford) (NN car))))) (. .)))	(ROOT (S (NP (EX there)) (VP (VBP are) (NP (CD three) (NNS boys)))))	Three boys in white shirts are walking behind an older model Ford car.	there are three boys	4114589329.jpg#2	4114589329.jpg#2r1e	entailment	contradiction	entailment	entailment	neutral
contradiction	( ( ( Three boys ) ( in ( white shirts ) ) ) ( ( are ( walking ( behind ( ( an ( older model ) ) ( Ford car ) ) ) ) ) . ) )	( There ( are ( three girls ) ) )	(ROOT (S (NP (NP (CD Three) (NNS boys)) (PP (IN in) (NP (JJ white) (NNS shirts)))) (VP (VBP are) (VP (VBG walking) (PP (IN behind) (NP (NP (DT an) (JJR older) (NN model)) (NNP Ford) (NN car))))) (. .)))	(ROOT (S (NP (EX There)) (VP (VBP are) (NP (CD three) (NNS girls)))))	Three boys in white shirts are walking behind an older model Ford car.	There are three girls	4114589329.jpg#2	4114589329.jpg#2r1c	contradiction	contradiction	contradiction	contradiction	contradiction
entailment	( ( ( Three boys ) ( in ( white shirts ) ) ) ( ( are ( walking ( behind ( ( an ( older model ) ) ( Ford car ) ) ) ) ) . ) )	( ( The boys ) ( are ( on ( the street ) ) ) )	(ROOT (S (NP (NP (CD Three) (NNS boys)) (PP (IN in) (NP (JJ white) (NNS shirts)))) (VP (VBP are) (VP (VBG walking) (PP (IN behind) (NP (NP (DT an) (JJR older) (NN model)) (NNP Ford) (NN car))))) (. .)))	(ROOT (S (NP (DT The) (NNS boys)) (VP (VBP are) (PP (IN on) (NP (DT the) (NN street))))))	Three boys in white shirts are walking behind an older model Ford car.	The boys are on the street	4114589329.jpg#2	4114589329.jpg#2r1n	neutral	entailment	neutral	entailment	entailment
entailment	( ( ( ( Three girls ) ( ( blow out ) ( the candles ) ) ) ( of ( a cake ) ) ) ( ( made ( of Peeps ) ) . ) )	( ( Some people ) ( are ( ( blowing out ) candles ) ) )	(ROOT (S (NP (NP (NP (CD Three) (NNS girls)) (VP (NN blow) (PRT (RP out)) (NP (DT the) (NNS candles)))) (PP (IN of) (NP (DT a) (NN cake)))) (VP (VBD made) (PP (IN of) (NP (NNP Peeps)))) (. .)))	(ROOT (S (NP (DT Some) (NNS people)) (VP (VBP are) (VP (VBG blowing) (PRT (RP out)) (NP (NNS candles))))))	Three girls blow out the candles of a cake made of Peeps.	Some people are blowing out candles	2147876139.jpg#4	2147876139.jpg#4r1n	neutral	entailment	entailment	entailment	entailment
entailment	( ( ( ( Three girls ) ( ( blow out ) ( the candles ) ) ) ( of ( a cake ) ) ) ( ( made ( of Peeps ) ) . ) )	( There ( are ( ( ( three girls ) and ) ( a cake ) ) ) )	(ROOT (S (NP (NP (NP (CD Three) (NNS girls)) (VP (NN blow) (PRT (RP out)) (NP (DT the) (NNS candles)))) (PP (IN of) (NP (DT a) (NN cake)))) (VP (VBD made) (PP (IN of) (NP (NNP Peeps)))) (. .)))	(ROOT (S (NP (EX There)) (VP (VBP are) (NP (NP (CD three) (NNS girls)) (CC and) (NP (DT a) (NN cake))))))	Three girls blow out the candles of a cake made of Peeps.	There are three girls and a cake	2147876139.jpg#4	2147876139.jpg#4r1e	entailment	entailment	entailment	entailment	entailment
contradiction	( ( ( ( Three girls ) ( ( blow out ) ( the candles ) ) ) ( of ( a cake ) ) ) ( ( made ( of Peeps ) ) . ) )	( There ( ( are ( peeps ( in ( the garden ) ) ) ) . ) )	(ROOT (S (NP (NP (NP (CD Three) (NNS girls)) (VP (NN blow) (PRT (RP out)) (NP (DT the) (NNS candles)))) (PP (IN of) (NP (DT a) (NN cake)))) (VP (VBD made) (PP (IN of) (NP (NNP Peeps)))) (. .)))	(ROOT (S (NP (EX There)) (VP (VBP are) (ADJP (JJ peeps) (PP (IN in) (NP (DT the) (NN garden))))) (. .)))	Three girls blow out the candles of a cake made of Peeps.	There are peeps in the garden.	2147876139.jpg#4	2147876139.jpg#4r1c	contradiction	neutral	contradiction	neutral	contradiction
neutral	( ( ( ( A crowd ) ( of people ) ) ( ( looking up ) ( at ( ( 3 people ) ( on ( ( the edge ) ( of ( ( the roof ) ( of ( a building ) ) ) ) ) ) ) ) ) ) . )	( ( The crowd ) ( ( is ( ( calling ( for help ) ) ( for ( ( the people ) ( on ( the roof ) ) ) ) ) ) . ) )	(ROOT (NP (NP (NP (DT A) (NN crowd)) (PP (IN of) (NP (NNS people)))) (VP (VBG looking) (PRT (RP up)) (PP (IN at) (NP (NP (CD 3) (NNS people)) (PP (IN on) (NP (NP (DT the) (NN edge)) (PP (IN of) (NP (NP (DT the) (NN roof)) (PP (IN of) (NP (DT a) (NN building)))))))))) (. .)))	(ROOT (S (NP (DT The) (NN crowd)) (VP (VBZ is) (VP (VBG calling) (PP (IN for) (NP (NN help))) (PP (IN for) (NP (NP (DT the) (NNS people)) (PP (IN on) (NP (DT the) (NN roof))))))) (. .)))	A crowd of people looking up at 3 people on the edge of the roof of a building.	The crowd is calling for help for the people on the roof.	2622986361.jpg#2	2622986361.jpg#2r1n	neutral	neutral	neutral	neutral	neutral
entailment	( ( ( ( A crowd ) ( of people ) ) ( ( looking up ) ( at ( ( 3 people ) ( on ( ( the edge ) ( of ( ( the roof ) ( of ( a building ) ) ) ) ) ) ) ) ) ) . )	( ( ( The crowd ) ( on ( the ground ) ) ) ( ( is ( watching ( ( 3 people ) ( on ( ( the ( roof 's ) ) edge ) ) ) ) ) . ) )	(ROOT (NP (NP (NP (DT A) (NN crowd)) (PP (IN of) (NP (NNS people)))) (VP (VBG looking) (PRT (RP up)) (PP (IN at) (NP (NP (CD 3) (NNS people)) (PP (IN on) (NP (NP (DT the) (NN edge)) (PP (IN of) (NP (NP (DT the) (NN roof)) (PP (IN of) (NP (DT a) (NN building)))))))))) (. .)))	(ROOT (S (NP (NP (DT The) (NN crowd)) (PP (IN on) (NP (DT the) (NN ground)))) (VP (VBZ is) (VP (VBG watching) (NP (NP (CD 3) (NNS people)) (PP (IN on) (NP (NP (DT the) (NN roof) (POS 's)) (NN edge)))))) (. .)))	A crowd of people looking up at 3 people on the edge of the roof of a building.	The crowd on the ground is watching 3 people on the roof's edge.	2622986361.jpg#2	2622986361.jpg#2r1e	entailment	entailment	entailment	entailment	neutral
contradiction	( ( ( ( A crowd ) ( of people ) ) ( ( looking up ) ( at ( ( 3 people ) ( on ( ( the edge ) ( of ( ( the roof ) ( of ( a building ) ) ) ) ) ) ) ) ) ) . )	( ( Three people ) ( ( are ( ( climbing down ) ( ( the ladder ) ( on ( the building ) ) ) ) ) . ) )	(ROOT (NP (NP (NP (DT A) (NN crowd)) (PP (IN of) (NP (NNS people)))) (VP (VBG looking) (PRT (RP up)) (PP (IN at) (NP (NP (CD 3) (NNS people)) (PP (IN on) (NP (NP (DT the) (NN edge)) (PP (IN of) (NP (NP (DT the) (NN roof)) (PP (IN of) (NP (DT a) (NN building)))))))))) (. .)))	(ROOT (S (NP (CD Three) (NNS people)) (VP (VBP are) (VP (VBG climbing) (PRT (RP down)) (NP (NP (DT the) (NN ladder)) (PP (IN on) (NP (DT the) (NN building)))))) (. .)))	A crowd of people looking up at 3 people on the edge of the roof of a building.	Three people are climbing down the ladder on the building.	2622986361.jpg#2	2622986361.jpg#2r1c	contradiction	contradiction	contradiction	neutral	contradiction
neutral	( ( ( A woman ) ( working ( long hours ) ) ) . )	( ( A woman ) ( ( is ( working ( in ( a factory ) ) ) ) . ) )	(ROOT (NP (NP (DT A) (NN woman)) (VP (VBG working) (NP (JJ long) (NNS hours))) (. .)))	(ROOT (S (NP (DT A) (NN woman)) (VP (VBZ is) (VP (VBG working) (PP (IN in) (NP (DT a) (NN factory))))) (. .)))	A woman working long hours.	A woman is working in a factory.	4963234016.jpg#4	4963234016.jpg#4r1n	neutral	neutral	neutral	neutral	neutral
entailment	( ( ( A woman ) ( working ( long hours ) ) ) . )	( ( A woman ) ( ( is working ) . ) )	(ROOT (NP (NP (DT A) (NN woman)) (VP (VBG working) (NP (JJ long) (NNS hours))) (. .)))	(ROOT (S (NP (DT A) (NN woman)) (VP (VBZ is) (VP (VBG working))) (. .)))	A woman working long hours.	A woman is working.	4963234016.jpg#4	4963234016.jpg#4r1e	entailment	entailment	entailment	entailment	entailment
contradiction	( ( ( A woman ) ( working ( long hours ) ) ) . )	( ( A woman ) ( ( is sleeping ) . ) )	(ROOT (NP (NP (DT A) (NN woman)) (VP (VBG working) (NP (JJ long) (NNS hours))) (. .)))	(ROOT (S (NP (DT A) (NN woman)) (VP (VBZ is) (VP (VBG sleeping))) (. .)))	A woman working long hours.	A woman is sleeping.	4963234016.jpg#4	4963234016.jpg#4r1c	contradiction	contradiction	contradiction	contradiction	contradiction
contradiction	( ( ( Two ( teenage girls ) ) ( ( conversing next ) ( to lockers ) ) ) . )	( ( Girls ( ( talking next ) ( to ( the toilet ) ) ) ) . )	(ROOT (NP (NP (CD Two) (JJ teenage) (NNS girls)) (VP (VBG conversing) (ADVP (JJ next)) (PP (TO to) (NP (NNS lockers)))) (. .)))	(ROOT (NP (NP (NNS Girls)) (VP (VBG talking) (ADVP (JJ next)) (PP (TO to) (NP (DT the) (NN toilet)))) (. .)))	Two teenage girls conversing next to lockers.	Girls talking next to the toilet.	3661659196.jpg#3	3661659196.jpg#3r1c	contradiction	contradiction	contradiction	contradiction	contradiction
entailment	( ( ( Two ( teenage girls ) ) ( ( conversing next ) ( to lockers ) ) ) . )	( ( People ( ( talking next ) ( to lockers ) ) ) . )	(ROOT (NP (NP (CD Two) (JJ teenage) (NNS girls)) (VP (VBG conversing) (ADVP (JJ next)) (PP (TO to) (NP (NNS lockers)))) (. .)))	(ROOT (NP (NP (NNS People)) (VP (VBG talking) (ADVP (JJ next)) (PP (TO to) (NP (NNS lockers)))) (. .)))	Two teenage girls conversing next to lockers.	People talking next to lockers.	3661659196.jpg#3	3661659196.jpg#3r1e	entailment	entailment	entailment	entailment	entailment
neutral	( ( ( Two ( teenage girls ) ) ( ( conversing next ) ( to lockers ) ) ) . )	( ( Girls ( ( talking ( about ( their problems ) ) ) ( next ( to lockers ) ) ) ) . )	(ROOT (NP (NP (CD Two) (JJ teenage) (NNS girls)) (VP (VBG conversing) (ADVP (JJ next)) (PP (TO to) (NP (NNS lockers)))) (. .)))	(ROOT (NP (NP (NNS Girls)) (VP (VBG talking) (PP (IN about) (NP (PRP$ their) (NNS problems))) (ADVP (JJ next) (PP (TO to) (NP (NNS lockers))))) (. .)))	Two teenage girls conversing next to lockers.	Girls talking about their problems next to lockers.	3661659196.jpg#3	3661659196.jpg#3r1n	neutral	neutral	neutral	entailment	neutral
neutral	( ( An ( old woman ) ) ( ( watches ( ( a man ) ( ( look down ) ( at ( ( some balls ) ( on ( the ground ) ) ) ) ) ) ) . ) )	( ( An ( elderly female ) ) ( ( is ( stalking ( a male ) ) ) . ) )	(ROOT (S (NP (DT An) (JJ old) (NN woman)) (VP (VBZ watches) (S (NP (DT a) (NN man)) (VP (VB look) (PRT (RP down)) (PP (IN at) (NP (NP (DT some) (NNS balls)) (PP (IN on) (NP (DT the) (NN ground)))))))) (. .)))	(ROOT (S (NP (DT An) (JJ elderly) (NN female)) (VP (VBZ is) (VP (VBG stalking) (NP (DT a) (NN male)))) (. .)))	An old woman watches a man look down at some balls on the ground.	An elderly female is stalking a male.	4926115712.jpg#1	4926115712.jpg#1r1n	neutral	neutral	neutral	neutral	neutral
-	( ( An ( old woman ) ) ( ( watches ( ( a man ) ( ( look down ) ( at ( ( some balls ) ( on ( the ground ) ) ) ) ) ) ) . ) )	( ( A ( gray ( haired person ) ) ) ( ( is ( looking ( at ( a gentleman ) ) ) ) . ) )	(ROOT (S (NP (DT An) (JJ old) (NN woman)) (VP (VBZ watches) (S (NP (DT a) (NN man)) (VP (VB look) (PRT (RP down)) (PP (IN at) (NP (NP (DT some) (NNS balls)) (PP (IN on) (NP (DT the) (NN ground)))))))) (. .)))	(ROOT (S (NP (DT A) (JJ gray) (JJ haired) (NN person)) (VP (VBZ is) (VP (VBG looking) (PP (IN at) (NP (DT a) (NN gentleman))))) (. .)))	An old woman watches a man look down at some balls on the ground.	A gray haired person is looking at a gentleman.	4926115712.jpg#1	4926115712.jpg#1r1e	entailment	neutral	neutral	entailment	contradiction
contradiction	( ( An ( old woman ) ) ( ( watches ( ( a man ) ( ( look down ) ( at ( ( some balls ) ( on ( the ground ) ) ) ) ) ) ) . ) )	( ( Two people ) ( ( are ( sleeping ( on ( the train ) ) ) ) . ) )	(ROOT (S (NP (DT An) (JJ old) (NN woman)) (VP (VBZ watches) (S (NP (DT a) (NN man)) (VP (VB look) (PRT (RP down)) (PP (IN at) (NP (NP (DT some) (NNS balls)) (PP (IN on) (NP (DT the) (NN ground)))))))) (. .)))	(ROOT (S (NP (CD Two) (NNS people)) (VP (VBP are) (VP (VBG sleeping) (PP (IN on) (NP (DT the) (NN train))))) (. .)))	An old woman watches a man look down at some balls on the ground.	Two people are sleeping on the train.	4926115712.jpg#1	4926115712.jpg#1r1c	contradiction	contradiction	contradiction	contradiction	contradiction
neutral	( ( ( ( ( Two children ) , ) ( both ( wearing ( tan coats ) ) ) ) , ) ( ( are ( embracing ( one another ) ) ) . ) )	( ( Two kids ) ( ( are ( hugging ( after ( surviving ( a ( horrible ( car wreck ) ) ) ) ) ) ) . ) )	(ROOT (S (NP (NP (CD Two) (NNS children)) (, ,) (SBAR (WHNP (DT both)) (S (VP (VBG wearing) (NP (JJ tan) (NNS coats))))) (, ,)) (VP (VBP are) (VP (VBG embracing) (NP (CD one) (DT another)))) (. .)))	(ROOT (S (NP (CD Two) (NNS kids)) (VP (VBP are) (VP (VBG hugging) (PP (IN after) (S (VP (VBG surviving) (NP (DT a) (JJ horrible) (NN car) (NN wreck))))))) (. .)))	Two children, both wearing tan coats, are embracing one another.	Two kids are hugging after surviving a horrible car wreck.	4512171349.jpg#2	4512171349.jpg#2r1n	neutral	neutral	neutral	neutral	neutral
entailment	( ( ( ( ( Two children ) , ) ( both ( wearing ( tan coats ) ) ) ) , ) ( ( are ( embracing ( one another ) ) ) . ) )	( ( Two kids ) ( ( are hugging ) . ) )	(ROOT (S (NP (NP (CD Two) (NNS children)) (, ,) (SBAR (WHNP (DT both)) (S (VP (VBG wearing) (NP (JJ tan) (NNS coats))))) (, ,)) (VP (VBP are) (VP (VBG embracing) (NP (CD one) (DT another)))) (. .)))	(ROOT (S (NP (CD Two) (NNS kids)) (VP (VBP are) (VP (VBG hugging))) (. .)))	Two children, both wearing tan coats, are embracing one another.	Two kids are hugging.	4512171349.jpg#2	4512171349.jpg#2r1e	entailment	entailment	entailment	entailment	entailment
contradiction	( ( ( ( ( Two children ) , ) ( both ( wearing ( tan coats ) ) ) ) , ) ( ( are ( embracing ( one another ) ) ) . ) )	( ( Two kids ) ( ( are ( ( running down ) ( a highway ) ) ) . ) )	(ROOT (S (NP (NP (CD Two) (NNS children)) (, ,) (SBAR (WHNP (DT both)) (S (VP (VBG wearing) (NP (JJ tan) (NNS coats))))) (, ,)) (VP (VBP are) (VP (VBG embracing) (NP (CD one) (DT another)))) (. .)))	(ROOT (S (NP (CD Two) (NNS kids)) (VP (VBP are) (VP (VBG running) (PRT (RP down)) (NP (DT a) (NN highway)))) (. .)))	Two children, both wearing tan coats, are embracing one another.	Two kids are running down a highway.	4512171349.jpg#2	4512171349.jpg#2r1c	contradiction	contradiction	contradiction	contradiction	contradiction
neutral	( ( ( 2 kids ) ( who ( look related ) ) ) ( ( are ( ( ( hanging out ) ( with ( 1 ( of them ) ) ) ) ( ( ( looking ( very emotional ) ) and ) ( hugging ( the other ) ) ) ) ) . ) )	( ( ( A couple ) ( of ( child relatives ) ) ) ( ( were ( hugging ( because ( they ( were ( happy ( to ( see ( each other ) ) ) ) ) ) ) ) ) . ) )	(ROOT (S (NP (NP (CD 2) (NNS kids)) (SBAR (WHNP (WP who)) (S (VP (VBP look) (ADJP (VBN related)))))) (VP (VBP are) (VP (VBG hanging) (PRT (RP out)) (PP (IN with) (NP (NP (CD 1)) (PP (IN of) (NP (PRP them))))) (S (VP (VP (VBG looking) (ADJP (RB very) (JJ emotional))) (CC and) (VP (VBG hugging) (NP (DT the) (JJ other))))))) (. .)))	(ROOT (S (NP (NP (DT A) (NN couple)) (PP (IN of) (NP (NN child) (NNS relatives)))) (VP (VBD were) (VP (VBG hugging) (SBAR (IN because) (S (NP (PRP they)) (VP (VBD were) (ADJP (JJ happy) (S (VP (TO to) (VP (VB see) (NP (DT each) (JJ other))))))))))) (. .)))	2 kids who look related are hanging out with 1 of them looking very emotional and hugging the other.	A couple of child relatives were hugging because they were happy to see each other.	4512171349.jpg#1	4512171349.jpg#1r1n	neutral	neutral	entailment	neutral	entailment
entailment	( ( ( 2 kids ) ( who ( look related ) ) ) ( ( are ( ( ( hanging out ) ( with ( 1 ( of them ) ) ) ) ( ( ( looking ( very emotional ) ) and ) ( hugging ( the other ) ) ) ) ) . ) )	( ( Two kids ) ( ( were hugging ) . ) )	(ROOT (S (NP (NP (CD 2) (NNS kids)) (SBAR (WHNP (WP who)) (S (VP (VBP look) (ADJP (VBN related)))))) (VP (VBP are) (VP (VBG hanging) (PRT (RP out)) (PP (IN with) (NP (NP (CD 1)) (PP (IN of) (NP (PRP them))))) (S (VP (VP (VBG looking) (ADJP (RB very) (JJ emotional))) (CC and) (VP (VBG hugging) (NP (DT the) (JJ other))))))) (. .)))	(ROOT (S (NP (CD Two) (NNS kids)) (VP (VBD were) (VP (VBG hugging))) (. .)))	2 kids who look related are hanging out with 1 of them looking very emotional and hugging the other.	Two kids were hugging.	4512171349.jpg#1	4512171349.jpg#1r1e	entailment	entailment	neutral	entailment	entailment
contradiction	( ( ( 2 kids ) ( who ( look related ) ) ) ( ( are ( ( ( hanging out ) ( with ( 1 ( of them ) ) ) ) ( ( ( looking ( very emotional ) ) and ) ( hugging ( the other ) ) ) ) ) . ) )	( ( Two youths ) ( ( were ( pushing ( each other ) ) ) . ) )	(ROOT (S (NP (NP (CD 2) (NNS kids)) (SBAR (WHNP (WP who)) (S (VP (VBP look) (ADJP (VBN related)))))) (VP (VBP are) (VP (VBG hanging) (PRT (RP out)) (PP (IN with) (NP (NP (CD 1)) (PP (IN of) (NP (PRP them))))) (S (VP (VP (VBG looking) (ADJP (RB very) (JJ emotional))) (CC and) (VP (VBG hugging) (NP (DT the) (JJ other))))))) (. .)))	(ROOT (S (NP (CD Two) (NNS youths)) (VP (VBD were) (VP (VBG pushing) (NP (DT each) (JJ other)))) (. .)))	2 kids who look related are hanging out with 1 of them looking very emotional and hugging the other.	Two youths were pushing each other.	4512171349.jpg#1	4512171349.jpg#1r1c	contradiction	contradiction	contradiction	entailment	contradiction
contradiction	( ( ( A ( large number ) ) ( of ( people ( wearing ( only ( ( white and ) red ) ) ) ) ) ) ( ( are ( walking ( on ( a street ) ) ) ) . ) )	( ( ( ( A ( large number ) ) ( of people ) ) ( ( wearing ( black walking ) ) ( down ( the street ) ) ) ) . )	(ROOT (S (NP (NP (DT A) (JJ large) (NN number)) (PP (IN of) (NP (NP (NNS people)) (VP (VBG wearing) (ADJP (RB only) (JJ white) (CC and) (JJ red)))))) (VP (VBP are) (VP (VBG walking) (PP (IN on) (NP (DT a) (NN street))))) (. .)))	(ROOT (NP (NP (NP (DT A) (JJ large) (NN number)) (PP (IN of) (NP (NNS people)))) (VP (VBG wearing) (NP (JJ black) (NN walking)) (PP (IN down) (NP (DT the) (NN street)))) (. .)))	A large number of people wearing only white and red are walking on a street.	A large number of people wearing black walking down the street.	4801146545.jpg#2	4801146545.jpg#2r1c	contradiction	contradiction	contradiction	contradiction	contradiction
neutral	( ( ( A ( large number ) ) ( of ( people ( wearing ( only ( ( white and ) red ) ) ) ) ) ) ( ( are ( walking ( on ( a street ) ) ) ) . ) )	( ( ( ( A ( large number ) ) ( of men ) ) ( ( walking down ) ( ( the street ) ( in ( ( red and ) white ) ) ) ) ) . )	(ROOT (S (NP (NP (DT A) (JJ large) (NN number)) (PP (IN of) (NP (NP (NNS people)) (VP (VBG wearing) (ADJP (RB only) (JJ white) (CC and) (JJ red)))))) (VP (VBP are) (VP (VBG walking) (PP (IN on) (NP (DT a) (NN street))))) (. .)))	(ROOT (NP (NP (NP (DT A) (JJ large) (NN number)) (PP (IN of) (NP (NNS men)))) (VP (VBG walking) (PRT (RP down)) (NP (NP (DT the) (NN street)) (PP (IN in) (NP (JJ red) (CC and) (JJ white))))) (. .)))	A large number of people wearing only white and red are walking on a street.	A large number of men walking down the street in red and white.	4801146545.jpg#2	4801146545.jpg#2r1n	neutral	neutral	neutral	neutral	entailment
entailment	( ( ( A ( large number ) ) ( of ( people ( wearing ( only ( ( white and ) red ) ) ) ) ) ) ( ( are ( walking ( on ( a street ) ) ) ) . ) )	( ( ( ( A ( large number ) ) ( of people ) ) ( walking ( on ( a street ) ) ) ) . )	(ROOT (S (NP (NP (DT A) (JJ large) (NN number)) (PP (IN of) (NP (NP (NNS people)) (VP (VBG wearing) (ADJP (RB only) (JJ white) (CC and) (JJ red)))))) (VP (VBP are) (VP (VBG walking) (PP (IN on) (NP (DT a) (NN street))))) (. .)))	(ROOT (NP (NP (NP (DT A) (JJ large) (NN number)) (PP (IN of) (NP (NNS people)))) (VP (VBG walking) (PP (IN on) (NP (DT a) (NN street)))) (. .)))	A large number of people wearing only white and red are walking on a street.	A large number of people walking on a street.	4801146545.jpg#2	4801146545.jpg#2r1e	entailment	entailment	entailment	entailment	entailment
neutral	( ( A ( guy riding ) ) ( ( a motorcycle ) ( near ( junk cars ) ) ) )	( ( The man ) ( ( is ( test ( driving ( a ( motorcycle ( to ( decide ( ( ( whether or ) not ) ( he ( will ( buy it ) ) ) ) ) ) ) ) ) ) ) . ) )	(ROOT (NP (NP (DT A) (NN guy) (NN riding)) (NP (NP (DT a) (NN motorcycle)) (PP (IN near) (NP (NN junk) (NNS cars))))))	(ROOT (S (NP (DT The) (NN man)) (VP (VBZ is) (NP (NP (NN test)) (VP (VBG driving) (NP (DT a) (NN motorcycle) (S (VP (TO to) (VP (VB decide) (SBAR (IN whether) (CC or) (RB not) (S (NP (PRP he)) (VP (MD will) (VP (VB buy) (NP (PRP it))))))))))))) (. .)))	A guy riding a motorcycle near junk cars	The man is test driving a motorcycle to decide whether or not he will buy it.	7591663030.jpg#4	7591663030.jpg#4r1n	neutral	neutral	neutral	neutral	neutral
entailment	( ( A ( guy riding ) ) ( ( a motorcycle ) ( near ( junk cars ) ) ) )	( ( A man ) ( ( is ( riding ( a motorcycle ) ) ) . ) )	(ROOT (NP (NP (DT A) (NN guy) (NN riding)) (NP (NP (DT a) (NN motorcycle)) (PP (IN near) (NP (NN junk) (NNS cars))))))	(ROOT (S (NP (DT A) (NN man)) (VP (VBZ is) (VP (VBG riding) (NP (DT a) (NN motorcycle)))) (. .)))	A guy riding a motorcycle near junk cars	A man is riding a motorcycle.	7591663030.jpg#4	7591663030.jpg#4r1e	entailment	entailment	entailment	entailment	entailment
contradiction	( ( A ( guy riding ) ) ( ( a motorcycle ) ( near ( junk cars ) ) ) )	( ( A man ) ( ( is ( sitting ( on ( ( a ( parked motorcycle ) ) ( waiting ( for ( his friend ) ) ) ) ) ) ) . ) )	(ROOT (NP (NP (DT A) (NN guy) (NN riding)) (NP (NP (DT a) (NN motorcycle)) (PP (IN near) (NP (NN junk) (NNS cars))))))	(ROOT (S (NP (DT A) (NN man)) (VP (VBZ is) (VP (VBG sitting) (PP (IN on) (NP (NP (DT a) (VBN parked) (NN motorcycle)) (VP (VBG waiting) (PP (IN for) (NP (PRP$ his) (NN friend)))))))) (. .)))	A guy riding a motorcycle near junk cars	A man is sitting on a parked motorcycle waiting for his friend.	7591663030.jpg#4	7591663030.jpg#4r1c	contradiction	contradiction	contradiction	contradiction	contradiction
entailment	( ( ( Women ( of India ) ) ( ( ( performing ( with ( blue streamers ) ) ) , ) ( in ( beautiful ( blue costumes ) ) ) ) ) . )	( ( indian women ) ( ( perform together ) ( in ( gorgeous costumes ) ) ) )	(ROOT (NP (NP (NP (NNS Women)) (PP (IN of) (NP (NNP India)))) (VP (VBG performing) (PP (IN with) (NP (JJ blue) (NNS streamers))) (, ,) (PP (IN in) (NP (JJ beautiful) (JJ blue) (NNS costumes)))) (. .)))	(ROOT (S (NP (NN indian) (NNS women)) (VP (VBP perform) (ADVP (RB together)) (PP (IN in) (NP (JJ gorgeous) (NNS costumes))))))	Women of India performing with blue streamers, in beautiful blue costumes.	indian women perform together in gorgeous costumes	5389902618.jpg#2	5389902618.jpg#2r1e	entailment	neutral	entailment	entailment	entailment
contradiction	( ( ( Women ( of India ) ) ( ( ( performing ( with ( blue streamers ) ) ) , ) ( in ( beautiful ( blue costumes ) ) ) ) ) . )	( dogs ( sniff ( the air ) ) )	(ROOT (NP (NP (NP (NNS Women)) (PP (IN of) (NP (NNP India)))) (VP (VBG performing) (PP (IN with) (NP (JJ blue) (NNS streamers))) (, ,) (PP (IN in) (NP (JJ beautiful) (JJ blue) (NNS costumes)))) (. .)))	(ROOT (S (NP (NNS dogs)) (VP (VBD sniff) (NP (DT the) (NN air)))))	Women of India performing with blue streamers, in beautiful blue costumes.	dogs sniff the air	5389902618.jpg#2	5389902618.jpg#2r1c	contradiction	contradiction	contradiction	contradiction	contradiction
neutral	( ( ( Women ( of India ) ) ( ( ( performing ( with ( blue streamers ) ) ) , ) ( in ( beautiful ( blue costumes ) ) ) ) ) . )	( ( indian women ) ( are ( ( performing ( a ( religious ritual ) ) ) together ) ) )	(ROOT (NP (NP (NP (NNS Women)) (PP (IN of) (NP (NNP India)))) (VP (VBG performing) (PP (IN with) (NP (JJ blue) (NNS streamers))) (, ,) (PP (IN in) (NP (JJ beautiful) (JJ blue) (NNS costumes)))) (. .)))	(ROOT (S (NP (NN indian) (NNS women)) (VP (VBP are) (VP (VBG performing) (NP (DT a) (JJ religious) (NN ritual)) (ADVP (RB together))))))	Women of India performing with blue streamers, in beautiful blue costumes.	indian women are performing a religious ritual together	5389902618.jpg#2	5389902618.jpg#2r1n	neutral	neutral	neutral	neutral	neutral
entailment	( ( A ( professional swimmer ) ) ( ( ( ( spits water ) out ) ( after ( surfacing ( while ( grabbing ( ( the hand ) ( of ( someone ( ( ( helping him ) back ) ( to land ) ) ) ) ) ) ) ) ) ) . ) )	( ( A person ) ( ( is swimming ) . ) )	(ROOT (S (NP (DT A) (JJ professional) (NN swimmer)) (VP (VBZ spits) (NP (NN water)) (PRT (RP out)) (PP (IN after) (S (VP (VBG surfacing) (SBAR (IN while) (S (VP (VBG grabbing) (NP (NP (DT the) (NN hand)) (PP (IN of) (NP (NP (NN someone)) (VP (VBG helping) (NP (PRP him)) (ADVP (RB back)) (PP (TO to) (NP (NN land)))))))))))))) (. .)))	(ROOT (S (NP (DT A) (NN person)) (VP (VBZ is) (VP (VBG swimming))) (. .)))	A professional swimmer spits water out after surfacing while grabbing the hand of someone helping him back to land.	A person is swimming.	7249180494.jpg#0	7249180494.jpg#0r1e	entailment	entailment	entailment	entailment	entailment
contradiction	( ( A ( professional swimmer ) ) ( ( ( ( spits water ) out ) ( after ( surfacing ( while ( grabbing ( ( the hand ) ( of ( someone ( ( ( helping him ) back ) ( to land ) ) ) ) ) ) ) ) ) ) . ) )	( ( The swimmer ) ( ( is ( eating ( a ( toasted marshmallow ) ) ) ) . ) )	(ROOT (S (NP (DT A) (JJ professional) (NN swimmer)) (VP (VBZ spits) (NP (NN water)) (PRT (RP out)) (PP (IN after) (S (VP (VBG surfacing) (SBAR (IN while) (S (VP (VBG grabbing) (NP (NP (DT the) (NN hand)) (PP (IN of) (NP (NP (NN someone)) (VP (VBG helping) (NP (PRP him)) (ADVP (RB back)) (PP (TO to) (NP (NN land)))))))))))))) (. .)))	(ROOT (S (NP (DT The) (NN swimmer)) (VP (VBZ is) (VP (VBG eating) (NP (DT a) (JJ toasted) (NN marshmallow)))) (. .)))	A professional swimmer spits water out after surfacing while grabbing the hand of someone helping him back to land.	The swimmer is eating a toasted marshmallow.	7249180494.jpg#0	7249180494.jpg#0r1c	contradiction	contradiction	contradiction	contradiction	contradiction
neutral	( ( A ( professional swimmer ) ) ( ( ( ( spits water ) out ) ( after ( surfacing ( while ( grabbing ( ( the hand ) ( of ( someone ( ( ( helping him ) back ) ( to land ) ) ) ) ) ) ) ) ) ) . ) )	( ( The swimmer ) ( almost ( ( drowned ( after ( being ( sucked ( under ( a ( fast current ) ) ) ) ) ) ) . ) ) )	(ROOT (S (NP (DT A) (JJ professional) (NN swimmer)) (VP (VBZ spits) (NP (NN water)) (PRT (RP out)) (PP (IN after) (S (VP (VBG surfacing) (SBAR (IN while) (S (VP (VBG grabbing) (NP (NP (DT the) (NN hand)) (PP (IN of) (NP (NP (NN someone)) (VP (VBG helping) (NP (PRP him)) (ADVP (RB back)) (PP (TO to) (NP (NN land)))))))))))))) (. .)))	(ROOT (S (NP (DT The) (NN swimmer)) (ADVP (RB almost)) (VP (VBD drowned) (PP (IN after) (S (VP (VBG being) (VP (VBN sucked) (PP (IN under) (NP (DT a) (JJ fast) (NN current)))))))) (. .)))	A professional swimmer spits water out after surfacing while grabbing the hand of someone helping him back to land.	The swimmer almost drowned after being sucked under a fast current.	7249180494.jpg#0	7249180494.jpg#0r1n	neutral	neutral	neutral	neutral	neutral
neutral	( ( ( The man ) ( in ( the ( black wetsuit ) ) ) ) ( ( is ( ( walking out ) ( of ( the water ) ) ) ) . ) )	( ( ( A man ) ( in ( a wetsuit ) ) ) ( ( ( walks out ) ( of ( ( the water ) ( carrying ( a surfboard ) ) ) ) ) . ) )	(ROOT (S (NP (NP (DT The) (NN man)) (PP (IN in) (NP (DT the) (JJ black) (NN wetsuit)))) (VP (VBZ is) (VP (VBG walking) (PRT (RP out)) (PP (IN of) (NP (DT the) (NN water))))) (. .)))	(ROOT (S (NP (NP (DT A) (NN man)) (PP (IN in) (NP (DT a) (NN wetsuit)))) (VP (VBZ walks) (PRT (RP out)) (PP (IN of) (NP (NP (DT the) (NN water)) (VP (VBG carrying) (NP (DT a) (NN surfboard)))))) (. .)))	The man in the black wetsuit is walking out of the water.	A man in a wetsuit walks out of the water carrying a surfboard.	7249180494.jpg#1	7249180494.jpg#1r1n	neutral	neutral	neutral	neutral	neutral
entailment	( ( ( The man ) ( in ( the ( black wetsuit ) ) ) ) ( ( is ( ( walking out ) ( of ( the water ) ) ) ) . ) )	( ( a person ) ( ( is ( ( walking out ) ( of water ) ) ) . ) )	(ROOT (S (NP (NP (DT The) (NN man)) (PP (IN in) (NP (DT the) (JJ black) (NN wetsuit)))) (VP (VBZ is) (VP (VBG walking) (PRT (RP out)) (PP (IN of) (NP (DT the) (NN water))))) (. .)))	(ROOT (S (NP (DT a) (NN person)) (VP (VBZ is) (VP (VBG walking) (PRT (RP out)) (PP (IN of) (NP (NN water))))) (. .)))	The man in the black wetsuit is walking out of the water.	a person is walking out of water.	7249180494.jpg#1	7249180494.jpg#1r1e	entailment	entailment	entailment	entailment	entailment
contradiction	( ( ( The man ) ( in ( the ( black wetsuit ) ) ) ) ( ( is ( ( walking out ) ( of ( the water ) ) ) ) . ) )	( ( A man ) ( ( is ( laying ( on ( the beach ) ) ) ) . ) )	(ROOT (S (NP (NP (DT The) (NN man)) (PP (IN in) (NP (DT the) (JJ black) (NN wetsuit)))) (VP (VBZ is) (VP (VBG walking) (PRT (RP out)) (PP (IN of) (NP (DT the) (NN water))))) (. .)))	(ROOT (S (NP (DT A) (NN man)) (VP (VBZ is) (VP (VBG laying) (PP (IN on) (NP (DT the) (NN beach))))) (. .)))	The man in the black wetsuit is walking out of the water.	A man is laying on the beach.	7249180494.jpg#1	7249180494.jpg#1r1c	contradiction	contradiction	contradiction	contradiction	neutral
neutral	( ( ( ( Five girls ) and ) ( two guys ) ) ( ( are ( crossing ( a overpass ) ) ) . ) )	( ( The ( extended family ) ) ( ( ( hike together ) ( on ( their ( family reunion ) ) ) ) . ) )	(ROOT (S (NP (NP (CD Five) (NNS girls)) (CC and) (NP (CD two) (NNS guys))) (VP (VBP are) (VP (VBG crossing) (NP (DT a) (NN overpass)))) (. .)))	(ROOT (S (NP (DT The) (JJ extended) (NN family)) (VP (VBD hike) (ADVP (RB together)) (PP (IN on) (NP (PRP$ their) (NN family) (NN reunion)))) (. .)))	Five girls and two guys are crossing a overpass.	The extended family hike together on their family reunion.	4234824441.jpg#2	4234824441.jpg#2r1n	neutral	neutral	contradiction	contradiction	neutral
contradiction	( ( ( ( Five girls ) and ) ( two guys ) ) ( ( are ( crossing ( a overpass ) ) ) . ) )	( ( The ( three men ) ) ( ( ( ( sit and ) talk ) ( about ( their lives ) ) ) . ) )	(ROOT (S (NP (NP (CD Five) (NNS girls)) (CC and) (NP (CD two) (NNS guys))) (VP (VBP are) (VP (VBG crossing) (NP (DT a) (NN overpass)))) (. .)))	(ROOT (S (NP (DT The) (CD three) (NNS men)) (VP (VBP sit) (CC and) (VBP talk) (PP (IN about) (NP (PRP$ their) (NNS lives)))) (. .)))	Five girls and two guys are crossing a overpass.	The three men sit and talk about their lives.	4234824441.jpg#2	4234824441.jpg#2r1c	contradiction	contradiction	contradiction	contradiction	neutral
entailment	( ( ( ( Five girls ) and ) ( two guys ) ) ( ( are ( crossing ( a overpass ) ) ) . ) )	( There ( ( ( are people ) outside ) . ) )	(ROOT (S (NP (NP (CD Five) (NNS girls)) (CC and) (NP (CD two) (NNS guys))) (VP (VBP are) (VP (VBG crossing) (NP (DT a) (NN overpass)))) (. .)))	(ROOT (S (NP (EX There)) (VP (VBP are) (NP (NNS people)) (ADVP (RB outside))) (. .)))	Five girls and two guys are crossing a overpass.	There are people outside.	4234824441.jpg#2	4234824441.jpg#2r1e	entailment	entailment	entailment	entailment	entailment
neutral	( ( ( A person ) ( with ( a ( purple shirt ) ) ) ) ( ( is ( painting ( ( an image ) ( of ( ( a woman ) ( on ( a ( white wall ) ) ) ) ) ) ) ) . ) )	( ( A woman ) ( ( paints ( ( a portrait ) ( of ( her ( best friend ) ) ) ) ) . ) )	(ROOT (S (NP (NP (DT A) (NN person)) (PP (IN with) (NP (DT a) (JJ purple) (NN shirt)))) (VP (VBZ is) (VP (VBG painting) (NP (NP (DT an) (NN image)) (PP (IN of) (NP (NP (DT a) (NN woman)) (PP (IN on) (NP (DT a) (JJ white) (NN wall)))))))) (. .)))	(ROOT (S (NP (DT A) (NN woman)) (VP (VBZ paints) (NP (NP (DT a) (NN portrait)) (PP (IN of) (NP (PRP$ her) (JJS best) (NN friend))))) (. .)))	A person with a purple shirt is painting an image of a woman on a white wall.	A woman paints a portrait of her best friend.	1680409989.jpg#0	1680409989.jpg#0r1n	neutral	neutral	neutral	contradiction	neutral
neutral	( ( ( A person ) ( with ( a ( purple shirt ) ) ) ) ( ( is ( painting ( ( an image ) ( of ( ( a woman ) ( on ( a ( white wall ) ) ) ) ) ) ) ) . ) )	( ( A woman ) ( ( paints ( ( a portrait ) ( of ( a person ) ) ) ) . ) )	(ROOT (S (NP (NP (DT A) (NN person)) (PP (IN with) (NP (DT a) (JJ purple) (NN shirt)))) (VP (VBZ is) (VP (VBG painting) (NP (NP (DT an) (NN image)) (PP (IN of) (NP (NP (DT a) (NN woman)) (PP (IN on) (NP (DT a) (JJ white) (NN wall)))))))) (. .)))	(ROOT (S (NP (DT A) (NN woman)) (VP (VBZ paints) (NP (NP (DT a) (NN portrait)) (PP (IN of) (NP (DT a) (NN person))))) (. .)))	A person with a purple shirt is painting an image of a woman on a white wall.	A woman paints a portrait of a person.	1680409989.jpg#0	1680409989.jpg#0r1e	entailment	neutral	neutral	neutral	entailment
contradiction	( ( ( A person ) ( with ( a ( purple shirt ) ) ) ) ( ( is ( painting ( ( an image ) ( of ( ( a woman ) ( on ( a ( white wall ) ) ) ) ) ) ) ) . ) )	( ( A woman ) ( ( paints ( ( a portrait ) ( of ( a monkey ) ) ) ) . ) )	(ROOT (S (NP (NP (DT A) (NN person)) (PP (IN with) (NP (DT a) (JJ purple) (NN shirt)))) (VP (VBZ is) (VP (VBG painting) (NP (NP (DT an) (NN image)) (PP (IN of) (NP (NP (DT a) (NN woman)) (PP (IN on) (NP (DT a) (JJ white) (NN wall)))))))) (. .)))	(ROOT (S (NP (DT A) (NN woman)) (VP (VBZ paints) (NP (NP (DT a) (NN portrait)) (PP (IN of) (NP (DT a) (NN monkey))))) (. .)))	A person with a purple shirt is painting an image of a woman on a white wall.	A woman paints a portrait of a monkey.	1680409989.jpg#0	1680409989.jpg#0r1c	contradiction	contradiction	contradiction	contradiction	contradiction
entailment	( ( A woman ) ( ( is ( painting ( ( a mural ) ( of ( ( a ( woman 's ) ) face ) ) ) ) ) . ) )	( There ( ( is ( a ( woman painting ) ) ) . ) )	(ROOT (S (NP (DT A) (NN woman)) (VP (VBZ is) (VP (VBG painting) (NP (NP (DT a) (NN mural)) (PP (IN of) (NP (NP (DT a) (NN woman) (POS 's)) (NN face)))))) (. .)))	(ROOT (S (NP (EX There)) (VP (VBZ is) (NP (DT a) (NN woman) (NN painting))) (. .)))	A woman is painting a mural of a woman's face.	There is a woman painting.	1680409989.jpg#3	1680409989.jpg#3r1e	entailment	entailment	entailment	entailment	entailment
neutral	( ( A woman ) ( ( is ( painting ( ( a mural ) ( of ( ( a ( woman 's ) ) face ) ) ) ) ) . ) )	( There ( ( is ( ( a ( woman painting ) ) ( for fun ) ) ) . ) )	(ROOT (S (NP (DT A) (NN woman)) (VP (VBZ is) (VP (VBG painting) (NP (NP (DT a) (NN mural)) (PP (IN of) (NP (NP (DT a) (NN woman) (POS 's)) (NN face)))))) (. .)))	(ROOT (S (NP (EX There)) (VP (VBZ is) (NP (NP (DT a) (NN woman) (NN painting)) (PP (IN for) (NP (NN fun))))) (. .)))	A woman is painting a mural of a woman's face.	There is a woman painting for fun.	1680409989.jpg#3	1680409989.jpg#3r1n	neutral	neutral	neutral	neutral	neutral
contradiction	( ( A woman ) ( ( is ( painting ( ( a mural ) ( of ( ( a ( woman 's ) ) face ) ) ) ) ) . ) )	( There ( ( is ( ( a man ) ( tying ( his shoes ) ) ) ) . ) )	(ROOT (S (NP (DT A) (NN woman)) (VP (VBZ is) (VP (VBG painting) (NP (NP (DT a) (NN mural)) (PP (IN of) (NP (NP (DT a) (NN woman) (POS 's)) (NN face)))))) (. .)))	(ROOT (S (NP (EX There)) (VP (VBZ is) (NP (NP (DT a) (NN man)) (VP (VBG tying) (NP (PRP$ his) (NNS shoes))))) (. .)))	A woman is painting a mural of a woman's face.	There is a man tying his shoes.	1680409989.jpg#3	1680409989.jpg#3r1c	contradiction	contradiction	contradiction	contradiction	contradiction
contradiction	( ( ( ( ( A couple ) ( is ( ( eating outside ) ( at ( a table ) ) ) ) ) and ) ( he ( is ( pointing ( at something ) ) ) ) ) . )	( ( ( ( ( A couple ) ( is ( ( eating inside ) ( at ( a table ) ) ) ) ) and ) ( he ( is ( pointing ( at something ) ) ) ) ) . )	(ROOT (S (S (NP (DT A) (NN couple)) (VP (VBZ is) (VP (VBG eating) (ADVP (RB outside)) (PP (IN at) (NP (DT a) (NN table)))))) (CC and) (S (NP (PRP he)) (VP (VBZ is) (VP (VBG pointing) (PP (IN at) (NP (NN something)))))) (. .)))	(ROOT (S (S (NP (DT A) (NN couple)) (VP (VBZ is) (VP (VBG eating) (ADVP (RB inside)) (PP (IN at) (NP (DT a) (NN table)))))) (CC and) (S (NP (PRP he)) (VP (VBZ is) (VP (VBG pointing) (PP (IN at) (NP (NN something)))))) (. .)))	A couple is eating outside at a table and he is pointing at something.	A couple is eating inside at a table and he is pointing at something.	4581834644.jpg#1	4581834644.jpg#1r1c	contradiction	entailment	contradiction	contradiction	contradiction
neutral	( ( ( ( ( A couple ) ( is ( ( eating outside ) ( at ( a table ) ) ) ) ) and ) ( he ( is ( pointing ( at something ) ) ) ) ) . )	( ( The man ) ( ( is ( pointing ( at ( a ( purse snatcher ) ) ) ) ) . ) )	(ROOT (S (S (NP (DT A) (NN couple)) (VP (VBZ is) (VP (VBG eating) (ADVP (RB outside)) (PP (IN at) (NP (DT a) (NN table)))))) (CC and) (S (NP (PRP he)) (VP (VBZ is) (VP (VBG pointing) (PP (IN at) (NP (NN something)))))) (. .)))	(ROOT (S (NP (DT The) (NN man)) (VP (VBZ is) (VP (VBG pointing) (PP (IN at) (NP (DT a) (NN purse) (NN snatcher))))) (. .)))	A couple is eating outside at a table and he is pointing at something.	The man is pointing at a purse snatcher.	4581834644.jpg#1	4581834644.jpg#1r1n	neutral	neutral	neutral	neutral	neutral
entailment	( ( ( ( ( A couple ) ( is ( ( eating outside ) ( at ( a table ) ) ) ) ) and ) ( he ( is ( pointing ( at something ) ) ) ) ) . )	( People ( ( are ( eating ( at ( a ( table outside ) ) ) ) ) . ) )	(ROOT (S (S (NP (DT A) (NN couple)) (VP (VBZ is) (VP (VBG eating) (ADVP (RB outside)) (PP (IN at) (NP (DT a) (NN table)))))) (CC and) (S (NP (PRP he)) (VP (VBZ is) (VP (VBG pointing) (PP (IN at) (NP (NN something)))))) (. .)))	(ROOT (S (NP (NNS People)) (VP (VBP are) (VP (VBG eating) (PP (IN at) (NP (DT a) (NN table) (NN outside))))) (. .)))	A couple is eating outside at a table and he is pointing at something.	People are eating at a table outside.	4581834644.jpg#1	4581834644.jpg#1r1e	entailment	entailment	entailment	entailment	entailment
neutral	( ( Two women ) ( ( ( walk down ) ( ( a sidewalk ) ( along ( ( a ( busy street ) ) ( in ( a ( downtown area ) ) ) ) ) ) ) . ) )	( ( The women ) ( were ( ( walking downtown ) ( because ( ( the buses ) ( were ( on strike ) ) ) ) ) ) )	(ROOT (S (NP (CD Two) (NNS women)) (VP (VBP walk) (PRT (RP down)) (NP (NP (DT a) (NN sidewalk)) (PP (IN along) (NP (NP (DT a) (JJ busy) (NN street)) (PP (IN in) (NP (DT a) (NN downtown) (NN area))))))) (. .)))	(ROOT (S (NP (DT The) (NNS women)) (VP (VBD were) (VP (VBG walking) (NP (NN downtown)) (SBAR (IN because) (S (NP (DT the) (NNS buses)) (VP (VBD were) (PP (IN on) (NP (NN strike))))))))))	Two women walk down a sidewalk along a busy street in a downtown area.	The women were walking downtown because the buses were on strike	4684641618.jpg#0	4684641618.jpg#0r1n	neutral	neutral	neutral	neutral	neutral
contradiction	( ( Two women ) ( ( ( walk down ) ( ( a sidewalk ) ( along ( ( a ( busy street ) ) ( in ( a ( downtown area ) ) ) ) ) ) ) . ) )	( ( The women ) ( were ( picking ( berries ( in ( the countryside ) ) ) ) ) )	(ROOT (S (NP (CD Two) (NNS women)) (VP (VBP walk) (PRT (RP down)) (NP (NP (DT a) (NN sidewalk)) (PP (IN along) (NP (NP (DT a) (JJ busy) (NN street)) (PP (IN in) (NP (DT a) (NN downtown) (NN area))))))) (. .)))	(ROOT (S (NP (DT The) (NNS women)) (VP (VBD were) (VP (VBG picking) (NP (NP (NNS berries)) (PP (IN in) (NP (DT the) (NN countryside))))))))	Two women walk down a sidewalk along a busy street in a downtown area.	The women were picking berries in the countryside	4684641618.jpg#0	4684641618.jpg#0r1c	contradiction	contradiction	contradiction	contradiction	contradiction
entailment	( ( Two women ) ( ( ( walk down ) ( ( a sidewalk ) ( along ( ( a ( busy street ) ) ( in ( a ( downtown area ) ) ) ) ) ) ) . ) )	( ( The women ) ( were ( walking downtown ) ) )	(ROOT (S (NP (CD Two) (NNS women)) (VP (VBP walk) (PRT (RP down)) (NP (NP (DT a) (NN sidewalk)) (PP (IN along) (NP (NP (DT a) (JJ busy) (NN street)) (PP (IN in) (NP (DT a) (NN downtown) (NN area))))))) (. .)))	(ROOT (S (NP (DT The) (NNS women)) (VP (VBD were) (VP (VBG walking) (NP (NN downtown))))))	Two women walk down a sidewalk along a busy street in a downtown area.	The women were walking downtown	4684641618.jpg#0	4684641618.jpg#0r1e	entailment	entailment	entailment	entailment	entailment
neutral	( ( ( Many people ) ( ( standing ( outside ( of ( ( a place ) ( talking ( to ( each other ) ) ) ) ) ) ) ( in ( front ( of ( ( a building ) ( that ( has ( ( a sign ) ( that says ) ) ) ) ) ) ) ) ) ) ( `` ( ( HI-POINTE . ) '' ) ) )	( ( The people ) ( ( are ( having ( ( a chat ) ( before ( going ( into ( the ( work building ) ) ) ) ) ) ) ) . ) )	(ROOT (S (NP (NP (JJ Many) (NNS people)) (VP (VBG standing) (ADVP (JJ outside) (PP (IN of) (NP (NP (DT a) (NN place)) (VP (VBG talking) (PP (TO to) (NP (DT each) (JJ other))))))) (PP (IN in) (NP (NP (NN front)) (PP (IN of) (NP (NP (DT a) (NN building)) (SBAR (WHNP (WDT that)) (S (VP (VBZ has) (NP (NP (DT a) (NN sign)) (SBAR (WHNP (WDT that)) (S (VP (VBZ says)))))))))))))) (`` ``) (VP (VBD HI-POIN…	(ROOT (S (NP (DT The) (NNS people)) (VP (VBP are) (VP (VBG having) (NP (NP (DT a) (NN chat)) (PP (IN before) (S (VP (VBG going) (PP (IN into) (NP (DT the) (NN work) (NN building))))))))) (. .)))	Many people standing outside of a place talking to each other in front of a building that has a sign that says "HI-POINTE."	The people are having a chat before going into the work building.	525338588.jpg#0	525338588.jpg#0r1n	neutral	neutral	neutral	entailment	neutral
entailment	( ( ( Many people ) ( ( standing ( outside ( of ( ( a place ) ( talking ( to ( each other ) ) ) ) ) ) ) ( in ( front ( of ( ( a building ) ( that ( has ( ( a sign ) ( that says ) ) ) ) ) ) ) ) ) ) ( `` ( ( HI-POINTE . ) '' ) ) )	( ( ( The group ) ( of people ) ) ( ( ( are n't ) ( inide ( of ( the building ) ) ) ) . ) )	(ROOT (S (NP (NP (JJ Many) (NNS people)) (VP (VBG standing) (ADVP (JJ outside) (PP (IN of) (NP (NP (DT a) (NN place)) (VP (VBG talking) (PP (TO to) (NP (DT each) (JJ other))))))) (PP (IN in) (NP (NP (NN front)) (PP (IN of) (NP (NP (DT a) (NN building)) (SBAR (WHNP (WDT that)) (S (VP (VBZ has) (NP (NP (DT a) (NN sign)) (SBAR (WHNP (WDT that)) (S (VP (VBZ says)))))))))))))) (`` ``) (VP (VBD HI-POIN…	(ROOT (S (NP (NP (DT The) (NN group)) (PP (IN of) (NP (NNS people)))) (VP (VBP are) (RB n't) (ADJP (JJ inide) (PP (IN of) (NP (DT the) (NN building))))) (. .)))	Many people standing outside of a place talking to each other in front of a building that has a sign that says "HI-POINTE."	The group of people aren't inide of the building.	525338588.jpg#0	525338588.jpg#0r1e	entailment	entailment	contradiction	entailment	contradiction
contradiction	( ( ( Many people ) ( ( standing ( outside ( of ( ( a place ) ( talking ( to ( each other ) ) ) ) ) ) ) ( in ( front ( of ( ( a building ) ( that ( has ( ( a sign ) ( that says ) ) ) ) ) ) ) ) ) ) ( `` ( ( HI-POINTE . ) '' ) ) )	( ( The people ) ( ( are ( sitting ( in ( the ( hotel lobby ) ) ) ) ) . ) )	(ROOT (S (NP (NP (JJ Many) (NNS people)) (VP (VBG standing) (ADVP (JJ outside) (PP (IN of) (NP (NP (DT a) (NN place)) (VP (VBG talking) (PP (TO to) (NP (DT each) (JJ other))))))) (PP (IN in) (NP (NP (NN front)) (PP (IN of) (NP (NP (DT a) (NN building)) (SBAR (WHNP (WDT that)) (S (VP (VBZ has) (NP (NP (DT a) (NN sign)) (SBAR (WHNP (WDT that)) (S (VP (VBZ says)))))))))))))) (`` ``) (VP (VBD HI-POIN…	(ROOT (S (NP (DT The) (NNS people)) (VP (VBP are) (VP (VBG sitting) (PP (IN in) (NP (DT the) (NN hotel) (NN lobby))))) (. .)))	Many people standing outside of a place talking to each other in front of a building that has a sign that says "HI-POINTE."	The people are sitting in the hotel lobby.	525338588.jpg#0	525338588.jpg#0r1c	contradiction	contradiction	neutral	contradiction	contradiction
neutral	( ( The ( flight attendant ) ) ( ( dressed ( in ( yellow ( demonstrates ( life ( vest usage ) ) ) ) ) ) . ) )	( ( A ( flight attendant ) ) ( ( is ( standing ( in ( front ( of passengers ) ) ) ) ) . ) )	(ROOT (S (NP (DT The) (NN flight) (NN attendant)) (VP (VBD dressed) (PP (IN in) (NP (JJ yellow) (NNP demonstrates) (NN life) (NN vest) (NN usage)))) (. .)))	(ROOT (S (NP (DT A) (NN flight) (NN attendant)) (VP (VBZ is) (VP (VBG standing) (PP (IN in) (NP (NP (NN front)) (PP (IN of) (NP (NNS passengers))))))) (. .)))	The flight attendant dressed in yellow demonstrates life vest usage.	A flight attendant is standing in front of passengers.	2487069642.jpg#1	2487069642.jpg#1r1e	entailment	neutral	neutral	neutral	entailment
neutral	( ( The ( flight attendant ) ) ( ( dressed ( in ( yellow ( demonstrates ( life ( vest usage ) ) ) ) ) ) . ) )	( ( A ( flight attendant ) ) ( ( is ( ( demonstrating ( safety procedures ) ) ( before takeoff ) ) ) . ) )	(ROOT (S (NP (DT The) (NN flight) (NN attendant)) (VP (VBD dressed) (PP (IN in) (NP (JJ yellow) (NNP demonstrates) (NN life) (NN vest) (NN usage)))) (. .)))	(ROOT (S (NP (DT A) (NN flight) (NN attendant)) (VP (VBZ is) (VP (VBG demonstrating) (NP (NN safety) (NNS procedures)) (PP (IN before) (NP (NN takeoff))))) (. .)))	The flight attendant dressed in yellow demonstrates life vest usage.	A flight attendant is demonstrating safety procedures before takeoff.	2487069642.jpg#1	2487069642.jpg#1r1n	neutral	neutral	neutral	entailment	neutral
contradiction	( ( The ( flight attendant ) ) ( ( dressed ( in ( yellow ( demonstrates ( life ( vest usage ) ) ) ) ) ) . ) )	( ( A woman ) ( ( is ( ( preparing drinks ) ( on ( an airplane ) ) ) ) . ) )	(ROOT (S (NP (DT The) (NN flight) (NN attendant)) (VP (VBD dressed) (PP (IN in) (NP (JJ yellow) (NNP demonstrates) (NN life) (NN vest) (NN usage)))) (. .)))	(ROOT (S (NP (DT A) (NN woman)) (VP (VBZ is) (VP (VBG preparing) (NP (NNS drinks)) (PP (IN on) (NP (DT an) (NN airplane))))) (. .)))	The flight attendant dressed in yellow demonstrates life vest usage.	A woman is preparing drinks on an airplane.	2487069642.jpg#1	2487069642.jpg#1r1c	contradiction	contradiction	contradiction	contradiction	neutral
entailment	( ( The girls ) ( ( ( walk down ) ( the street ) ) . ) )	( Girls ( ( ( walk down ) ( the street ) ) . ) )	(ROOT (S (NP (DT The) (NNS girls)) (VP (VBP walk) (PRT (RP down)) (NP (DT the) (NN street))) (. .)))	(ROOT (S (NP (NNS Girls)) (VP (VBP walk) (PRT (RP down)) (NP (DT the) (NN street))) (. .)))	The girls walk down the street.	Girls walk down the street.	1384292980.jpg#1	1384292980.jpg#1r1e	entailment	entailment	entailment	entailment	entailment
contradiction	( ( The girls ) ( ( ( walk down ) ( the street ) ) . ) )	( Girls ( ( ( set down ) ( in ( the street ) ) ) . ) )	(ROOT (S (NP (DT The) (NNS girls)) (VP (VBP walk) (PRT (RP down)) (NP (DT the) (NN street))) (. .)))	(ROOT (S (NP (NNS Girls)) (VP (VBD set) (PRT (RP down)) (PP (IN in) (NP (DT the) (NN street)))) (. .)))	The girls walk down the street.	Girls set down in the street.	1384292980.jpg#1	1384292980.jpg#1r1c	contradiction	contradiction	contradiction	contradiction	entailment
neutral	( ( The girls ) ( ( ( walk down ) ( the street ) ) . ) )	( Girls ( ( were ( going ( to ( the park ) ) ) ) . ) )	(ROOT (S (NP (DT The) (NNS girls)) (VP (VBP walk) (PRT (RP down)) (NP (DT the) (NN street))) (. .)))	(ROOT (S (NP (NNS Girls)) (VP (VBD were) (VP (VBG going) (PP (TO to) (NP (DT the) (NN park))))) (. .)))	The girls walk down the street.	Girls were going to the park.	1384292980.jpg#1	1384292980.jpg#1r1n	neutral	neutral	contradiction	neutral	neutral
contradiction	( ( ( A man ) ( wearing ( a ( red ( ( uniform and ) helmet ) ) ) ) ) ( ( stands ( on ( his motorbike ) ) ) . ) )	( ( ( a man ) ( sitting ( in ( a car ) ) ) ) . )	(ROOT (S (NP (NP (DT A) (NN man)) (VP (VBG wearing) (NP (DT a) (JJ red) (NN uniform) (CC and) (NN helmet)))) (VP (VBZ stands) (PP (IN on) (NP (PRP$ his) (NN motorbike)))) (. .)))	(ROOT (NP (NP (DT a) (NN man)) (VP (VBG sitting) (PP (IN in) (NP (DT a) (NN car)))) (. .)))	A man wearing a red uniform and helmet stands on his motorbike.	a man sitting in a car.	216172386.jpg#0	216172386.jpg#0r1c	contradiction	contradiction	contradiction	contradiction	contradiction
entailment	( ( ( A man ) ( wearing ( a ( red ( ( uniform and ) helmet ) ) ) ) ) ( ( stands ( on ( his motorbike ) ) ) . ) )	( ( ( a person ) standing ) . )	(ROOT (S (NP (NP (DT A) (NN man)) (VP (VBG wearing) (NP (DT a) (JJ red) (NN uniform) (CC and) (NN helmet)))) (VP (VBZ stands) (PP (IN on) (NP (PRP$ his) (NN motorbike)))) (. .)))	(ROOT (NP (NP (DT a) (NN person)) (VP (VBG standing)) (. .)))	A man wearing a red uniform and helmet stands on his motorbike.	a person standing.	216172386.jpg#0	216172386.jpg#0r1e	entailment	entailment	entailment	entailment	entailment
entailment	( ( ( A man ) ( wearing ( a ( red ( ( uniform and ) helmet ) ) ) ) ) ( ( stands ( on ( his motorbike ) ) ) . ) )	( ( ( a man ) ( standing ( on ( his motorbike ) ) ) ) . )	(ROOT (S (NP (NP (DT A) (NN man)) (VP (VBG wearing) (NP (DT a) (JJ red) (NN uniform) (CC and) (NN helmet)))) (VP (VBZ stands) (PP (IN on) (NP (PRP$ his) (NN motorbike)))) (. .)))	(ROOT (NP (NP (DT a) (NN man)) (VP (VBG standing) (PP (IN on) (NP (PRP$ his) (NN motorbike)))) (. .)))	A man wearing a red uniform and helmet stands on his motorbike.	a man standing on his motorbike.	216172386.jpg#0	216172386.jpg#0r1n	neutral	entailment	entailment	entailment	entailment
entailment	( ( ( A man ) ( of ( the cloth ) ) ) ( ( puts ( ( a ( black substance ) ) ( on ( ( a ( man 's ) ) forehead ) ) ) ) . ) )	( ( The man ) ( ( puts ( something ( on ( the ( other ( mans head ) ) ) ) ) ) . ) )	(ROOT (S (NP (NP (DT A) (NN man)) (PP (IN of) (NP (DT the) (NN cloth)))) (VP (VBZ puts) (NP (NP (DT a) (JJ black) (NN substance)) (PP (IN on) (NP (NP (DT a) (NN man) (POS 's)) (NN forehead))))) (. .)))	(ROOT (S (NP (DT The) (NN man)) (VP (VBZ puts) (NP (NP (NN something)) (PP (IN on) (NP (DT the) (JJ other) (NNS mans) (NN head))))) (. .)))	A man of the cloth puts a black substance on a man's forehead.	The man puts something on the other mans head.	2245918465.jpg#1	2245918465.jpg#1r1e	entailment	entailment	entailment	entailment	entailment
contradiction	( ( ( A man ) ( of ( the cloth ) ) ) ( ( puts ( ( a ( black substance ) ) ( on ( ( a ( man 's ) ) forehead ) ) ) ) . ) )	( ( The women ) ( ( are ( at ( the park ) ) ) . ) )	(ROOT (S (NP (NP (DT A) (NN man)) (PP (IN of) (NP (DT the) (NN cloth)))) (VP (VBZ puts) (NP (NP (DT a) (JJ black) (NN substance)) (PP (IN on) (NP (NP (DT a) (NN man) (POS 's)) (NN forehead))))) (. .)))	(ROOT (S (NP (DT The) (NNS women)) (VP (VBP are) (PP (IN at) (NP (DT the) (NN park)))) (. .)))	A man of the cloth puts a black substance on a man's forehead.	The women are at the park.	2245918465.jpg#1	2245918465.jpg#1r1c	contradiction	contradiction	contradiction	contradiction	contradiction
neutral	( ( ( A man ) ( of ( the cloth ) ) ) ( ( puts ( ( a ( black substance ) ) ( on ( ( a ( man 's ) ) forehead ) ) ) ) . ) )	( ( The men ) ( ( are ( at church ) ) . ) )	(ROOT (S (NP (NP (DT A) (NN man)) (PP (IN of) (NP (DT the) (NN cloth)))) (VP (VBZ puts) (NP (NP (DT a) (JJ black) (NN substance)) (PP (IN on) (NP (NP (DT a) (NN man) (POS 's)) (NN forehead))))) (. .)))	(ROOT (S (NP (DT The) (NNS men)) (VP (VBP are) (PP (IN at) (NP (NN church)))) (. .)))	A man of the cloth puts a black substance on a man's forehead.	The men are at church.	2245918465.jpg#1	2245918465.jpg#1r1n	neutral	neutral	neutral	neutral	neutral
entailment	( ( A person ) ( ( ( rolls down ) ( ( a hill ) ( ( riding ( a wagon ) ) ( as ( another watches ) ) ) ) ) . ) )	( ( Two people ) ( ( are outside ) . ) )	(ROOT (S (NP (DT A) (NN person)) (VP (VBZ rolls) (PRT (RP down)) (NP (NP (DT a) (NN hill)) (VP (VBG riding) (NP (DT a) (NN wagon)) (PP (IN as) (NP (DT another) (NNS watches)))))) (. .)))	(ROOT (S (NP (CD Two) (NNS people)) (VP (VBP are) (ADJP (JJ outside))) (. .)))	A person rolls down a hill riding a wagon as another watches.	Two people are outside.	2289096282.jpg#1	2289096282.jpg#1r1e	entailment	entailment	entailment	entailment	contradiction
contradiction	( ( A person ) ( ( ( rolls down ) ( ( a hill ) ( ( riding ( a wagon ) ) ( as ( another watches ) ) ) ) ) . ) )	( ( A person ) ( ( stares ( at ( an ( empty hill ) ) ) ) . ) )	(ROOT (S (NP (DT A) (NN person)) (VP (VBZ rolls) (PRT (RP down)) (NP (NP (DT a) (NN hill)) (VP (VBG riding) (NP (DT a) (NN wagon)) (PP (IN as) (NP (DT another) (NNS watches)))))) (. .)))	(ROOT (S (NP (DT A) (NN person)) (VP (VBD stares) (PP (IN at) (NP (DT an) (JJ empty) (NN hill)))) (. .)))	A person rolls down a hill riding a wagon as another watches.	A person stares at an empty hill.	2289096282.jpg#1	2289096282.jpg#1r1c	contradiction	neutral	contradiction	contradiction	contradiction
neutral	( ( A person ) ( ( ( rolls down ) ( ( a hill ) ( ( riding ( a wagon ) ) ( as ( another watches ) ) ) ) ) . ) )	( ( ( A child ) ( in ( a wagon ) ) ) ( ( ( rolls down ) ( a hill ) ) . ) )	(ROOT (S (NP (DT A) (NN person)) (VP (VBZ rolls) (PRT (RP down)) (NP (NP (DT a) (NN hill)) (VP (VBG riding) (NP (DT a) (NN wagon)) (PP (IN as) (NP (DT another) (NNS watches)))))) (. .)))	(ROOT (S (NP (NP (DT A) (NN child)) (PP (IN in) (NP (DT a) (NN wagon)))) (VP (VBZ rolls) (PRT (RP down)) (NP (DT a) (NN hill))) (. .)))	A person rolls down a hill riding a wagon as another watches.	A child in a wagon rolls down a hill.	2289096282.jpg#1	2289096282.jpg#1r1n	neutral	neutral	neutral	neutral	entailment
neutral	( ( ( a boy ) ( holding ( onto ( ( the wall ) ( of ( an ( old ( brick house ) ) ) ) ) ) ) ) ( ( 's ( raised foundation ) ) . ) )	( ( ( a boy ) ( holding ( onto ( ( ( the ( ( wall ( of ( an ( old brick ) ) ) ) ( house 's ) ) ) ( raised foundation ) ) ( as construction ) ) ) ) ) occurs )	(ROOT (S (NP (NP (DT a) (NN boy)) (VP (VBG holding) (PP (IN onto) (NP (NP (DT the) (NN wall)) (PP (IN of) (NP (DT an) (JJ old) (NN brick) (NN house))))))) (VP (VBZ 's) (VP (VBN raised) (NP (NN foundation)))) (. .)))	(ROOT (S (NP (NP (DT a) (NN boy)) (VP (VBG holding) (PP (IN onto) (NP (NP (NP (DT the) (NAC (NN wall) (PP (IN of) (NP (DT an) (JJ old) (NN brick)))) (NN house) (POS 's)) (VBN raised) (NN foundation)) (PP (IN as) (NP (NN construction))))))) (VP (VBZ occurs))))	a boy holding onto the wall of an old brick house's raised foundation.	a boy holding onto the wall of an old brick house's raised foundation as construction occurs	3167503189.jpg#2	3167503189.jpg#2r1n	neutral	neutral	contradiction	neutral	neutral
contradiction	( ( ( a boy ) ( holding ( onto ( ( the wall ) ( of ( an ( old ( brick house ) ) ) ) ) ) ) ) ( ( 's ( raised foundation ) ) . ) )	( ( a girl ) ( is ( leaning ( against ( the wall ) ) ) ) )	(ROOT (S (NP (NP (DT a) (NN boy)) (VP (VBG holding) (PP (IN onto) (NP (NP (DT the) (NN wall)) (PP (IN of) (NP (DT an) (JJ old) (NN brick) (NN house))))))) (VP (VBZ 's) (VP (VBN raised) (NP (NN foundation)))) (. .)))	(ROOT (S (NP (DT a) (NN girl)) (VP (VBZ is) (VP (VBG leaning) (PP (IN against) (NP (DT the) (NN wall)))))))	a boy holding onto the wall of an old brick house's raised foundation.	a girl is leaning against the wall	3167503189.jpg#2	3167503189.jpg#2r1c	contradiction	contradiction	contradiction	contradiction	contradiction
entailment	( ( ( a boy ) ( holding ( onto ( ( the wall ) ( of ( an ( old ( brick house ) ) ) ) ) ) ) ) ( ( 's ( raised foundation ) ) . ) )	( ( a boy ) ( is ( against ( ( the wall ) ( of ( a ( raised foundation ) ) ) ) ) ) )	(ROOT (S (NP (NP (DT a) (NN boy)) (VP (VBG holding) (PP (IN onto) (NP (NP (DT the) (NN wall)) (PP (IN of) (NP (DT an) (JJ old) (NN brick) (NN house))))))) (VP (VBZ 's) (VP (VBN raised) (NP (NN foundation)))) (. .)))	(ROOT (S (NP (DT a) (NN boy)) (VP (VBZ is) (PP (IN against) (NP (NP (DT the) (NN wall)) (PP (IN of) (NP (DT a) (VBN raised) (NN foundation))))))))	a boy holding onto the wall of an old brick house's raised foundation.	a boy is against the wall of a raised foundation	3167503189.jpg#2	3167503189.jpg#2r1e	entailment	entailment	entailment	entailment	entailment
neutral	( ( ( ( ( Bruce Springsteen ) , ) ( with ( ( one arm ) outstretched ) ) ) , ) ( ( is ( singing ( in ( ( the spotlight ) ( in ( a ( dark ( concert hall ) ) ) ) ) ) ) ) . ) )	( ( Bruce Springsteen ) ( ( is ( from Florida ) ) . ) )	(ROOT (S (NP (NP (NNP Bruce) (NNP Springsteen)) (, ,) (PP (IN with) (NP (NP (CD one) (NN arm)) (VP (VBN outstretched)))) (, ,)) (VP (VBZ is) (VP (VBG singing) (PP (IN in) (NP (NP (DT the) (NN spotlight)) (PP (IN in) (NP (DT a) (JJ dark) (NN concert) (NN hall))))))) (. .)))	(ROOT (S (NP (NNP Bruce) (NNP Springsteen)) (VP (VBZ is) (PP (IN from) (NP (NNP Florida)))) (. .)))	Bruce Springsteen, with one arm outstretched, is singing in the spotlight in a dark concert hall.	Bruce Springsteen is from Florida.	7523563426.jpg#0	7523563426.jpg#0r1c	contradiction	neutral	neutral	contradiction	neutral
entailment	( ( ( ( ( Bruce Springsteen ) , ) ( with ( ( one arm ) outstretched ) ) ) , ) ( ( is ( singing ( in ( ( the spotlight ) ( in ( a ( dark ( concert hall ) ) ) ) ) ) ) ) . ) )	( ( Bruce Springsteen ) ( ( is ( a singer ) ) . ) )	(ROOT (S (NP (NP (NNP Bruce) (NNP Springsteen)) (, ,) (PP (IN with) (NP (NP (CD one) (NN arm)) (VP (VBN outstretched)))) (, ,)) (VP (VBZ is) (VP (VBG singing) (PP (IN in) (NP (NP (DT the) (NN spotlight)) (PP (IN in) (NP (DT a) (JJ dark) (NN concert) (NN hall))))))) (. .)))	(ROOT (S (NP (NNP Bruce) (NNP Springsteen)) (VP (VBZ is) (NP (DT a) (NN singer))) (. .)))	Bruce Springsteen, with one arm outstretched, is singing in the spotlight in a dark concert hall.	Bruce Springsteen is a singer.	7523563426.jpg#0	7523563426.jpg#0r1e	entailment	neutral	entailment	entailment	entailment
neutral	( ( ( ( ( Bruce Springsteen ) , ) ( with ( ( one arm ) outstretched ) ) ) , ) ( ( is ( singing ( in ( ( the spotlight ) ( in ( a ( dark ( concert hall ) ) ) ) ) ) ) ) . ) )	( ( Bruce Springsteen ) ( is gay ) )	(ROOT (S (NP (NP (NNP Bruce) (NNP Springsteen)) (, ,) (PP (IN with) (NP (NP (CD one) (NN arm)) (VP (VBN outstretched)))) (, ,)) (VP (VBZ is) (VP (VBG singing) (PP (IN in) (NP (NP (DT the) (NN spotlight)) (PP (IN in) (NP (DT a) (JJ dark) (NN concert) (NN hall))))))) (. .)))	(ROOT (S (NP (NNP Bruce) (NNP Springsteen)) (VP (VBZ is) (ADJP (JJ gay)))))	Bruce Springsteen, with one arm outstretched, is singing in the spotlight in a dark concert hall.	Bruce Springsteen is gay	7523563426.jpg#0	7523563426.jpg#0r1n	neutral	neutral	contradiction	neutral	neutral
neutral	( ( ( Six dogs ) ( swimming ( in ( a river ) ) ) ) . )	( ( Six dogs ) ( ( swim ( across ( the river ) ) ) . ) )	(ROOT (NP (NP (CD Six) (NNS dogs)) (VP (VBG swimming) (PP (IN in) (NP (DT a) (NN river)))) (. .)))	(ROOT (S (NP (CD Six) (NNS dogs)) (VP (VBP swim) (PP (IN across) (NP (DT the) (NN river)))) (. .)))	Six dogs swimming in a river.	Six dogs swim across the river.	3626642428.jpg#3	3626642428.jpg#3r1n	neutral	entailment	neutral	neutral	entailment
entailment	( ( ( Six dogs ) ( swimming ( in ( a river ) ) ) ) . )	( ( Six dogs ) ( ( are outdoors ) . ) )	(ROOT (NP (NP (CD Six) (NNS dogs)) (VP (VBG swimming) (PP (IN in) (NP (DT a) (NN river)))) (. .)))	(ROOT (S (NP (CD Six) (NNS dogs)) (VP (VBP are) (ADVP (RB outdoors))) (. .)))	Six dogs swimming in a river.	Six dogs are outdoors.	3626642428.jpg#3	3626642428.jpg#3r1e	entailment	entailment	entailment	neutral	entailment
contradiction	( ( ( Six dogs ) ( swimming ( in ( a river ) ) ) ) . )	( ( The puppies ) ( ( are ( setting ( on ( the couch ) ) ) ) . ) )	(ROOT (NP (NP (CD Six) (NNS dogs)) (VP (VBG swimming) (PP (IN in) (NP (DT a) (NN river)))) (. .)))	(ROOT (S (NP (DT The) (NNS puppies)) (VP (VBP are) (VP (VBG setting) (PP (IN on) (NP (DT the) (NN couch))))) (. .)))	Six dogs swimming in a river.	The puppies are setting on the couch.	3626642428.jpg#3	3626642428.jpg#3r1c	contradiction	contradiction	contradiction	contradiction	contradiction
contradiction	( ( A ( ( man and ) woman ) ) ( ( are ( ( taking ( ( a picture ) ( of themselves ) ) ) ( while ( ( ( a woman ) ( in ( a scarf ) ) ) ( walks ( by them ) ) ) ) ) ) . ) )	( ( A ( ( man and ) woman ) ) ( ( have ( ( mug shots ) ( taken ( because ( they ( have ( been arrested ) ) ) ) ) ) ) . ) )	(ROOT (S (NP (DT A) (NN man) (CC and) (NN woman)) (VP (VBP are) (VP (VBG taking) (NP (NP (DT a) (NN picture)) (PP (IN of) (NP (PRP themselves)))) (SBAR (IN while) (S (NP (NP (DT a) (NN woman)) (PP (IN in) (NP (DT a) (NN scarf)))) (VP (VBZ walks) (PP (IN by) (NP (PRP them)))))))) (. .)))	(ROOT (S (NP (DT A) (NN man) (CC and) (NN woman)) (VP (VBP have) (NP (NP (NN mug) (NNS shots)) (VP (VBN taken) (SBAR (IN because) (S (NP (PRP they)) (VP (VBP have) (VP (VBN been) (VP (VBN arrested))))))))) (. .)))	A man and woman are taking a picture of themselves while a woman in a scarf walks by them.	A man and woman have mug shots taken because they have been arrested.	4859630545.jpg#1	4859630545.jpg#1r1c	contradiction	contradiction	contradiction	contradiction	contradiction
neutral	( ( A ( ( man and ) woman ) ) ( ( are ( ( taking ( ( a picture ) ( of themselves ) ) ) ( while ( ( ( a woman ) ( in ( a scarf ) ) ) ( walks ( by them ) ) ) ) ) ) . ) )	( ( A ( ( man and ) woman ) ) ( ( ( take selfies ) ( while ( ( ( ( a woman ) ( walks by ) ) and ) ( judges them ) ) ) ) . ) )	(ROOT (S (NP (DT A) (NN man) (CC and) (NN woman)) (VP (VBP are) (VP (VBG taking) (NP (NP (DT a) (NN picture)) (PP (IN of) (NP (PRP themselves)))) (SBAR (IN while) (S (NP (NP (DT a) (NN woman)) (PP (IN in) (NP (DT a) (NN scarf)))) (VP (VBZ walks) (PP (IN by) (NP (PRP them)))))))) (. .)))	(ROOT (S (NP (DT A) (NN man) (CC and) (NN woman)) (VP (VBP take) (NP (NNS selfies)) (SBAR (IN while) (S (S (NP (DT a) (NN woman)) (VP (VBZ walks) (PP (IN by)))) (CC and) (S (NP (NNS judges)) (NP (PRP them)))))) (. .)))	A man and woman are taking a picture of themselves while a woman in a scarf walks by them.	A man and woman take selfies while a woman walks by and judges them.	4859630545.jpg#1	4859630545.jpg#1r1n	neutral	neutral	neutral	neutral	neutral
entailment	( ( A ( ( man and ) woman ) ) ( ( are ( ( taking ( ( a picture ) ( of themselves ) ) ) ( while ( ( ( a woman ) ( in ( a scarf ) ) ) ( walks ( by them ) ) ) ) ) ) . ) )	( ( A ( ( man and ) woman ) ) ( ( take ( selfies ( of themselves ) ) ) . ) )	(ROOT (S (NP (DT A) (NN man) (CC and) (NN woman)) (VP (VBP are) (VP (VBG taking) (NP (NP (DT a) (NN picture)) (PP (IN of) (NP (PRP themselves)))) (SBAR (IN while) (S (NP (NP (DT a) (NN woman)) (PP (IN in) (NP (DT a) (NN scarf)))) (VP (VBZ walks) (PP (IN by) (NP (PRP them)))))))) (. .)))	(ROOT (S (NP (DT A) (NN man) (CC and) (NN woman)) (VP (VBP take) (NP (NP (NNS selfies)) (PP (IN of) (NP (PRP themselves))))) (. .)))	A man and woman are taking a picture of themselves while a woman in a scarf walks by them.	A man and woman take selfies of themselves.	4859630545.jpg#1	4859630545.jpg#1r1e	entailment	entailment	entailment	neutral	entailment
entailment	( ( ( ( a group ) ( of people ) ) ( dancing together ) ) . )	( People ( ( are dancing ) . ) )	(ROOT (NP (NP (NP (DT a) (NN group)) (PP (IN of) (NP (NNS people)))) (VP (VBG dancing) (ADVP (RB together))) (. .)))	(ROOT (S (NP (NNS People)) (VP (VBP are) (VP (VBG dancing))) (. .)))	a group of people dancing together.	People are dancing.	288351324.jpg#4	288351324.jpg#4r1e	entailment	entailment	entailment	entailment	entailment
neutral	( ( ( ( a group ) ( of people ) ) ( dancing together ) ) . )	( They ( ( are ( doing ( the tango ) ) ) . ) )	(ROOT (NP (NP (NP (DT a) (NN group)) (PP (IN of) (NP (NNS people)))) (VP (VBG dancing) (ADVP (RB together))) (. .)))	(ROOT (S (NP (PRP They)) (VP (VBP are) (VP (VBG doing) (NP (DT the) (NN tango)))) (. .)))	a group of people dancing together.	They are doing the tango.	288351324.jpg#4	288351324.jpg#4r1n	neutral	neutral	neutral	neutral	neutral
contradiction	( ( ( ( a group ) ( of people ) ) ( dancing together ) ) . )	( ( No one ) ( ( is dancing ) . ) )	(ROOT (NP (NP (NP (DT a) (NN group)) (PP (IN of) (NP (NNS people)))) (VP (VBG dancing) (ADVP (RB together))) (. .)))	(ROOT (S (NP (DT No) (NN one)) (VP (VBZ is) (VP (VBG dancing))) (. .)))	a group of people dancing together.	No one is dancing.	288351324.jpg#4	288351324.jpg#4r1c	contradiction	contradiction	contradiction	contradiction	contradiction
entailment	( ( Men ( wearing ( blue uniforms ) ) ) ( ( sit ( on ( a bus ) ) ) . ) )	( Men ( ( sit ( on ( the bus ) ) ) . ) )	(ROOT (S (NP (NP (NNS Men)) (VP (VBG wearing) (NP (JJ blue) (NNS uniforms)))) (VP (VBP sit) (PP (IN on) (NP (DT a) (NN bus)))) (. .)))	(ROOT (S (NP (NNP Men)) (VP (VBP sit) (PP (IN on) (NP (DT the) (NN bus)))) (. .)))	Men wearing blue uniforms sit on a bus.	Men sit on the bus.	2398915100.jpg#3	2398915100.jpg#3r1e	entailment	entailment	entailment	entailment	entailment
neutral	( ( Men ( wearing ( blue uniforms ) ) ) ( ( sit ( on ( a bus ) ) ) . ) )	( Men ( ( sit ( on ( ( the bus ) ( going ( to work ) ) ) ) ) , ) )	(ROOT (S (NP (NP (NNS Men)) (VP (VBG wearing) (NP (JJ blue) (NNS uniforms)))) (VP (VBP sit) (PP (IN on) (NP (DT a) (NN bus)))) (. .)))	(ROOT (S (NP (NNP Men)) (VP (VBP sit) (PP (IN on) (NP (NP (DT the) (NN bus)) (VP (VBG going) (S (VP (TO to) (VP (VB work)))))))) (, ,)))	Men wearing blue uniforms sit on a bus.	Men sit on the bus going to work,	2398915100.jpg#3	2398915100.jpg#3r1n	neutral	neutral	neutral	neutral	neutral
contradiction	( ( Men ( wearing ( blue uniforms ) ) ) ( ( sit ( on ( a bus ) ) ) . ) )	( Men ( ( ( drive ( the bus ) ) ( into ( the ocean ) ) ) . ) )	(ROOT (S (NP (NP (NNS Men)) (VP (VBG wearing) (NP (JJ blue) (NNS uniforms)))) (VP (VBP sit) (PP (IN on) (NP (DT a) (NN bus)))) (. .)))	(ROOT (S (NP (NNP Men)) (VP (VBP drive) (NP (DT the) (NN bus)) (PP (IN into) (NP (DT the) (NN ocean)))) (. .)))	Men wearing blue uniforms sit on a bus.	Men drive the bus into the ocean.	2398915100.jpg#3	2398915100.jpg#3r1c	contradiction	neutral	contradiction	contradiction	contradiction
entailment	( ( ( Two men ) ( climbing ( on ( a ( wooden scaffold ) ) ) ) ) . )	( ( ( Two people ) ( climbing ( on ( a ( wooden scaffold ) ) ) ) ) . )	(ROOT (NP (NP (CD Two) (NNS men)) (VP (VBG climbing) (PP (IN on) (NP (DT a) (JJ wooden) (NN scaffold)))) (. .)))	(ROOT (NP (NP (CD Two) (NNS people)) (VP (VBG climbing) (PP (IN on) (NP (DT a) (JJ wooden) (NN scaffold)))) (. .)))	Two men climbing on a wooden scaffold.	Two people climbing on a wooden scaffold.	4361879526.jpg#4	4361879526.jpg#4r1e	entailment	entailment	entailment	entailment	entailment
contradiction	( ( ( Two men ) ( climbing ( on ( a ( wooden scaffold ) ) ) ) ) . )	( ( ( Two women ) ( climbing ( on ( a ( wooden scaffold ) ) ) ) ) . )	(ROOT (NP (NP (CD Two) (NNS men)) (VP (VBG climbing) (PP (IN on) (NP (DT a) (JJ wooden) (NN scaffold)))) (. .)))	(ROOT (NP (NP (CD Two) (NNS women)) (VP (VBG climbing) (PP (IN on) (NP (DT a) (JJ wooden) (NN scaffold)))) (. .)))	Two men climbing on a wooden scaffold.	Two women climbing on a wooden scaffold.	4361879526.jpg#4	4361879526.jpg#4r1c	contradiction	contradiction	contradiction	contradiction	entailment
neutral	( ( ( Two men ) ( climbing ( on ( a ( wooden scaffold ) ) ) ) ) . )	( ( ( Two ( sad men ) ) ( climbing ( on ( a ( wooden scaffold ) ) ) ) ) . )	(ROOT (NP (NP (CD Two) (NNS men)) (VP (VBG climbing) (PP (IN on) (NP (DT a) (JJ wooden) (NN scaffold)))) (. .)))	(ROOT (NP (NP (CD Two) (JJ sad) (NNS men)) (VP (VBG climbing) (PP (IN on) (NP (DT a) (JJ wooden) (NN scaffold)))) (. .)))	Two men climbing on a wooden scaffold.	Two sad men climbing on a wooden scaffold.	4361879526.jpg#4	4361879526.jpg#4r1n	neutral	neutral	neutral	neutral	neutral
-	( ( A bird ) ( ( is ( ( flapping ( its wings ) ) ( on ( the water ) ) ) ) . ) )	( ( The bird ) ( ( is ( floating ( on ( the water ) ) ) ) . ) )	(ROOT (S (NP (DT A) (NN bird)) (VP (VBZ is) (VP (VBG flapping) (NP (PRP$ its) (NNS wings)) (PP (IN on) (NP (DT the) (NN water))))) (. .)))	(ROOT (S (NP (DT The) (NN bird)) (VP (VBZ is) (VP (VBG floating) (PP (IN on) (NP (DT the) (NN water))))) (. .)))	A bird is flapping its wings on the water.	The bird is floating on the water.	3335501468.jpg#2	3335501468.jpg#2r1e	entailment	contradiction	neutral	neutral	contradiction
contradiction	( ( A bird ) ( ( is ( ( flapping ( its wings ) ) ( on ( the water ) ) ) ) . ) )	( ( The bird ) ( ( is ( flying ( over ( the trees ) ) ) ) . ) )	(ROOT (S (NP (DT A) (NN bird)) (VP (VBZ is) (VP (VBG flapping) (NP (PRP$ its) (NNS wings)) (PP (IN on) (NP (DT the) (NN water))))) (. .)))	(ROOT (S (NP (DT The) (NN bird)) (VP (VBZ is) (VP (VBG flying) (PP (IN over) (NP (DT the) (NNS trees))))) (. .)))	A bird is flapping its wings on the water.	The bird is flying over the trees.	3335501468.jpg#2	3335501468.jpg#2r1c	contradiction	contradiction	neutral	contradiction	contradiction
neutral	( ( A bird ) ( ( is ( ( flapping ( its wings ) ) ( on ( the water ) ) ) ) . ) )	( ( The duck ) ( ( is ( swimming ( in ( the lake ) ) ) ) . ) )	(ROOT (S (NP (DT A) (NN bird)) (VP (VBZ is) (VP (VBG flapping) (NP (PRP$ its) (NNS wings)) (PP (IN on) (NP (DT the) (NN water))))) (. .)))	(ROOT (S (NP (DT The) (NN duck)) (VP (VBZ is) (VP (VBG swimming) (PP (IN in) (NP (DT the) (NN lake))))) (. .)))	A bird is flapping its wings on the water.	The duck is swimming in the lake.	3335501468.jpg#2	3335501468.jpg#2r1n	neutral	contradiction	neutral	neutral	neutral
entailment	( ( ( A ( young boy ) ) ( wearing ( ( ( a ( red shirt ) ) and ) jeans ) ) ) ( ( ( ( stands ( in ( ( the middle ) ( of ( a field ) ) ) ) ) and ) ( ( throws ( a ( toy plane ) ) ) ( in ( the air ) ) ) ) . ) )	( ( A ( young boy ) ) ( ( is ( playing ( in ( a feild ) ) ) ) . ) )	(ROOT (S (NP (NP (DT A) (JJ young) (NN boy)) (VP (VBG wearing) (NP (NP (DT a) (JJ red) (NN shirt)) (CC and) (NP (NNS jeans))))) (VP (VP (VBZ stands) (PP (IN in) (NP (NP (DT the) (NN middle)) (PP (IN of) (NP (DT a) (NN field)))))) (CC and) (VP (VBZ throws) (NP (DT a) (NN toy) (NN plane)) (PP (IN in) (NP (DT the) (NN air))))) (. .)))	(ROOT (S (NP (DT A) (JJ young) (NN boy)) (VP (VBZ is) (VP (VBG playing) (PP (IN in) (NP (DT a) (NN feild))))) (. .)))	A young boy wearing a red shirt and jeans stands in the middle of a field and throws a toy plane in the air.	A young boy is playing in a feild.	4928783075.jpg#1	4928783075.jpg#1r1e	entailment	entailment	entailment	entailment	entailment
neutral	( ( ( A ( young boy ) ) ( wearing ( ( ( a ( red shirt ) ) and ) jeans ) ) ) ( ( ( ( stands ( in ( ( the middle ) ( of ( a field ) ) ) ) ) and ) ( ( throws ( a ( toy plane ) ) ) ( in ( the air ) ) ) ) . ) )	( ( A ( young boy ) ) ( ( is ( ( playing ( in ( the field ) ) ) ( because ( ( his mother ) ( ( ( kicked him ) out ) ( of ( the house ) ) ) ) ) ) ) . ) )	(ROOT (S (NP (NP (DT A) (JJ young) (NN boy)) (VP (VBG wearing) (NP (NP (DT a) (JJ red) (NN shirt)) (CC and) (NP (NNS jeans))))) (VP (VP (VBZ stands) (PP (IN in) (NP (NP (DT the) (NN middle)) (PP (IN of) (NP (DT a) (NN field)))))) (CC and) (VP (VBZ throws) (NP (DT a) (NN toy) (NN plane)) (PP (IN in) (NP (DT the) (NN air))))) (. .)))	(ROOT (S (NP (DT A) (JJ young) (NN boy)) (VP (VBZ is) (VP (VBG playing) (PP (IN in) (NP (DT the) (NN field))) (SBAR (IN because) (S (NP (PRP$ his) (NN mother)) (VP (VBD kicked) (NP (PRP him)) (PRT (RP out)) (PP (IN of) (NP (DT the) (NN house)))))))) (. .)))	A young boy wearing a red shirt and jeans stands in the middle of a field and throws a toy plane in the air.	A young boy is playing in the field because his mother kicked him out of the house.	4928783075.jpg#1	4928783075.jpg#1r1n	neutral	neutral	contradiction	contradiction	neutral
contradiction	( ( ( A ( young boy ) ) ( wearing ( ( ( a ( red shirt ) ) and ) jeans ) ) ) ( ( ( ( stands ( in ( ( the middle ) ( of ( a field ) ) ) ) ) and ) ( ( throws ( a ( toy plane ) ) ) ( in ( the air ) ) ) ) . ) )	( ( A ( young boy ) ) ( ( is ( ( playing ( video games ) ) indoors ) ) . ) )	(ROOT (S (NP (NP (DT A) (JJ young) (NN boy)) (VP (VBG wearing) (NP (NP (DT a) (JJ red) (NN shirt)) (CC and) (NP (NNS jeans))))) (VP (VP (VBZ stands) (PP (IN in) (NP (NP (DT the) (NN middle)) (PP (IN of) (NP (DT a) (NN field)))))) (CC and) (VP (VBZ throws) (NP (DT a) (NN toy) (NN plane)) (PP (IN in) (NP (DT the) (NN air))))) (. .)))	(ROOT (S (NP (DT A) (JJ young) (NN boy)) (VP (VBZ is) (VP (VBG playing) (NP (JJ video) (NNS games)) (ADVP (RB indoors)))) (. .)))	A young boy wearing a red shirt and jeans stands in the middle of a field and throws a toy plane in the air.	A young boy is playing video games indoors.	4928783075.jpg#1	4928783075.jpg#1r1c	contradiction	contradiction	contradiction	contradiction	contradiction
neutral	( ( ( Six or ) ( seven people ) ) ( ( are ( standing ( on ( ( ( ( a pier ) ( with ( a table ) ) ) and ) ( ( a pair ) ( of ( glasses ( in ( the foreground ) ) ) ) ) ) ) ) ) . ) )	( They ( ( are ( going fishing ) ) . ) )	(ROOT (S (NP (NP (CD Six)) (CC or) (NP (CD seven) (NNS people))) (VP (VBP are) (VP (VBG standing) (PP (IN on) (NP (NP (NP (DT a) (NN pier)) (PP (IN with) (NP (DT a) (NN table)))) (CC and) (NP (NP (DT a) (NN pair)) (PP (IN of) (NP (NP (NNS glasses)) (PP (IN in) (NP (DT the) (NN foreground)))))))))) (. .)))	(ROOT (S (NP (PRP They)) (VP (VBP are) (VP (VBG going) (NP (NN fishing)))) (. .)))	Six or seven people are standing on a pier with a table and a pair of glasses in the foreground.	They are going fishing.	4846892973.jpg#0	4846892973.jpg#0r1n	neutral	neutral	neutral	neutral	contradiction
entailment	( ( ( Six or ) ( seven people ) ) ( ( are ( standing ( on ( ( ( ( a pier ) ( with ( a table ) ) ) and ) ( ( a pair ) ( of ( glasses ( in ( the foreground ) ) ) ) ) ) ) ) ) . ) )	( ( ( Six or ) ( seven people ) ) ( ( are ( standing ( on ( a pier ) ) ) ) . ) )	(ROOT (S (NP (NP (CD Six)) (CC or) (NP (CD seven) (NNS people))) (VP (VBP are) (VP (VBG standing) (PP (IN on) (NP (NP (NP (DT a) (NN pier)) (PP (IN with) (NP (DT a) (NN table)))) (CC and) (NP (NP (DT a) (NN pair)) (PP (IN of) (NP (NP (NNS glasses)) (PP (IN in) (NP (DT the) (NN foreground)))))))))) (. .)))	(ROOT (S (NP (NP (CD Six)) (CC or) (NP (CD seven) (NNS people))) (VP (VBP are) (VP (VBG standing) (PP (IN on) (NP (DT a) (NN pier))))) (. .)))	Six or seven people are standing on a pier with a table and a pair of glasses in the foreground.	Six or seven people are standing on a pier.	4846892973.jpg#0	4846892973.jpg#0r1e	entailment	entailment	entailment	entailment	entailment
contradiction	( ( ( Six or ) ( seven people ) ) ( ( are ( standing ( on ( ( ( ( a pier ) ( with ( a table ) ) ) and ) ( ( a pair ) ( of ( glasses ( in ( the foreground ) ) ) ) ) ) ) ) ) . ) )	( They ( ( are ( in ( a boat ) ) ) . ) )	(ROOT (S (NP (NP (CD Six)) (CC or) (NP (CD seven) (NNS people))) (VP (VBP are) (VP (VBG standing) (PP (IN on) (NP (NP (NP (DT a) (NN pier)) (PP (IN with) (NP (DT a) (NN table)))) (CC and) (NP (NP (DT a) (NN pair)) (PP (IN of) (NP (NP (NNS glasses)) (PP (IN in) (NP (DT the) (NN foreground)))))))))) (. .)))	(ROOT (S (NP (PRP They)) (VP (VBP are) (PP (IN in) (NP (DT a) (NN boat)))) (. .)))	Six or seven people are standing on a pier with a table and a pair of glasses in the foreground.	They are in a boat.	4846892973.jpg#0	4846892973.jpg#0r1c	contradiction	contradiction	neutral	contradiction	contradiction
entailment	( ( ( A person ) ( in ( ( ( a ( red shirt ) ) and ) ( black pants ) ) ) ) ( ( hunched over ) . ) )	( ( A person ) ( ( wears ( a ( red shirt ) ) ) . ) )	(ROOT (S (NP (NP (DT A) (NN person)) (PP (IN in) (NP (NP (DT a) (JJ red) (NN shirt)) (CC and) (NP (JJ black) (NNS pants))))) (VP (VBD hunched) (PRT (RP over))) (. .)))	(ROOT (S (NP (DT A) (NN person)) (VP (VBZ wears) (NP (DT a) (JJ red) (NN shirt))) (. .)))	A person in a red shirt and black pants hunched over.	A person wears a red shirt.	4923472130.jpg#2	4923472130.jpg#2r1e	entailment	entailment	entailment	entailment	neutral
neutral	( ( ( A person ) ( in ( ( ( a ( red shirt ) ) and ) ( black pants ) ) ) ) ( ( hunched over ) . ) )	( ( The person ) ( ( is ( a woman ) ) . ) )	(ROOT (S (NP (NP (DT A) (NN person)) (PP (IN in) (NP (NP (DT a) (JJ red) (NN shirt)) (CC and) (NP (JJ black) (NNS pants))))) (VP (VBD hunched) (PRT (RP over))) (. .)))	(ROOT (S (NP (DT The) (NN person)) (VP (VBZ is) (NP (DT a) (NN woman))) (. .)))	A person in a red shirt and black pants hunched over.	The person is a woman.	4923472130.jpg#2	4923472130.jpg#2r1n	neutral	neutral	neutral	neutral	entailment
contradiction	( ( ( A person ) ( in ( ( ( a ( red shirt ) ) and ) ( black pants ) ) ) ) ( ( hunched over ) . ) )	( ( The person ) ( ( is ( wearing ( a ( green shirt ) ) ) ) . ) )	(ROOT (S (NP (NP (DT A) (NN person)) (PP (IN in) (NP (NP (DT a) (JJ red) (NN shirt)) (CC and) (NP (JJ black) (NNS pants))))) (VP (VBD hunched) (PRT (RP over))) (. .)))	(ROOT (S (NP (DT The) (NN person)) (VP (VBZ is) (VP (VBG wearing) (NP (DT a) (JJ green) (NN shirt)))) (. .)))	A person in a red shirt and black pants hunched over.	The person is wearing a green shirt.	4923472130.jpg#2	4923472130.jpg#2r1c	contradiction	contradiction	contradiction	contradiction	contradiction
contradiction	( ( This child ) ( ( is ( on ( the ( library steps ) ) ) ) . ) )	( ( The child ) ( ( is ( on ( the ( school steps ) ) ) ) . ) )	(ROOT (S (NP (DT This) (NN child)) (VP (VBZ is) (PP (IN on) (NP (DT the) (NN library) (NNS steps)))) (. .)))	(ROOT (S (NP (DT The) (NN child)) (VP (VBZ is) (PP (IN on) (NP (DT the) (NN school) (NNS steps)))) (. .)))	This child is on the library steps.	The child is on the school steps.	2348557363.jpg#4	2348557363.jpg#4r1c	contradiction	neutral	contradiction	neutral	contradiction
entailment	( ( This child ) ( ( is ( on ( the ( library steps ) ) ) ) . ) )	( ( The child ) ( ( is ( on ( the steps ) ) ) . ) )	(ROOT (S (NP (DT This) (NN child)) (VP (VBZ is) (PP (IN on) (NP (DT the) (NN library) (NNS steps)))) (. .)))	(ROOT (S (NP (DT The) (NN child)) (VP (VBZ is) (PP (IN on) (NP (DT the) (NNS steps)))) (. .)))	This child is on the library steps.	The child is on the steps.	2348557363.jpg#4	2348557363.jpg#4r1e	entailment	entailment	entailment	entailment	entailment
neutral	( ( This child ) ( ( is ( on ( the ( library steps ) ) ) ) . ) )	( ( The child ) ( ( is ( on ( ( the steps ) ( inside ( the library ) ) ) ) ) . ) )	(ROOT (S (NP (DT This) (NN child)) (VP (VBZ is) (PP (IN on) (NP (DT the) (NN library) (NNS steps)))) (. .)))	(ROOT (S (NP (DT The) (NN child)) (VP (VBZ is) (PP (IN on) (NP (NP (DT the) (NNS steps)) (PP (IN inside) (NP (DT the) (NN library)))))) (. .)))	This child is on the library steps.	The child is on the steps inside the library.	2348557363.jpg#4	2348557363.jpg#4r1n	neutral	neutral	neutral	neutral	neutral
contradiction	( ( The ( tattooed ( basketball player ) ) ) ( ( is ( about ( to ( dunk ( the ball ) ) ) ) ) . ) )	( ( The man ) ( ( ( is ( playing football ) ) . ) . ) )	(ROOT (S (NP (DT The) (JJ tattooed) (NN basketball) (NN player)) (VP (VBZ is) (VP (IN about) (S (VP (TO to) (VP (VB dunk) (NP (DT the) (NN ball))))))) (. .)))	(ROOT (S (NP (DT The) (NN man)) (VP (VBZ is) (VP (VBG playing) (NP (NN football)))) (. .) (. .)))	The tattooed basketball player is about to dunk the ball.	The man is playing football..	3439382048.jpg#3	3439382048.jpg#3r1c	contradiction	contradiction	contradiction	contradiction	contradiction
entailment	( ( The ( tattooed ( basketball player ) ) ) ( ( is ( about ( to ( dunk ( the ball ) ) ) ) ) . ) )	( ( The person ) ( ( is ( playing basketball ) ) . ) )	(ROOT (S (NP (DT The) (JJ tattooed) (NN basketball) (NN player)) (VP (VBZ is) (VP (IN about) (S (VP (TO to) (VP (VB dunk) (NP (DT the) (NN ball))))))) (. .)))	(ROOT (S (NP (DT The) (NN person)) (VP (VBZ is) (VP (VBG playing) (NP (NN basketball)))) (. .)))	The tattooed basketball player is about to dunk the ball.	The person is playing basketball.	3439382048.jpg#3	3439382048.jpg#3r1e	entailment	entailment	entailment	entailment	entailment
neutral	( ( The ( tattooed ( basketball player ) ) ) ( ( is ( about ( to ( dunk ( the ball ) ) ) ) ) . ) )	( ( The player ) ( ( has ( ( a tattoo ) ( that ( says mother ) ) ) ) . ) )	(ROOT (S (NP (DT The) (JJ tattooed) (NN basketball) (NN player)) (VP (VBZ is) (VP (IN about) (S (VP (TO to) (VP (VB dunk) (NP (DT the) (NN ball))))))) (. .)))	(ROOT (S (NP (DT The) (NN player)) (VP (VBZ has) (NP (NP (DT a) (NN tattoo)) (SBAR (WHNP (WDT that)) (S (VP (VBZ says) (NP (NN mother))))))) (. .)))	The tattooed basketball player is about to dunk the ball.	The player has a tattoo that says mother.	3439382048.jpg#3	3439382048.jpg#3r1n	neutral	neutral	neutral	neutral	neutral
entailment	( ( ( a boy ) ( in ( a ( red ( hooded top ) ) ) ) ) ( ( is ( smiling ( whilst ( ( looking away ) ( from ( his reflection ) ) ) ) ) ) . ) )	( ( ( A boy ) ( in ( a ( red hood ) ) ) ) ( ( is happy ) . ) )	(ROOT (S (NP (NP (DT a) (NN boy)) (PP (IN in) (NP (DT a) (JJ red) (JJ hooded) (NN top)))) (VP (VBZ is) (VP (VBG smiling) (S (VP (ADVP (RB whilst)) (VBG looking) (ADVP (RB away)) (PP (IN from) (NP (PRP$ his) (NN reflection))))))) (. .)))	(ROOT (S (NP (NP (DT A) (NN boy)) (PP (IN in) (NP (DT a) (JJ red) (NN hood)))) (VP (VBZ is) (ADJP (JJ happy))) (. .)))	a boy in a red hooded top is smiling whilst looking away from his reflection.	A boy in a red hood is happy.	1354318519.jpg#1	1354318519.jpg#1r1e	entailment	entailment	neutral	entailment	entailment
neutral	( ( ( a boy ) ( in ( a ( red ( hooded top ) ) ) ) ) ( ( is ( smiling ( whilst ( ( looking away ) ( from ( his reflection ) ) ) ) ) ) . ) )	( ( The boy ) ( ( ( does n't ) ( want ( to ( see ( his reflection ) ) ) ) ) . ) )	(ROOT (S (NP (NP (DT a) (NN boy)) (PP (IN in) (NP (DT a) (JJ red) (JJ hooded) (NN top)))) (VP (VBZ is) (VP (VBG smiling) (S (VP (ADVP (RB whilst)) (VBG looking) (ADVP (RB away)) (PP (IN from) (NP (PRP$ his) (NN reflection))))))) (. .)))	(ROOT (S (NP (DT The) (NN boy)) (VP (VBZ does) (RB n't) (VP (VB want) (S (VP (TO to) (VP (VB see) (NP (PRP$ his) (NN reflection))))))) (. .)))	a boy in a red hooded top is smiling whilst looking away from his reflection.	The boy doesn't want to see his reflection.	1354318519.jpg#1	1354318519.jpg#1r1n	neutral	neutral	neutral	neutral	neutral
contradiction	( ( ( a boy ) ( in ( a ( red ( hooded top ) ) ) ) ) ( ( is ( smiling ( whilst ( ( looking away ) ( from ( his reflection ) ) ) ) ) ) . ) )	( ( The boy ) ( ( is upset ) . ) )	(ROOT (S (NP (NP (DT a) (NN boy)) (PP (IN in) (NP (DT a) (JJ red) (JJ hooded) (NN top)))) (VP (VBZ is) (VP (VBG smiling) (S (VP (ADVP (RB whilst)) (VBG looking) (ADVP (RB away)) (PP (IN from) (NP (PRP$ his) (NN reflection))))))) (. .)))	(ROOT (S (NP (DT The) (NN boy)) (VP (VBZ is) (ADJP (JJ upset))) (. .)))	a boy in a red hooded top is smiling whilst looking away from his reflection.	The boy is upset.	1354318519.jpg#1	1354318519.jpg#1r1c	contradiction	contradiction	contradiction	contradiction	contradiction
entailment	( ( ( A man ) ( wearing ( a ( gray ( ball cap ) ) ) ) ) ( ( walks ( next ( to ( ( a ( redheaded woman ) ) ( wearing ( a ( long-sleeved ( blue ( jean shirt ) ) ) ) ) ) ) ) ) . ) )	( ( the man ) ( ( is ( wearing ( a ( gray cap ) ) ) ) . ) )	(ROOT (S (NP (NP (DT A) (NN man)) (VP (VBG wearing) (NP (DT a) (JJ gray) (NN ball) (NN cap)))) (VP (VBZ walks) (ADVP (JJ next) (PP (TO to) (NP (NP (DT a) (JJ redheaded) (NN woman)) (VP (VBG wearing) (NP (DT a) (JJ long-sleeved) (JJ blue) (NN jean) (NN shirt))))))) (. .)))	(ROOT (S (NP (DT the) (NN man)) (VP (VBZ is) (VP (VBG wearing) (NP (DT a) (JJ gray) (NN cap)))) (. .)))	A man wearing a gray ball cap walks next to a redheaded woman wearing a long-sleeved blue jean shirt.	the man is wearing a gray cap.	484443289.jpg#1	484443289.jpg#1r1e	entailment	entailment	entailment	entailment	entailment
contradiction	( ( ( A man ) ( wearing ( a ( gray ( ball cap ) ) ) ) ) ( ( walks ( next ( to ( ( a ( redheaded woman ) ) ( wearing ( a ( long-sleeved ( blue ( jean shirt ) ) ) ) ) ) ) ) ) . ) )	( ( The man ) ( ( is ( wearing ( a ( blue cap ) ) ) ) . ) )	(ROOT (S (NP (NP (DT A) (NN man)) (VP (VBG wearing) (NP (DT a) (JJ gray) (NN ball) (NN cap)))) (VP (VBZ walks) (ADVP (JJ next) (PP (TO to) (NP (NP (DT a) (JJ redheaded) (NN woman)) (VP (VBG wearing) (NP (DT a) (JJ long-sleeved) (JJ blue) (NN jean) (NN shirt))))))) (. .)))	(ROOT (S (NP (DT The) (NN man)) (VP (VBZ is) (VP (VBG wearing) (NP (DT a) (JJ blue) (NN cap)))) (. .)))	A man wearing a gray ball cap walks next to a redheaded woman wearing a long-sleeved blue jean shirt.	The man is wearing a blue cap.	484443289.jpg#1	484443289.jpg#1r1c	contradiction	contradiction	contradiction	contradiction	contradiction
neutral	( ( ( A man ) ( wearing ( a ( gray ( ball cap ) ) ) ) ) ( ( walks ( next ( to ( ( a ( redheaded woman ) ) ( wearing ( a ( long-sleeved ( blue ( jean shirt ) ) ) ) ) ) ) ) ) . ) )	( ( The man ) ( ( is cold ) . ) )	(ROOT (S (NP (NP (DT A) (NN man)) (VP (VBG wearing) (NP (DT a) (JJ gray) (NN ball) (NN cap)))) (VP (VBZ walks) (ADVP (JJ next) (PP (TO to) (NP (NP (DT a) (JJ redheaded) (NN woman)) (VP (VBG wearing) (NP (DT a) (JJ long-sleeved) (JJ blue) (NN jean) (NN shirt))))))) (. .)))	(ROOT (S (NP (DT The) (NN man)) (VP (VBZ is) (ADJP (JJ cold))) (. .)))	A man wearing a gray ball cap walks next to a redheaded woman wearing a long-sleeved blue jean shirt.	The man is cold.	484443289.jpg#1	484443289.jpg#1r1n	neutral	neutral	neutral	neutral	neutral
neutral	( ( ( ( ( An ( old man ) ) ( in ( a ( baseball hat ) ) ) ) and ) ( ( an ( old woman ) ) ( in ( a ( jean jacket ) ) ) ) ) ( ( ( ( ( are ( standing outside ) ) , ) but ) ( are ( ( covered mostly ) ( in shadow ) ) ) ) . ) )	( ( An ( old woman ) ) ( ( has ( a ( light ( jean jacket ) ) ) ) . ) )	(ROOT (S (NP (NP (NP (DT An) (JJ old) (NN man)) (PP (IN in) (NP (DT a) (NN baseball) (NN hat)))) (CC and) (NP (NP (DT an) (JJ old) (NN woman)) (PP (IN in) (NP (DT a) (NN jean) (NN jacket))))) (VP (VP (VBP are) (VP (VBG standing) (ADVP (RB outside)))) (, ,) (CC but) (VP (VBP are) (VP (VBN covered) (ADVP (RB mostly)) (PP (IN in) (NP (NN shadow)))))) (. .)))	(ROOT (S (NP (DT An) (JJ old) (NN woman)) (VP (VBZ has) (NP (DT a) (JJ light) (NN jean) (NN jacket))) (. .)))	An old man in a baseball hat and an old woman in a jean jacket are standing outside, but are covered mostly in shadow.	An old woman has a light jean jacket.	484443289.jpg#0	484443289.jpg#0r1n	neutral	neutral	neutral	neutral	neutral
entailment	( ( ( ( ( An ( old man ) ) ( in ( a ( baseball hat ) ) ) ) and ) ( ( an ( old woman ) ) ( in ( a ( jean jacket ) ) ) ) ) ( ( ( ( ( are ( standing outside ) ) , ) but ) ( are ( ( covered mostly ) ( in shadow ) ) ) ) . ) )	( ( An ( old woman ) ) ( ( has ( a ( jean jacket ) ) ) . ) )	(ROOT (S (NP (NP (NP (DT An) (JJ old) (NN man)) (PP (IN in) (NP (DT a) (NN baseball) (NN hat)))) (CC and) (NP (NP (DT an) (JJ old) (NN woman)) (PP (IN in) (NP (DT a) (NN jean) (NN jacket))))) (VP (VP (VBP are) (VP (VBG standing) (ADVP (RB outside)))) (, ,) (CC but) (VP (VBP are) (VP (VBN covered) (ADVP (RB mostly)) (PP (IN in) (NP (NN shadow)))))) (. .)))	(ROOT (S (NP (DT An) (JJ old) (NN woman)) (VP (VBZ has) (NP (DT a) (NN jean) (NN jacket))) (. .)))	An old man in a baseball hat and an old woman in a jean jacket are standing outside, but are covered mostly in shadow.	An old woman has a jean jacket.	484443289.jpg#0	484443289.jpg#0r1e	entailment	neutral	entailment	entailment	entailment
contradiction	( ( ( ( ( An ( old man ) ) ( in ( a ( baseball hat ) ) ) ) and ) ( ( an ( old woman ) ) ( in ( a ( jean jacket ) ) ) ) ) ( ( ( ( ( are ( standing outside ) ) , ) but ) ( are ( ( covered mostly ) ( in shadow ) ) ) ) . ) )	( ( An ( old woman ) ) ( ( has ( no jacket ) ) . ) )	(ROOT (S (NP (NP (NP (DT An) (JJ old) (NN man)) (PP (IN in) (NP (DT a) (NN baseball) (NN hat)))) (CC and) (NP (NP (DT an) (JJ old) (NN woman)) (PP (IN in) (NP (DT a) (NN jean) (NN jacket))))) (VP (VP (VBP are) (VP (VBG standing) (ADVP (RB outside)))) (, ,) (CC but) (VP (VBP are) (VP (VBN covered) (ADVP (RB mostly)) (PP (IN in) (NP (NN shadow)))))) (. .)))	(ROOT (S (NP (DT An) (JJ old) (NN woman)) (VP (VBZ has) (NP (DT no) (NN jacket))) (. .)))	An old man in a baseball hat and an old woman in a jean jacket are standing outside, but are covered mostly in shadow.	An old woman has no jacket.	484443289.jpg#0	484443289.jpg#0r1c	contradiction	contradiction	contradiction	contradiction	contradiction
entailment	( ( ( A ( newlywed couple ) ) ( ( ( laughing and ) talking ) ( amongst themselves ) ) ) . )	( ( The couple ) ( ( is ( having fun ) ) . ) )	(ROOT (NP (NP (DT A) (JJ newlywed) (NN couple)) (VP (VBG laughing) (CC and) (VBG talking) (PP (IN amongst) (NP (PRP themselves)))) (. .)))	(ROOT (S (NP (DT The) (NN couple)) (VP (VBZ is) (VP (VBG having) (NP (NN fun)))) (. .)))	A newlywed couple laughing and talking amongst themselves.	The couple is having fun.	3544654074.jpg#2	3544654074.jpg#2r1n	neutral	entailment	entailment	entailment	entailment
entailment	( ( ( A ( newlywed couple ) ) ( ( ( laughing and ) talking ) ( amongst themselves ) ) ) . )	( ( The couple ) ( just ( ( got married ) . ) ) )	(ROOT (NP (NP (DT A) (JJ newlywed) (NN couple)) (VP (VBG laughing) (CC and) (VBG talking) (PP (IN amongst) (NP (PRP themselves)))) (. .)))	(ROOT (S (NP (DT The) (NN couple)) (ADVP (RB just)) (VP (VBD got) (ADJP (VBN married))) (. .)))	A newlywed couple laughing and talking amongst themselves.	The couple just got married.	3544654074.jpg#2	3544654074.jpg#2r1e	entailment	entailment	neutral	entailment	entailment
contradiction	( ( ( A ( newlywed couple ) ) ( ( ( laughing and ) talking ) ( amongst themselves ) ) ) . )	( ( The couple ) ( ( is divorced ) . ) )	(ROOT (NP (NP (DT A) (JJ newlywed) (NN couple)) (VP (VBG laughing) (CC and) (VBG talking) (PP (IN amongst) (NP (PRP themselves)))) (. .)))	(ROOT (S (NP (DT The) (NN couple)) (VP (VBZ is) (ADJP (VBN divorced))) (. .)))	A newlywed couple laughing and talking amongst themselves.	The couple is divorced.	3544654074.jpg#2	3544654074.jpg#2r1c	contradiction	contradiction	contradiction	contradiction	contradiction
contradiction	( ( ( A ( black man ) ) ( in ( ( ( a ( long ( sleeves ( white ( collared shirt ) ) ) ) ) and ) ( a tie ) ) ) ) ( ( is ( walking ( to ( work ( in ( a ( big city ) ) ) ) ) ) ) . ) )	( ( The man ) ( ( is ( ( wearing ( ( shorts and ) ( a t-shirt ) ) ) ( as ( he jogs ) ) ) ) . ) )	(ROOT (S (NP (NP (DT A) (JJ black) (NN man)) (PP (IN in) (NP (NP (DT a) (JJ long) (JJ sleeves) (JJ white) (JJ collared) (NN shirt)) (CC and) (NP (DT a) (NN tie))))) (VP (VBZ is) (VP (VBG walking) (S (VP (TO to) (VP (VB work) (PP (IN in) (NP (DT a) (JJ big) (NN city)))))))) (. .)))	(ROOT (S (NP (DT The) (NN man)) (VP (VBZ is) (VP (VBG wearing) (NP (NP (NNS shorts)) (CC and) (NP (DT a) (NN t-shirt))) (SBAR (IN as) (S (NP (PRP he)) (VP (VBZ jogs)))))) (. .)))	A black man in a long sleeves white collared shirt and a tie is walking to work in a big city.	The man is wearing shorts and a t-shirt as he jogs.	4796753895.jpg#1	4796753895.jpg#1r1c	contradiction	neutral	contradiction	contradiction	entailment
entailment	( ( ( A ( black man ) ) ( in ( ( ( a ( long ( sleeves ( white ( collared shirt ) ) ) ) ) and ) ( a tie ) ) ) ) ( ( is ( walking ( to ( work ( in ( a ( big city ) ) ) ) ) ) ) . ) )	( ( The man ) ( ( is moving ) . ) )	(ROOT (S (NP (NP (DT A) (JJ black) (NN man)) (PP (IN in) (NP (NP (DT a) (JJ long) (JJ sleeves) (JJ white) (JJ collared) (NN shirt)) (CC and) (NP (DT a) (NN tie))))) (VP (VBZ is) (VP (VBG walking) (S (VP (TO to) (VP (VB work) (PP (IN in) (NP (DT a) (JJ big) (NN city)))))))) (. .)))	(ROOT (S (NP (DT The) (NN man)) (VP (VBZ is) (VP (VBG moving))) (. .)))	A black man in a long sleeves white collared shirt and a tie is walking to work in a big city.	The man is moving.	4796753895.jpg#1	4796753895.jpg#1r1e	entailment	entailment	entailment	entailment	entailment
entailment	( ( ( A ( black man ) ) ( in ( ( ( a ( long ( sleeves ( white ( collared shirt ) ) ) ) ) and ) ( a tie ) ) ) ) ( ( is ( walking ( to ( work ( in ( a ( big city ) ) ) ) ) ) ) . ) )	( ( The man ) ( ( ( ( is ( wearing ( work attire ) ) ) and ) ( is ( walking ( to ( his job ) ) ) ) ) . ) )	(ROOT (S (NP (NP (DT A) (JJ black) (NN man)) (PP (IN in) (NP (NP (DT a) (JJ long) (JJ sleeves) (JJ white) (JJ collared) (NN shirt)) (CC and) (NP (DT a) (NN tie))))) (VP (VBZ is) (VP (VBG walking) (S (VP (TO to) (VP (VB work) (PP (IN in) (NP (DT a) (JJ big) (NN city)))))))) (. .)))	(ROOT (S (NP (DT The) (NN man)) (VP (VP (VBZ is) (VP (VBG wearing) (NP (NN work) (NN attire)))) (CC and) (VP (VBZ is) (VP (VBG walking) (PP (TO to) (NP (PRP$ his) (NN job)))))) (. .)))	A black man in a long sleeves white collared shirt and a tie is walking to work in a big city.	The man is wearing work attire and is walking to his job.	4796753895.jpg#1	4796753895.jpg#1r1n	neutral	entailment	entailment	entailment	neutral
neutral	( ( ( Several ( younger people ) ) ( sitting ( in ( front ( of ( a statue ) ) ) ) ) ) . )	( ( several ( young people ) ) ( sitting outside ) )	(ROOT (NP (NP (JJ Several) (JJR younger) (NNS people)) (VP (VBG sitting) (PP (IN in) (NP (NP (NN front)) (PP (IN of) (NP (DT a) (NN statue)))))) (. .)))	(ROOT (S (NP (NP (JJ several) (JJ young) (NNS people)) (VP (VBG sitting) (ADVP (RB outside))))))	Several younger people sitting in front of a statue.	several young people sitting outside	4479330885.jpg#3	4479330885.jpg#3r1e	entailment	neutral	neutral	entailment	neutral
contradiction	( ( ( Several ( younger people ) ) ( sitting ( in ( front ( of ( a statue ) ) ) ) ) ) . )	( ( several ( young people ) ) ( are ( sitting ( in ( an auditorium ) ) ) ) )	(ROOT (NP (NP (JJ Several) (JJR younger) (NNS people)) (VP (VBG sitting) (PP (IN in) (NP (NP (NN front)) (PP (IN of) (NP (DT a) (NN statue)))))) (. .)))	(ROOT (S (NP (JJ several) (JJ young) (NNS people)) (VP (VBP are) (VP (VBG sitting) (PP (IN in) (NP (DT an) (NN auditorium)))))))	Several younger people sitting in front of a statue.	several young people are sitting in an auditorium	4479330885.jpg#3	4479330885.jpg#3r1c	contradiction	neutral	contradiction	contradiction	contradiction
neutral	( ( ( Several ( younger people ) ) ( sitting ( in ( front ( of ( a statue ) ) ) ) ) ) . )	( ( several ( young people ) ) ( sitting ( in ( a ( school courtyard ) ) ) ) )	(ROOT (NP (NP (JJ Several) (JJR younger) (NNS people)) (VP (VBG sitting) (PP (IN in) (NP (NP (NN front)) (PP (IN of) (NP (DT a) (NN statue)))))) (. .)))	(ROOT (NP (NP (JJ several) (JJ young) (NNS people)) (NP (NP (NN sitting)) (PP (IN in) (NP (DT a) (NN school) (NN courtyard))))))	Several younger people sitting in front of a statue.	several young people sitting in a school courtyard	4479330885.jpg#3	4479330885.jpg#3r1n	neutral	neutral	neutral	neutral	neutral
neutral	( ( ( A group ) ( of adults ) ) ( ( stands ( in ( ( the bathroom ) ( ( looking down ) ( ( a ( small child ) ) ( in ( the bath ) ) ) ) ) ) ) . ) )	( ( The ( childs mom ) ) ( ( is ( ( watching ( her son ) ) ( with ( her friends ) ) ) ) . ) )	(ROOT (S (NP (NP (DT A) (NN group)) (PP (IN of) (NP (NNS adults)))) (VP (VBZ stands) (PP (IN in) (NP (NP (DT the) (NN bathroom)) (VP (VBG looking) (PRT (RP down)) (NP (NP (DT a) (JJ small) (NN child)) (PP (IN in) (NP (DT the) (NN bath)))))))) (. .)))	(ROOT (S (NP (DT The) (NNS childs) (NN mom)) (VP (VBZ is) (VP (VBG watching) (NP (PRP$ her) (NN son)) (PP (IN with) (NP (PRP$ her) (NNS friends))))) (. .)))	A group of adults stands in the bathroom looking down a small child in the bath.	The childs mom is watching her son with her friends.	3419238351.jpg#0	3419238351.jpg#0r1n	neutral	contradiction	neutral	neutral	neutral
entailment	( ( ( A group ) ( of adults ) ) ( ( stands ( in ( ( the bathroom ) ( ( looking down ) ( ( a ( small child ) ) ( in ( the bath ) ) ) ) ) ) ) . ) )	( People ( ( are ( in ( the house ) ) ) . ) )	(ROOT (S (NP (NP (DT A) (NN group)) (PP (IN of) (NP (NNS adults)))) (VP (VBZ stands) (PP (IN in) (NP (NP (DT the) (NN bathroom)) (VP (VBG looking) (PRT (RP down)) (NP (NP (DT a) (JJ small) (NN child)) (PP (IN in) (NP (DT the) (NN bath)))))))) (. .)))	(ROOT (S (NP (NNS People)) (VP (VBP are) (PP (IN in) (NP (DT the) (NN house)))) (. .)))	A group of adults stands in the bathroom looking down a small child in the bath.	People are in the house.	3419238351.jpg#0	3419238351.jpg#0r1e	entailment	entailment	entailment	neutral	entailment
contradiction	( ( ( A group ) ( of adults ) ) ( ( stands ( in ( ( the bathroom ) ( ( looking down ) ( ( a ( small child ) ) ( in ( the bath ) ) ) ) ) ) ) . ) )	( ( The child ) ( ( is sleeping ) . ) )	(ROOT (S (NP (NP (DT A) (NN group)) (PP (IN of) (NP (NNS adults)))) (VP (VBZ stands) (PP (IN in) (NP (NP (DT the) (NN bathroom)) (VP (VBG looking) (PRT (RP down)) (NP (NP (DT a) (JJ small) (NN child)) (PP (IN in) (NP (DT the) (NN bath)))))))) (. .)))	(ROOT (S (NP (DT The) (NN child)) (VP (VBZ is) (VP (VBG sleeping))) (. .)))	A group of adults stands in the bathroom looking down a small child in the bath.	The child is sleeping.	3419238351.jpg#0	3419238351.jpg#0r1c	contradiction	contradiction	neutral	contradiction	contradiction
entailment	( ( A ( ( goofy looking ) woman ) ) ( ( is ( singing ( on stage ) ) ) . ) )	( ( A woman ) ( ( is singing ) . ) )	(ROOT (S (NP (DT A) (ADJP (RB goofy) (VBG looking)) (NN woman)) (VP (VBZ is) (VP (VBG singing) (PP (IN on) (NP (NN stage))))) (. .)))	(ROOT (S (NP (DT A) (NN woman)) (VP (VBZ is) (VP (VBG singing))) (. .)))	A goofy looking woman is singing on stage.	A woman is singing.	4715587253.jpg#3	4715587253.jpg#3r1e	entailment	entailment	entailment	entailment	entailment
contradiction	( ( A ( ( goofy looking ) woman ) ) ( ( is ( singing ( on stage ) ) ) . ) )	( ( A woman ) ( ( is ( ( reciting poetry ) ( on ( the stage ) ) ) ) . ) )	(ROOT (S (NP (DT A) (ADJP (RB goofy) (VBG looking)) (NN woman)) (VP (VBZ is) (VP (VBG singing) (PP (IN on) (NP (NN stage))))) (. .)))	(ROOT (S (NP (DT A) (NN woman)) (VP (VBZ is) (VP (VBG reciting) (NP (NN poetry)) (PP (IN on) (NP (DT the) (NN stage))))) (. .)))	A goofy looking woman is singing on stage.	A woman is reciting poetry on the stage.	4715587253.jpg#3	4715587253.jpg#3r1c	contradiction	neutral	contradiction	neutral	contradiction
neutral	( ( A ( ( goofy looking ) woman ) ) ( ( is ( singing ( on stage ) ) ) . ) )	( ( A ( blonde woman ) ) ( ( is ( ( ( singing and ) dancing ) ( on ( the stage ) ) ) ) . ) )	(ROOT (S (NP (DT A) (ADJP (RB goofy) (VBG looking)) (NN woman)) (VP (VBZ is) (VP (VBG singing) (PP (IN on) (NP (NN stage))))) (. .)))	(ROOT (S (NP (DT A) (JJ blonde) (NN woman)) (VP (VBZ is) (VP (VBG singing) (CC and) (VBG dancing) (PP (IN on) (NP (DT the) (NN stage))))) (. .)))	A goofy looking woman is singing on stage.	A blonde woman is singing and dancing on the stage.	4715587253.jpg#3	4715587253.jpg#3r1n	neutral	neutral	neutral	neutral	neutral
contradiction	( ( ( The girl ) ( wearing ( a ( brown jacket ) ) ) ) ( ( whilst ( walking ( in snow ) ) ) . ) )	( ( A woman ) ( ( is ( ( eating pasta ) ( in ( a restaurant ) ) ) ) . ) )	(ROOT (S (NP (NP (DT The) (NN girl)) (VP (VBG wearing) (NP (DT a) (JJ brown) (NN jacket)))) (VP (VBD whilst) (S (VP (VBG walking) (PP (IN in) (NP (NN snow)))))) (. .)))	(ROOT (S (NP (DT A) (NN woman)) (VP (VBZ is) (VP (VBG eating) (NP (NN pasta)) (PP (IN in) (NP (DT a) (NN restaurant))))) (. .)))	The girl wearing a brown jacket whilst walking in snow.	A woman is eating pasta in a restaurant.	3126681108.jpg#1	3126681108.jpg#1r1c	contradiction	contradiction	contradiction	contradiction	contradiction
neutral	( ( ( The girl ) ( wearing ( a ( brown jacket ) ) ) ) ( ( whilst ( walking ( in snow ) ) ) . ) )	( ( ( The lady ) ( wearing ( a jacket ) ) ) ( ( is ( looking ( for ( her ( lost dog ) ) ) ) ) . ) )	(ROOT (S (NP (NP (DT The) (NN girl)) (VP (VBG wearing) (NP (DT a) (JJ brown) (NN jacket)))) (VP (VBD whilst) (S (VP (VBG walking) (PP (IN in) (NP (NN snow)))))) (. .)))	(ROOT (S (NP (NP (DT The) (NN lady)) (VP (VBG wearing) (NP (DT a) (NN jacket)))) (VP (VBZ is) (VP (VBG looking) (PP (IN for) (NP (PRP$ her) (VBN lost) (NN dog))))) (. .)))	The girl wearing a brown jacket whilst walking in snow.	The lady wearing a jacket is looking for her lost dog.	3126681108.jpg#1	3126681108.jpg#1r1n	neutral	neutral	neutral	neutral	neutral
entailment	( ( ( The girl ) ( wearing ( a ( brown jacket ) ) ) ) ( ( whilst ( walking ( in snow ) ) ) . ) )	( ( The girl ) ( ( is ( walking outside ) ) . ) )	(ROOT (S (NP (NP (DT The) (NN girl)) (VP (VBG wearing) (NP (DT a) (JJ brown) (NN jacket)))) (VP (VBD whilst) (S (VP (VBG walking) (PP (IN in) (NP (NN snow)))))) (. .)))	(ROOT (S (NP (DT The) (NN girl)) (VP (VBZ is) (VP (VBG walking) (ADVP (RB outside)))) (. .)))	The girl wearing a brown jacket whilst walking in snow.	The girl is walking outside.	3126681108.jpg#1	3126681108.jpg#1r1e	entailment	entailment	entailment	entailment	entailment
entailment	( ( ( ( ( ( ( A man ) , ) woman ) , ) and ) child ) ( ( get ( ( their picture ) ( taken ( in ( front ( of ( the mountains ) ) ) ) ) ) ) . ) )	( ( ( A family ) ( on vacation ) ) ( ( is posing ) . ) )	(ROOT (S (NP (NP (DT A) (NN man)) (, ,) (NP (NN woman)) (, ,) (CC and) (NP (NN child))) (VP (VBP get) (NP (NP (PRP$ their) (NN picture)) (VP (VBN taken) (PP (IN in) (NP (NP (NN front)) (PP (IN of) (NP (DT the) (NNS mountains)))))))) (. .)))	(ROOT (S (NP (NP (DT A) (NN family)) (PP (IN on) (NP (NN vacation)))) (VP (VBZ is) (VP (VBG posing))) (. .)))	A man, woman, and child get their picture taken in front of the mountains.	A family on vacation is posing.	2770821714.jpg#2	2770821714.jpg#2r1n	neutral	neutral	entailment	entailment	entailment
entailment	( ( ( ( ( ( ( A man ) , ) woman ) , ) and ) child ) ( ( get ( ( their picture ) ( taken ( in ( front ( of ( the mountains ) ) ) ) ) ) ) . ) )	( People ( ( are outdoors ) . ) )	(ROOT (S (NP (NP (DT A) (NN man)) (, ,) (NP (NN woman)) (, ,) (CC and) (NP (NN child))) (VP (VBP get) (NP (NP (PRP$ their) (NN picture)) (VP (VBN taken) (PP (IN in) (NP (NP (NN front)) (PP (IN of) (NP (DT the) (NNS mountains)))))))) (. .)))	(ROOT (S (NP (NNS People)) (VP (VBP are) (ADVP (RB outdoors))) (. .)))	A man, woman, and child get their picture taken in front of the mountains.	People are outdoors.	2770821714.jpg#2	2770821714.jpg#2r1e	entailment	entailment	entailment	entailment	entailment
contradiction	( ( ( ( ( ( ( A man ) , ) woman ) , ) and ) child ) ( ( get ( ( their picture ) ( taken ( in ( front ( of ( the mountains ) ) ) ) ) ) ) . ) )	( ( A family ) ( ( is ( in ( their car ) ) ) . ) )	(ROOT (S (NP (NP (DT A) (NN man)) (, ,) (NP (NN woman)) (, ,) (CC and) (NP (NN child))) (VP (VBP get) (NP (NP (PRP$ their) (NN picture)) (VP (VBN taken) (PP (IN in) (NP (NP (NN front)) (PP (IN of) (NP (DT the) (NNS mountains)))))))) (. .)))	(ROOT (S (NP (DT A) (NN family)) (VP (VBZ is) (PP (IN in) (NP (PRP$ their) (NN car)))) (. .)))	A man, woman, and child get their picture taken in front of the mountains.	A family is in their car.	2770821714.jpg#2	2770821714.jpg#2r1c	contradiction	neutral	contradiction	entailment	contradiction
entailment	( people ( are ( ( standing ( near water ) ) ( with ( ( a boat ) ( heading ( their direction ) ) ) ) ) ) )	( ( The people ) ( ( are standing ) . ) )	(ROOT (S (NP (NNS people)) (VP (VBP are) (VP (VBG standing) (PP (IN near) (NP (NN water))) (PP (IN with) (NP (NP (DT a) (NN boat)) (VP (VBG heading) (NP (PRP$ their) (NN direction)))))))))	(ROOT (S (NP (DT The) (NNS people)) (VP (VBP are) (VP (VBG standing))) (. .)))	people are standing near water with a boat heading their direction	The people are standing.	535179217.jpg#1	535179217.jpg#1r1e	entailment	entailment	entailment	entailment	entailment
neutral	( people ( are ( ( standing ( near water ) ) ( with ( ( a boat ) ( heading ( their direction ) ) ) ) ) ) )	( People ( ( are ( ( standing ( near water ) ) ( with ( ( a ( large ( blue boat ) ) ) ( heading ( their direction ) ) ) ) ) ) . ) )	(ROOT (S (NP (NNS people)) (VP (VBP are) (VP (VBG standing) (PP (IN near) (NP (NN water))) (PP (IN with) (NP (NP (DT a) (NN boat)) (VP (VBG heading) (NP (PRP$ their) (NN direction)))))))))	(ROOT (S (NP (NNS People)) (VP (VBP are) (VP (VBG standing) (PP (IN near) (NP (NN water))) (PP (IN with) (NP (NP (DT a) (JJ large) (JJ blue) (NN boat)) (VP (VBG heading) (NP (PRP$ their) (NN direction))))))) (. .)))	people are standing near water with a boat heading their direction	People are standing near water with a large blue boat heading their direction.	535179217.jpg#1	535179217.jpg#1r1n	neutral	neutral	neutral	neutral	neutral
contradiction	( people ( are ( ( standing ( near water ) ) ( with ( ( a boat ) ( heading ( their direction ) ) ) ) ) ) )	( People ( ( are ( ( waiting ( in line ) ) ( at ( the restaurant ) ) ) ) . ) )	(ROOT (S (NP (NNS people)) (VP (VBP are) (VP (VBG standing) (PP (IN near) (NP (NN water))) (PP (IN with) (NP (NP (DT a) (NN boat)) (VP (VBG heading) (NP (PRP$ their) (NN direction)))))))))	(ROOT (S (NP (NNS People)) (VP (VBP are) (VP (VBG waiting) (PP (IN in) (NP (NN line))) (PP (IN at) (NP (DT the) (NN restaurant))))) (. .)))	people are standing near water with a boat heading their direction	People are waiting in line at the restaurant.	535179217.jpg#1	535179217.jpg#1r1c	contradiction	contradiction	contradiction	contradiction	contradiction
neutral	( ( Four adults ) ( ( eat ( while ( sitting ( on ( a ( tile floor ) ) ) ) ) ) . ) )	( ( Two couples ) ( ( ( eat food ) ( on ( a ( kitchen floor ) ) ) ) . ) )	(ROOT (S (NP (CD Four) (NNS adults)) (VP (VBP eat) (SBAR (IN while) (S (VP (VBG sitting) (PP (IN on) (NP (DT a) (NN tile) (NN floor))))))) (. .)))	(ROOT (S (NP (CD Two) (NNS couples)) (VP (VBP eat) (NP (NN food)) (PP (IN on) (NP (DT a) (NN kitchen) (NN floor)))) (. .)))	Four adults eat while sitting on a tile floor.	Two couples eat food on a kitchen floor.	764507.jpg#3	764507.jpg#3r1n	neutral	neutral	neutral	neutral	neutral
contradiction	( ( Four adults ) ( ( eat ( while ( sitting ( on ( a ( tile floor ) ) ) ) ) ) . ) )	( ( Two couples ) ( ( play ( pool ( in ( a bar ) ) ) ) . ) )	(ROOT (S (NP (CD Four) (NNS adults)) (VP (VBP eat) (SBAR (IN while) (S (VP (VBG sitting) (PP (IN on) (NP (DT a) (NN tile) (NN floor))))))) (. .)))	(ROOT (S (NP (CD Two) (NNS couples)) (VP (VBP play) (NP (NP (NN pool)) (PP (IN in) (NP (DT a) (NN bar))))) (. .)))	Four adults eat while sitting on a tile floor.	Two couples play pool in a bar.	764507.jpg#3	764507.jpg#3r1c	contradiction	contradiction	contradiction	contradiction	contradiction
entailment	( ( Four adults ) ( ( eat ( while ( sitting ( on ( a ( tile floor ) ) ) ) ) ) . ) )	( ( ( A group ) ( of people ) ) ( ( eat food ) . ) )	(ROOT (S (NP (CD Four) (NNS adults)) (VP (VBP eat) (SBAR (IN while) (S (VP (VBG sitting) (PP (IN on) (NP (DT a) (NN tile) (NN floor))))))) (. .)))	(ROOT (S (NP (NP (DT A) (NN group)) (PP (IN of) (NP (NNS people)))) (VP (VBP eat) (NP (NN food))) (. .)))	Four adults eat while sitting on a tile floor.	A group of people eat food.	764507.jpg#3	764507.jpg#3r1e	entailment	entailment	neutral	entailment	entailment
contradiction	( ( ( A dog ) ( ( standing ( near snow ) ) ( looking ( at water ) ) ) ) . )	( ( A cat ) ( ( is ( laying ( on ( the couch ) ) ) ) . ) )	(ROOT (NP (NP (DT A) (NN dog)) (VP (VBG standing) (PP (IN near) (NP (NN snow))) (S (VP (VBG looking) (PP (IN at) (NP (NN water)))))) (. .)))	(ROOT (S (NP (DT A) (NN cat)) (VP (VBZ is) (VP (VBG laying) (PP (IN on) (NP (DT the) (NN couch))))) (. .)))	A dog standing near snow looking at water.	A cat is laying on the couch.	2286270205.jpg#3	2286270205.jpg#3r1c	contradiction	contradiction	contradiction	contradiction	contradiction
entailment	( ( ( A dog ) ( ( standing ( near snow ) ) ( looking ( at water ) ) ) ) . )	( Animal ( ( is outdoors ) . ) )	(ROOT (NP (NP (DT A) (NN dog)) (VP (VBG standing) (PP (IN near) (NP (NN snow))) (S (VP (VBG looking) (PP (IN at) (NP (NN water)))))) (. .)))	(ROOT (S (NP (NNP Animal)) (VP (VBZ is) (ADVP (RB outdoors))) (. .)))	A dog standing near snow looking at water.	Animal is outdoors.	2286270205.jpg#3	2286270205.jpg#3r1e	entailment	entailment	entailment	entailment	entailment
neutral	( ( ( A dog ) ( ( standing ( near snow ) ) ( looking ( at water ) ) ) ) . )	( ( The dog ) ( ( is ( thinking ( about ( ( going to ) ( for ( a swim ) ) ) ) ) ) . ) )	(ROOT (NP (NP (DT A) (NN dog)) (VP (VBG standing) (PP (IN near) (NP (NN snow))) (S (VP (VBG looking) (PP (IN at) (NP (NN water)))))) (. .)))	(ROOT (S (NP (DT The) (NN dog)) (VP (VBZ is) (VP (VBG thinking) (PP (IN about) (S (VP (VBG going) (S (VP (TO to))) (PP (IN for) (NP (DT a) (NN swim)))))))) (. .)))	A dog standing near snow looking at water.	The dog is thinking about going to for a swim.	2286270205.jpg#3	2286270205.jpg#3r1n	neutral	neutral	neutral	neutral	contradiction
neutral	( ( An ( older man ) ) ( ( leans ( against ( ( a ( pedestal outside ) ) ( of ( an ( ornate building ) ) ) ) ) ) . ) )	( ( An ( older man ) ) ( is ( leaning ( outside ( his ( nursing home ) ) ) ) ) )	(ROOT (S (NP (DT An) (JJR older) (NN man)) (VP (VBZ leans) (PP (IN against) (NP (NP (DT a) (JJ pedestal) (NN outside)) (PP (IN of) (NP (DT an) (JJ ornate) (NN building)))))) (. .)))	(ROOT (S (NP (DT An) (JJR older) (NN man)) (VP (VBZ is) (VP (VBG leaning) (PP (IN outside) (NP (PRP$ his) (NN nursing) (NN home)))))))	An older man leans against a pedestal outside of an ornate building.	An older man is leaning outside his nursing home	4777826385.jpg#0	4777826385.jpg#0r1n	neutral	contradiction	neutral	entailment	neutral
contradiction	( ( An ( older man ) ) ( ( leans ( against ( ( a ( pedestal outside ) ) ( of ( an ( ornate building ) ) ) ) ) ) . ) )	( ( A ( young man ) ) ( is jogging ) )	(ROOT (S (NP (DT An) (JJR older) (NN man)) (VP (VBZ leans) (PP (IN against) (NP (NP (DT a) (JJ pedestal) (NN outside)) (PP (IN of) (NP (DT an) (JJ ornate) (NN building)))))) (. .)))	(ROOT (S (NP (DT A) (JJ young) (NN man)) (VP (VBZ is) (NP (NN jogging)))))	An older man leans against a pedestal outside of an ornate building.	A young man is jogging	4777826385.jpg#0	4777826385.jpg#0r1c	contradiction	contradiction	contradiction	contradiction	contradiction
entailment	( ( An ( older man ) ) ( ( leans ( against ( ( a ( pedestal outside ) ) ( of ( an ( ornate building ) ) ) ) ) ) . ) )	( ( An ( older man ) ) ( leans ( outside ( a building ) ) ) )	(ROOT (S (NP (DT An) (JJR older) (NN man)) (VP (VBZ leans) (PP (IN against) (NP (NP (DT a) (JJ pedestal) (NN outside)) (PP (IN of) (NP (DT an) (JJ ornate) (NN building)))))) (. .)))	(ROOT (S (NP (DT An) (JJR older) (NN man)) (VP (VBZ leans) (PP (IN outside) (NP (DT a) (NN building))))))	An older man leans against a pedestal outside of an ornate building.	An older man leans outside a building	4777826385.jpg#0	4777826385.jpg#0r1e	entailment	entailment	entailment	entailment	entailment
contradiction	( ( ( A person ) ( in ( orange clothing ) ) ) ( ( rests ( above ( a ( metro entrance ) ) ) ) . ) )	( ( A person ) ( ( is ( sitting ( at ( a ( baseball game ) ) ) ) ) . ) )	(ROOT (S (NP (NP (DT A) (NN person)) (PP (IN in) (NP (JJ orange) (NN clothing)))) (VP (VBZ rests) (PP (IN above) (NP (DT a) (NN metro) (NN entrance)))) (. .)))	(ROOT (S (NP (DT A) (NN person)) (VP (VBZ is) (VP (VBG sitting) (PP (IN at) (NP (DT a) (NN baseball) (NN game))))) (. .)))	A person in orange clothing rests above a metro entrance.	A person is sitting at a baseball game.	3944497603.jpg#2	3944497603.jpg#2r1c	contradiction	contradiction	contradiction	contradiction	entailment
entailment	( ( ( A person ) ( in ( orange clothing ) ) ) ( ( rests ( above ( a ( metro entrance ) ) ) ) . ) )	( Someone ( ( is ( standing ( near ( a ( metro station ) ) ) ) ) . ) )	(ROOT (S (NP (NP (DT A) (NN person)) (PP (IN in) (NP (JJ orange) (NN clothing)))) (VP (VBZ rests) (PP (IN above) (NP (DT a) (NN metro) (NN entrance)))) (. .)))	(ROOT (S (NP (NN Someone)) (VP (VBZ is) (VP (VBG standing) (PP (IN near) (NP (DT a) (NN metro) (NN station))))) (. .)))	A person in orange clothing rests above a metro entrance.	Someone is standing near a metro station.	3944497603.jpg#2	3944497603.jpg#2r1e	entailment	entailment	neutral	neutral	entailment
neutral	( ( ( A person ) ( in ( orange clothing ) ) ) ( ( rests ( above ( a ( metro entrance ) ) ) ) . ) )	( ( A person ) ( ( is ( waiting ( for ( a train ) ) ) ) . ) )	(ROOT (S (NP (NP (DT A) (NN person)) (PP (IN in) (NP (JJ orange) (NN clothing)))) (VP (VBZ rests) (PP (IN above) (NP (DT a) (NN metro) (NN entrance)))) (. .)))	(ROOT (S (NP (DT A) (NN person)) (VP (VBZ is) (VP (VBG waiting) (PP (IN for) (NP (DT a) (NN train))))) (. .)))	A person in orange clothing rests above a metro entrance.	A person is waiting for a train.	3944497603.jpg#2	3944497603.jpg#2r1n	neutral	entailment	neutral	neutral	neutral
neutral	( ( ( A girl ) ( in ( a ( blue dress ) ) ) ) ( ( ( ( ( takes off ) ( her shoes ) ) and ) ( eats ( blue ( cotton candy ) ) ) ) . ) )	( ( The girl ) ( ( is ( ( eating ( blue ( cotton candy ) ) ) ( at ( a carnival ) ) ) ) . ) )	(ROOT (S (NP (NP (DT A) (NN girl)) (PP (IN in) (NP (DT a) (JJ blue) (NN dress)))) (VP (VP (VBZ takes) (PRT (RP off)) (NP (PRP$ her) (NNS shoes))) (CC and) (VP (VBZ eats) (NP (JJ blue) (NN cotton) (NN candy)))) (. .)))	(ROOT (S (NP (DT The) (NN girl)) (VP (VBZ is) (VP (VBG eating) (NP (JJ blue) (NN cotton) (NN candy)) (PP (IN at) (NP (DT a) (NN carnival))))) (. .)))	A girl in a blue dress takes off her shoes and eats blue cotton candy.	The girl is eating blue cotton candy at a carnival.	2592711202.jpg#3	2592711202.jpg#3r1n	neutral	neutral	neutral	entailment	neutral
neutral	( ( ( A girl ) ( in ( a ( blue dress ) ) ) ) ( ( ( ( ( takes off ) ( her shoes ) ) and ) ( eats ( blue ( cotton candy ) ) ) ) . ) )	( ( ( The girl ) ( in ( a ( blue dress ) ) ) ) ( ( is ( ( a ( flower girl ) ) ( at ( a wedding ) ) ) ) . ) )	(ROOT (S (NP (NP (DT A) (NN girl)) (PP (IN in) (NP (DT a) (JJ blue) (NN dress)))) (VP (VP (VBZ takes) (PRT (RP off)) (NP (PRP$ her) (NNS shoes))) (CC and) (VP (VBZ eats) (NP (JJ blue) (NN cotton) (NN candy)))) (. .)))	(ROOT (S (NP (NP (DT The) (NN girl)) (PP (IN in) (NP (DT a) (JJ blue) (NN dress)))) (VP (VBZ is) (NP (NP (DT a) (NN flower) (NN girl)) (PP (IN at) (NP (DT a) (NN wedding))))) (. .)))	A girl in a blue dress takes off her shoes and eats blue cotton candy.	The girl in a blue dress is a flower girl at a wedding.	2592711202.jpg#3	2592711202.jpg#3r1c	contradiction	neutral	neutral	neutral	neutral
entailment	( ( ( A girl ) ( in ( a ( blue dress ) ) ) ) ( ( ( ( ( takes off ) ( her shoes ) ) and ) ( eats ( blue ( cotton candy ) ) ) ) . ) )	( ( The girl ) ( ( is ( eating ( while barefoot ) ) ) . ) )	(ROOT (S (NP (NP (DT A) (NN girl)) (PP (IN in) (NP (DT a) (JJ blue) (NN dress)))) (VP (VP (VBZ takes) (PRT (RP off)) (NP (PRP$ her) (NNS shoes))) (CC and) (VP (VBZ eats) (NP (JJ blue) (NN cotton) (NN candy)))) (. .)))	(ROOT (S (NP (DT The) (NN girl)) (VP (VBZ is) (VP (VBG eating) (SBAR (IN while) (FRAG (ADVP (RB barefoot)))))) (. .)))	A girl in a blue dress takes off her shoes and eats blue cotton candy.	The girl is eating while barefoot.	2592711202.jpg#3	2592711202.jpg#3r1e	entailment	entailment	entailment	contradiction	entailment
contradiction	( ( ( A ( black man ) ) ( in ( a ( white uniform ) ) ) ) ( ( ( makes ( a ( spectacular ( reverse ( slam dunk ) ) ) ) ) ( to ( ( the ( crowd 's ) ) amazement ) ) ) . ) )	( ( the man ) ( is asian ) )	(ROOT (S (NP (NP (DT A) (JJ black) (NN man)) (PP (IN in) (NP (DT a) (JJ white) (NN uniform)))) (VP (VBZ makes) (NP (DT a) (JJ spectacular) (JJ reverse) (NN slam) (NN dunk)) (PP (TO to) (NP (NP (DT the) (NN crowd) (POS 's)) (NN amazement)))) (. .)))	(ROOT (S (NP (DT the) (NN man)) (VP (VBZ is) (ADJP (JJ asian)))))	A black man in a white uniform makes a spectacular reverse slam dunk to the crowd's amazement.	the man is asian	6935146937.jpg#1	6935146937.jpg#1r1n	neutral	contradiction	contradiction	contradiction	contradiction
entailment	( ( ( A ( black man ) ) ( in ( a ( white uniform ) ) ) ) ( ( ( makes ( a ( spectacular ( reverse ( slam dunk ) ) ) ) ) ( to ( ( the ( crowd 's ) ) amazement ) ) ) . ) )	( ( the man ) ( is playing ) )	(ROOT (S (NP (NP (DT A) (JJ black) (NN man)) (PP (IN in) (NP (DT a) (JJ white) (NN uniform)))) (VP (VBZ makes) (NP (DT a) (JJ spectacular) (JJ reverse) (NN slam) (NN dunk)) (PP (TO to) (NP (NP (DT the) (NN crowd) (POS 's)) (NN amazement)))) (. .)))	(ROOT (S (NP (DT the) (NN man)) (VP (VBZ is) (VP (VBG playing)))))	A black man in a white uniform makes a spectacular reverse slam dunk to the crowd's amazement.	the man is playing	6935146937.jpg#1	6935146937.jpg#1r1e	entailment	entailment	entailment	entailment	neutral
contradiction	( ( ( A ( black man ) ) ( in ( a ( white uniform ) ) ) ) ( ( ( makes ( a ( spectacular ( reverse ( slam dunk ) ) ) ) ) ( to ( ( the ( crowd 's ) ) amazement ) ) ) . ) )	( ( the man ) ( ( is ( at home ) ) sleeping ) )	(ROOT (S (NP (NP (DT A) (JJ black) (NN man)) (PP (IN in) (NP (DT a) (JJ white) (NN uniform)))) (VP (VBZ makes) (NP (DT a) (JJ spectacular) (JJ reverse) (NN slam) (NN dunk)) (PP (TO to) (NP (NP (DT the) (NN crowd) (POS 's)) (NN amazement)))) (. .)))	(ROOT (S (NP (DT the) (NN man)) (VP (VBZ is) (ADVP (IN at) (NN home)) (VP (VBG sleeping)))))	A black man in a white uniform makes a spectacular reverse slam dunk to the crowd's amazement.	the man is at home sleeping	6935146937.jpg#1	6935146937.jpg#1r1c	contradiction	contradiction	contradiction	contradiction	contradiction
contradiction	( ( ( A ( basketball player ) ) ( with ( green shoes ) ) ) ( ( is ( ( dunking ( ( the ball ) ( in ( the net ) ) ) ) ( while ( ( the ( arena crowd ) ) ( looks on ) ) ) ) ) . ) )	( ( A man ) ( ( is ( ( making ( a sandwich ) ) ( while ( ( a ( crowd gasps ) ) ( in awe ) ) ) ) ) . ) )	(ROOT (S (NP (NP (DT A) (NN basketball) (NN player)) (PP (IN with) (NP (JJ green) (NNS shoes)))) (VP (VBZ is) (VP (VBG dunking) (NP (NP (DT the) (NN ball)) (PP (IN in) (NP (DT the) (NN net)))) (SBAR (IN while) (S (NP (DT the) (NN arena) (NN crowd)) (VP (VBZ looks) (PRT (RP on))))))) (. .)))	(ROOT (S (NP (DT A) (NN man)) (VP (VBZ is) (VP (VBG making) (NP (DT a) (NN sandwich)) (PP (IN while) (NP (NP (DT a) (NN crowd) (NNS gasps)) (PP (IN in) (NP (NN awe))))))) (. .)))	A basketball player with green shoes is dunking the ball in the net while the arena crowd looks on.	A man is making a sandwich while a crowd gasps in awe.	6935146937.jpg#0	6935146937.jpg#0r1c	contradiction	contradiction	contradiction	neutral	contradiction
entailment	( ( ( A ( basketball player ) ) ( with ( green shoes ) ) ) ( ( is ( ( dunking ( ( the ball ) ( in ( the net ) ) ) ) ( while ( ( the ( arena crowd ) ) ( looks on ) ) ) ) ) . ) )	( ( A crowd ) ( ( is ( watching ( someone ( play basketball ) ) ) ) . ) )	(ROOT (S (NP (NP (DT A) (NN basketball) (NN player)) (PP (IN with) (NP (JJ green) (NNS shoes)))) (VP (VBZ is) (VP (VBG dunking) (NP (NP (DT the) (NN ball)) (PP (IN in) (NP (DT the) (NN net)))) (SBAR (IN while) (S (NP (DT the) (NN arena) (NN crowd)) (VP (VBZ looks) (PRT (RP on))))))) (. .)))	(ROOT (S (NP (DT A) (NN crowd)) (VP (VBZ is) (VP (VBG watching) (NP (NN someone) (NN play) (NN basketball)))) (. .)))	A basketball player with green shoes is dunking the ball in the net while the arena crowd looks on.	A crowd is watching someone play basketball.	6935146937.jpg#0	6935146937.jpg#0r1e	entailment	entailment	entailment	entailment	entailment
neutral	( ( ( A ( basketball player ) ) ( with ( green shoes ) ) ) ( ( is ( ( dunking ( ( the ball ) ( in ( the net ) ) ) ) ( while ( ( the ( arena crowd ) ) ( looks on ) ) ) ) ) . ) )	( ( A ( famous ( NBA player ) ) ) ( ( is ( ( playing ( street ball ) ) ( in ( front ( of ( a crowd ) ) ) ) ) ) . ) )	(ROOT (S (NP (NP (DT A) (NN basketball) (NN player)) (PP (IN with) (NP (JJ green) (NNS shoes)))) (VP (VBZ is) (VP (VBG dunking) (NP (NP (DT the) (NN ball)) (PP (IN in) (NP (DT the) (NN net)))) (SBAR (IN while) (S (NP (DT the) (NN arena) (NN crowd)) (VP (VBZ looks) (PRT (RP on))))))) (. .)))	(ROOT (S (NP (DT A) (JJ famous) (NNP NBA) (NN player)) (VP (VBZ is) (VP (VBG playing) (NP (NN street) (NN ball)) (PP (IN in) (NP (NP (NN front)) (PP (IN of) (NP (DT a) (NN crowd))))))) (. .)))	A basketball player with green shoes is dunking the ball in the net while the arena crowd looks on.	A famous NBA player is playing street ball in front of a crowd.	6935146937.jpg#0	6935146937.jpg#0r1n	neutral	contradiction	neutral	neutral	neutral
entailment	( ( ( A ( frowning ( old man ) ) ) ( in ( ( ( a ( military cap ) ) and ) ( a ( civilian suit ) ) ) ) ) ( ( stands ( amongst ( ( ( a crowd ) ( of people ) ) ( outdoors ( carrying ( ( signs and ) balloons ) ) ) ) ) ) . ) )	( ( ( A group ) ( of people ) ) ( ( are ( standing outside ) ) . ) )	(ROOT (S (NP (NP (DT A) (JJ frowning) (JJ old) (NN man)) (PP (IN in) (NP (NP (DT a) (JJ military) (NN cap)) (CC and) (NP (DT a) (JJ civilian) (NN suit))))) (VP (VBZ stands) (PP (IN amongst) (S (NP (NP (DT a) (NN crowd)) (PP (IN of) (NP (NNS people)))) (ADVP (RB outdoors)) (VP (VBG carrying) (NP (NNS signs) (CC and) (NNS balloons)))))) (. .)))	(ROOT (S (NP (NP (DT A) (NN group)) (PP (IN of) (NP (NNS people)))) (VP (VBP are) (VP (VBG standing) (ADVP (RB outside)))) (. .)))	A frowning old man in a military cap and a civilian suit stands amongst a crowd of people outdoors carrying signs and balloons.	A group of people are standing outside.	4692746525.jpg#1	4692746525.jpg#1r1e	entailment	entailment	entailment	entailment	entailment
neutral	( ( ( A ( frowning ( old man ) ) ) ( in ( ( ( a ( military cap ) ) and ) ( a ( civilian suit ) ) ) ) ) ( ( stands ( amongst ( ( ( a crowd ) ( of people ) ) ( outdoors ( carrying ( ( signs and ) balloons ) ) ) ) ) ) . ) )	( ( An ( angry ( military veteran ) ) ) ( ( watches ( as ( people ( protest ( the war ) ) ) ) ) . ) )	(ROOT (S (NP (NP (DT A) (JJ frowning) (JJ old) (NN man)) (PP (IN in) (NP (NP (DT a) (JJ military) (NN cap)) (CC and) (NP (DT a) (JJ civilian) (NN suit))))) (VP (VBZ stands) (PP (IN amongst) (S (NP (NP (DT a) (NN crowd)) (PP (IN of) (NP (NNS people)))) (ADVP (RB outdoors)) (VP (VBG carrying) (NP (NNS signs) (CC and) (NNS balloons)))))) (. .)))	(ROOT (S (NP (DT An) (JJ angry) (JJ military) (NN veteran)) (VP (VBZ watches) (SBAR (IN as) (S (NP (NNS people)) (VP (VB protest) (NP (DT the) (NN war)))))) (. .)))	A frowning old man in a military cap and a civilian suit stands amongst a crowd of people outdoors carrying signs and balloons.	An angry military veteran watches as people protest the war.	4692746525.jpg#1	4692746525.jpg#1r1n	neutral	neutral	neutral	neutral	neutral
contradiction	( ( ( A ( frowning ( old man ) ) ) ( in ( ( ( a ( military cap ) ) and ) ( a ( civilian suit ) ) ) ) ) ( ( stands ( amongst ( ( ( a crowd ) ( of people ) ) ( outdoors ( carrying ( ( signs and ) balloons ) ) ) ) ) ) . ) )	( ( A man ) ( ( is ( watching ( ( a group ) ( of ( people ( ( having ( a ( hot dog ) ) ) ( eating contest ) ) ) ) ) ) ) . ) )	(ROOT (S (NP (NP (DT A) (JJ frowning) (JJ old) (NN man)) (PP (IN in) (NP (NP (DT a) (JJ military) (NN cap)) (CC and) (NP (DT a) (JJ civilian) (NN suit))))) (VP (VBZ stands) (PP (IN amongst) (S (NP (NP (DT a) (NN crowd)) (PP (IN of) (NP (NNS people)))) (ADVP (RB outdoors)) (VP (VBG carrying) (NP (NNS signs) (CC and) (NNS balloons)))))) (. .)))	(ROOT (S (NP (DT A) (NN man)) (VP (VBZ is) (VP (VBG watching) (NP (NP (DT a) (NN group)) (PP (IN of) (NP (NP (NNS people)) (VP (VBG having) (NP (DT a) (JJ hot) (NN dog)) (S (VP (VBG eating) (NP (NN contest)))))))))) (. .)))	A frowning old man in a military cap and a civilian suit stands amongst a crowd of people outdoors carrying signs and balloons.	A man is watching a group of people having a hot dog eating contest.	4692746525.jpg#1	4692746525.jpg#1r1c	contradiction	contradiction	contradiction	entailment	neutral
entailment	( ( ( A woman ) ( wearing ( ( ( bike shorts ) and ) ( a skirt ) ) ) ) ( ( is ( ( ( riding ( a bike ) ) and ) ( carrying ( a ( shoulder bag ) ) ) ) ) . ) )	( ( ( A woman ) ( on ( a bike ) ) ) . )	(ROOT (S (NP (NP (DT A) (NN woman)) (VP (VBG wearing) (NP (NP (NN bike) (NNS shorts)) (CC and) (NP (DT a) (NN skirt))))) (VP (VBZ is) (VP (VP (VBG riding) (NP (DT a) (NN bike))) (CC and) (VP (VBG carrying) (NP (DT a) (NN shoulder) (NN bag))))) (. .)))	(ROOT (NP (NP (DT A) (NN woman)) (PP (IN on) (NP (DT a) (NN bike))) (. .)))	A woman wearing bike shorts and a skirt is riding a bike and carrying a shoulder bag.	A woman on a bike.	2004326408.jpg#0	2004326408.jpg#0r1e	entailment	entailment	entailment	entailment	entailment
neutral	( ( ( A woman ) ( wearing ( ( ( bike shorts ) and ) ( a skirt ) ) ) ) ( ( is ( ( ( riding ( a bike ) ) and ) ( carrying ( a ( shoulder bag ) ) ) ) ) . ) )	( ( ( A woman ) ( riding ( a ( bike ( to work ) ) ) ) ) . )	(ROOT (S (NP (NP (DT A) (NN woman)) (VP (VBG wearing) (NP (NP (NN bike) (NNS shorts)) (CC and) (NP (DT a) (NN skirt))))) (VP (VBZ is) (VP (VP (VBG riding) (NP (DT a) (NN bike))) (CC and) (VP (VBG carrying) (NP (DT a) (NN shoulder) (NN bag))))) (. .)))	(ROOT (NP (NP (DT A) (NN woman)) (VP (VBG riding) (NP (DT a) (NN bike) (S (VP (TO to) (VP (VB work)))))) (. .)))	A woman wearing bike shorts and a skirt is riding a bike and carrying a shoulder bag.	A woman riding a bike to work.	2004326408.jpg#0	2004326408.jpg#0r1n	neutral	neutral	neutral	neutral	neutral
contradiction	( ( ( A woman ) ( wearing ( ( ( bike shorts ) and ) ( a skirt ) ) ) ) ( ( is ( ( ( riding ( a bike ) ) and ) ( carrying ( a ( shoulder bag ) ) ) ) ) . ) )	( ( ( A woman ) ( driving ( a car ) ) ) . )	(ROOT (S (NP (NP (DT A) (NN woman)) (VP (VBG wearing) (NP (NP (NN bike) (NNS shorts)) (CC and) (NP (DT a) (NN skirt))))) (VP (VBZ is) (VP (VP (VBG riding) (NP (DT a) (NN bike))) (CC and) (VP (VBG carrying) (NP (DT a) (NN shoulder) (NN bag))))) (. .)))	(ROOT (NP (NP (DT A) (NN woman)) (VP (VBG driving) (NP (DT a) (NN car))) (. .)))	A woman wearing bike shorts and a skirt is riding a bike and carrying a shoulder bag.	A woman driving a car.	2004326408.jpg#0	2004326408.jpg#0r1c	contradiction	contradiction	contradiction	contradiction	contradiction
entailment	( ( A ( skateboarding youth ) ) ( ( does ( ( a trick ) ( on ( a rail ) ) ) ) . ) )	( ( ( A ( young person ) ) ( on ( a skateboard ) ) ) . )	(ROOT (S (NP (DT A) (NNP skateboarding) (NN youth)) (VP (VBZ does) (NP (NP (DT a) (NN trick)) (PP (IN on) (NP (DT a) (NN rail))))) (. .)))	(ROOT (NP (NP (DT A) (JJ young) (NN person)) (PP (IN on) (NP (DT a) (NN skateboard))) (. .)))	A skateboarding youth does a trick on a rail.	A young person on a skateboard.	5479743540.jpg#4	5479743540.jpg#4r1e	entailment	entailment	entailment	entailment	entailment
contradiction	( ( A ( skateboarding youth ) ) ( ( does ( ( a trick ) ( on ( a rail ) ) ) ) . ) )	( ( ( A man ) ( painting ( a tree ) ) ) . )	(ROOT (S (NP (DT A) (NNP skateboarding) (NN youth)) (VP (VBZ does) (NP (NP (DT a) (NN trick)) (PP (IN on) (NP (DT a) (NN rail))))) (. .)))	(ROOT (NP (NP (DT A) (NN man)) (VP (VBG painting) (NP (DT a) (NN tree))) (. .)))	A skateboarding youth does a trick on a rail.	A man painting a tree.	5479743540.jpg#4	5479743540.jpg#4r1c	contradiction	entailment	contradiction	neutral	contradiction
neutral	( ( A ( skateboarding youth ) ) ( ( does ( ( a trick ) ( on ( a rail ) ) ) ) . ) )	( ( ( A ( young boy ) ) ( ( showing ( his ( new ( skateboard tricks ) ) ) ) ( to ( his friends ) ) ) ) . )	(ROOT (S (NP (DT A) (NNP skateboarding) (NN youth)) (VP (VBZ does) (NP (NP (DT a) (NN trick)) (PP (IN on) (NP (DT a) (NN rail))))) (. .)))	(ROOT (NP (NP (DT A) (JJ young) (NN boy)) (VP (VBG showing) (NP (PRP$ his) (JJ new) (JJ skateboard) (NNS tricks)) (PP (TO to) (NP (PRP$ his) (NNS friends)))) (. .)))	A skateboarding youth does a trick on a rail.	A young boy showing his new skateboard tricks to his friends.	5479743540.jpg#4	5479743540.jpg#4r1n	neutral	neutral	entailment	neutral	entailment
neutral	( ( ( A guy ) ( wearing ( ( jeans and ) ( a hat ) ) ) ) ( ( is ( ( crouching ( on ( a handrail ) ) ) ( with ( ( a ( concrete embankment ) ) ( located ( in ( front ( of him ) ) ) ) ) ) ) ) . ) )	( He ( ( is ( wearing ( a ( button-up shirt ) ) ) ) . ) )	(ROOT (S (NP (NP (DT A) (NN guy)) (VP (VBG wearing) (NP (NP (NNS jeans)) (CC and) (NP (DT a) (NN hat))))) (VP (VBZ is) (VP (VBG crouching) (PP (IN on) (NP (DT a) (NN handrail))) (PP (IN with) (NP (NP (DT a) (JJ concrete) (NN embankment)) (VP (VBN located) (PP (IN in) (NP (NP (NN front)) (PP (IN of) (NP (PRP him)))))))))) (. .)))	(ROOT (S (NP (PRP He)) (VP (VBZ is) (VP (VBG wearing) (NP (DT a) (JJ button-up) (NN shirt)))) (. .)))	A guy wearing jeans and a hat is crouching on a handrail with a concrete embankment located in front of him.	He is wearing a button-up shirt.	5479743540.jpg#0	5479743540.jpg#0r1n	neutral	neutral	contradiction	entailment	neutral
contradiction	( ( ( A guy ) ( wearing ( ( jeans and ) ( a hat ) ) ) ) ( ( is ( ( crouching ( on ( a handrail ) ) ) ( with ( ( a ( concrete embankment ) ) ( located ( in ( front ( of him ) ) ) ) ) ) ) ) . ) )	( ( His ( bald head ) ) ( ( is exposed ) . ) )	(ROOT (S (NP (NP (DT A) (NN guy)) (VP (VBG wearing) (NP (NP (NNS jeans)) (CC and) (NP (DT a) (NN hat))))) (VP (VBZ is) (VP (VBG crouching) (PP (IN on) (NP (DT a) (NN handrail))) (PP (IN with) (NP (NP (DT a) (JJ concrete) (NN embankment)) (VP (VBN located) (PP (IN in) (NP (NP (NN front)) (PP (IN of) (NP (PRP him)))))))))) (. .)))	(ROOT (S (NP (PRP$ His) (JJ bald) (NN head)) (VP (VBZ is) (VP (VBN exposed))) (. .)))	A guy wearing jeans and a hat is crouching on a handrail with a concrete embankment located in front of him.	His bald head is exposed.	5479743540.jpg#0	5479743540.jpg#0r1c	contradiction	contradiction	contradiction	contradiction	neutral
entailment	( ( ( A guy ) ( wearing ( ( jeans and ) ( a hat ) ) ) ) ( ( is ( ( crouching ( on ( a handrail ) ) ) ( with ( ( a ( concrete embankment ) ) ( located ( in ( front ( of him ) ) ) ) ) ) ) ) . ) )	( ( A man ) ( ( is ( crouching ( on ( a handrail ) ) ) ) . ) )	(ROOT (S (NP (NP (DT A) (NN guy)) (VP (VBG wearing) (NP (NP (NNS jeans)) (CC and) (NP (DT a) (NN hat))))) (VP (VBZ is) (VP (VBG crouching) (PP (IN on) (NP (DT a) (NN handrail))) (PP (IN with) (NP (NP (DT a) (JJ concrete) (NN embankment)) (VP (VBN located) (PP (IN in) (NP (NP (NN front)) (PP (IN of) (NP (PRP him)))))))))) (. .)))	(ROOT (S (NP (DT A) (NN man)) (VP (VBZ is) (VP (VBG crouching) (PP (IN on) (NP (DT a) (NN handrail))))) (. .)))	A guy wearing jeans and a hat is crouching on a handrail with a concrete embankment located in front of him.	A man is crouching on a handrail.	5479743540.jpg#0	5479743540.jpg#0r1e	entailment	entailment	entailment	entailment	entailment
neutral	( ( Girl ( in ( ( ( ( ( a ( red coat ) ) , ) ( blue ( head wrap ) ) ) and ) jeans ) ) ) ( ( is ( making ( a ( snow angel ) ) ) ) . ) )	( ( ( A girl ) ( in ( a ( red coat ) ) ) ) ( ( makes ( ( a ( snow angel ) ) ( for ( the ( first time ) ) ) ) ) . ) )	(ROOT (S (NP (NP (NNP Girl)) (PP (IN in) (NP (NP (DT a) (JJ red) (NN coat)) (, ,) (NP (JJ blue) (NN head) (NN wrap)) (CC and) (NP (NNS jeans))))) (VP (VBZ is) (VP (VBG making) (NP (DT a) (NN snow) (NN angel)))) (. .)))	(ROOT (S (NP (NP (DT A) (NN girl)) (PP (IN in) (NP (DT a) (JJ red) (NN coat)))) (VP (VBZ makes) (NP (NP (DT a) (NN snow) (NN angel)) (PP (IN for) (NP (DT the) (JJ first) (NN time))))) (. .)))	Girl in a red coat, blue head wrap and jeans is making a snow angel.	A girl in a red coat makes a snow angel for the first time.	2045127186.jpg#1	2045127186.jpg#1r1n	neutral	entailment	entailment	neutral	neutral
contradiction	( ( Girl ( in ( ( ( ( ( a ( red coat ) ) , ) ( blue ( head wrap ) ) ) and ) jeans ) ) ) ( ( is ( making ( a ( snow angel ) ) ) ) . ) )	( ( Girl ( in ( a ( black coat ) ) ) ) ( ( ( ( stays indoors ) away ) ( from ( the snow ) ) ) . ) )	(ROOT (S (NP (NP (NNP Girl)) (PP (IN in) (NP (NP (DT a) (JJ red) (NN coat)) (, ,) (NP (JJ blue) (NN head) (NN wrap)) (CC and) (NP (NNS jeans))))) (VP (VBZ is) (VP (VBG making) (NP (DT a) (NN snow) (NN angel)))) (. .)))	(ROOT (S (NP (NP (NNP Girl)) (PP (IN in) (NP (DT a) (JJ black) (NN coat)))) (VP (VBZ stays) (ADVP (RB indoors)) (ADVP (RB away)) (PP (IN from) (NP (DT the) (NN snow)))) (. .)))	Girl in a red coat, blue head wrap and jeans is making a snow angel.	Girl in a black coat stays indoors away from the snow.	2045127186.jpg#1	2045127186.jpg#1r1c	contradiction	contradiction	contradiction	contradiction	contradiction
entailment	( ( Girl ( in ( ( ( ( ( a ( red coat ) ) , ) ( blue ( head wrap ) ) ) and ) jeans ) ) ) ( ( is ( making ( a ( snow angel ) ) ) ) . ) )	( ( A girl ) ( outside ( ( plays ( in ( the snow ) ) ) . ) ) )	(ROOT (S (NP (NP (NNP Girl)) (PP (IN in) (NP (NP (DT a) (JJ red) (NN coat)) (, ,) (NP (JJ blue) (NN head) (NN wrap)) (CC and) (NP (NNS jeans))))) (VP (VBZ is) (VP (VBG making) (NP (DT a) (NN snow) (NN angel)))) (. .)))	(ROOT (S (NP (DT A) (NN girl)) (ADVP (RB outside)) (VP (VBZ plays) (PP (IN in) (NP (DT the) (NN snow)))) (. .)))	Girl in a red coat, blue head wrap and jeans is making a snow angel.	A girl outside plays in the snow.	2045127186.jpg#1	2045127186.jpg#1r1e	entailment	entailment	entailment	entailment	entailment
contradiction	( ( ( A group ) ( of people ) ) ( ( ( gathered ( at night ) ) ( watching ( an event ) ) ) . ) )	( ( ( The group ) ( of friends ) ) ( ( are asleep ) . ) )	(ROOT (S (NP (NP (DT A) (NN group)) (PP (IN of) (NP (NNS people)))) (VP (VBD gathered) (PP (IN at) (NP (NN night))) (S (VP (VBG watching) (NP (DT an) (NN event))))) (. .)))	(ROOT (S (NP (NP (DT The) (NN group)) (PP (IN of) (NP (NNS friends)))) (VP (VBP are) (ADJP (RB asleep))) (. .)))	A group of people gathered at night watching an event.	The group of friends are asleep.	2074244690.jpg#2	2074244690.jpg#2r1c	contradiction	contradiction	contradiction	contradiction	contradiction
neutral	( ( ( A group ) ( of people ) ) ( ( ( gathered ( at night ) ) ( watching ( an event ) ) ) . ) )	( ( ( A group ) ( of humans ) ) ( ( are ( looking ( at ( the ( same direction ) ) ) ) ) . ) )	(ROOT (S (NP (NP (DT A) (NN group)) (PP (IN of) (NP (NNS people)))) (VP (VBD gathered) (PP (IN at) (NP (NN night))) (S (VP (VBG watching) (NP (DT an) (NN event))))) (. .)))	(ROOT (S (NP (NP (DT A) (NN group)) (PP (IN of) (NP (NNS humans)))) (VP (VBP are) (VP (VBG looking) (PP (IN at) (NP (DT the) (JJ same) (NN direction))))) (. .)))	A group of people gathered at night watching an event.	A group of humans are looking at the same direction.	2074244690.jpg#2	2074244690.jpg#2r1e	entailment	neutral	entailment	neutral	neutral
neutral	( ( ( A group ) ( of people ) ) ( ( ( gathered ( at night ) ) ( watching ( an event ) ) ) . ) )	( ( ( A group ) ( of friends ) ) ( ( are ( ( watching ( the ( music concert ) ) ) ( at night ) ) ) . ) )	(ROOT (S (NP (NP (DT A) (NN group)) (PP (IN of) (NP (NNS people)))) (VP (VBD gathered) (PP (IN at) (NP (NN night))) (S (VP (VBG watching) (NP (DT an) (NN event))))) (. .)))	(ROOT (S (NP (NP (DT A) (NN group)) (PP (IN of) (NP (NNS friends)))) (VP (VBP are) (VP (VBG watching) (NP (DT the) (NN music) (NN concert)) (PP (IN at) (NP (NN night))))) (. .)))	A group of people gathered at night watching an event.	A group of friends are watching the music concert at night.	2074244690.jpg#2	2074244690.jpg#2r1n	neutral	neutral	neutral	neutral	entailment
entailment	( ( ( The ( American footballer ) ) ( in ( ( yellow catches ) ( the ball ) ) ) ) ( ( ( whilst ( under pressure ) ) ( from ( ( the payer ) ( in white ) ) ) ) . ) )	( ( The ( football player ) ) ( ( is ( under duress ) ) . ) )	(ROOT (S (NP (NP (DT The) (JJ American) (NN footballer)) (PP (IN in) (NP (NP (JJ yellow) (NNS catches)) (NP (DT the) (NN ball))))) (VP (VBD whilst) (PP (IN under) (NP (NN pressure))) (PP (IN from) (NP (NP (DT the) (NN payer)) (PP (IN in) (NP (JJ white)))))) (. .)))	(ROOT (S (NP (DT The) (NN football) (NN player)) (VP (VBZ is) (PP (IN under) (NP (NNS duress)))) (. .)))	The American footballer in yellow catches the ball whilst under pressure from the payer in white.	The football player is under duress.	273248777.jpg#0	273248777.jpg#0r1n	neutral	neutral	entailment	entailment	entailment
entailment	( ( ( The ( American footballer ) ) ( in ( ( yellow catches ) ( the ball ) ) ) ) ( ( ( whilst ( under pressure ) ) ( from ( ( the payer ) ( in white ) ) ) ) . ) )	( ( ( The ( American ( football player ) ) ) ( in yellow ) ) ( ( ( catches ( the ( ball while ) ) ) ( under ( pressure ( from ( ( the player ) ( in white ) ) ) ) ) ) . ) )	(ROOT (S (NP (NP (DT The) (JJ American) (NN footballer)) (PP (IN in) (NP (NP (JJ yellow) (NNS catches)) (NP (DT the) (NN ball))))) (VP (VBD whilst) (PP (IN under) (NP (NN pressure))) (PP (IN from) (NP (NP (DT the) (NN payer)) (PP (IN in) (NP (JJ white)))))) (. .)))	(ROOT (S (NP (NP (DT The) (JJ American) (NN football) (NN player)) (PP (IN in) (NP (NN yellow)))) (VP (VBZ catches) (NP (DT the) (NN ball) (NN while)) (PP (IN under) (NP (NP (NN pressure)) (PP (IN from) (NP (NP (DT the) (NN player)) (PP (IN in) (NP (JJ white)))))))) (. .)))	The American footballer in yellow catches the ball whilst under pressure from the payer in white.	The American football player in yellow catches the ball while under pressure from the player in white.	273248777.jpg#0	273248777.jpg#0r1e	entailment	entailment	entailment	entailment	entailment
contradiction	( ( ( The ( American footballer ) ) ( in ( ( yellow catches ) ( the ball ) ) ) ) ( ( ( whilst ( under pressure ) ) ( from ( ( the payer ) ( in white ) ) ) ) . ) )	( ( The ( basketball player ) ) ( ( shoots ( a ( three pointer ) ) ) . ) )	(ROOT (S (NP (NP (DT The) (JJ American) (NN footballer)) (PP (IN in) (NP (NP (JJ yellow) (NNS catches)) (NP (DT the) (NN ball))))) (VP (VBD whilst) (PP (IN under) (NP (NN pressure))) (PP (IN from) (NP (NP (DT the) (NN payer)) (PP (IN in) (NP (JJ white)))))) (. .)))	(ROOT (S (NP (DT The) (NN basketball) (NN player)) (VP (VBZ shoots) (NP (DT a) (CD three) (NN pointer))) (. .)))	The American footballer in yellow catches the ball whilst under pressure from the payer in white.	The basketball player shoots a three pointer.	273248777.jpg#0	273248777.jpg#0r1c	contradiction	contradiction	contradiction	contradiction	contradiction
neutral	( ( ( A person ) ( with ( ( ( ( ( ( blue hair ) , ) ( a ( baseball cap ) ) ) , ) and ) ( a hood ) ) ) ) ( on ( ( ( stands outdoors ) ( in ( a crowd ) ) ) . ) ) )	( ( A person ) ( ( is ( enjoying ( a ( sporting event ) ) ) ) . ) )	(ROOT (S (NP (NP (DT A) (NN person)) (PP (IN with) (NP (NP (JJ blue) (NN hair)) (, ,) (NP (DT a) (NN baseball) (NN cap)) (, ,) (CC and) (NP (DT a) (NN hood))))) (ADVP (RB on)) (VP (VBZ stands) (ADVP (RB outdoors)) (PP (IN in) (NP (DT a) (NN crowd)))) (. .)))	(ROOT (S (NP (DT A) (NN person)) (VP (VBZ is) (VP (VBG enjoying) (NP (DT a) (NN sporting) (NN event)))) (. .)))	A person with blue hair, a baseball cap, and a hood on stands outdoors in a crowd.	A person is enjoying a sporting event.	862177617.jpg#0	862177617.jpg#0r1n	neutral	neutral	neutral	neutral	neutral
contradiction	( ( ( A person ) ( with ( ( ( ( ( ( blue hair ) , ) ( a ( baseball cap ) ) ) , ) and ) ( a hood ) ) ) ) ( on ( ( ( stands outdoors ) ( in ( a crowd ) ) ) . ) ) )	( ( A person ) ( ( is ( ( dancing and ) singing ) ) . ) )	(ROOT (S (NP (NP (DT A) (NN person)) (PP (IN with) (NP (NP (JJ blue) (NN hair)) (, ,) (NP (DT a) (NN baseball) (NN cap)) (, ,) (CC and) (NP (DT a) (NN hood))))) (ADVP (RB on)) (VP (VBZ stands) (ADVP (RB outdoors)) (PP (IN in) (NP (DT a) (NN crowd)))) (. .)))	(ROOT (S (NP (DT A) (NN person)) (VP (VBZ is) (VP (VBG dancing) (CC and) (VBG singing))) (. .)))	A person with blue hair, a baseball cap, and a hood on stands outdoors in a crowd.	A person is dancing and singing.	862177617.jpg#0	862177617.jpg#0r1c	contradiction	contradiction	contradiction	contradiction	neutral
entailment	( ( ( A person ) ( with ( ( ( ( ( ( blue hair ) , ) ( a ( baseball cap ) ) ) , ) and ) ( a hood ) ) ) ) ( on ( ( ( stands outdoors ) ( in ( a crowd ) ) ) . ) ) )	( ( A person ) ( ( is ( standing outdoors ) ) . ) )	(ROOT (S (NP (NP (DT A) (NN person)) (PP (IN with) (NP (NP (JJ blue) (NN hair)) (, ,) (NP (DT a) (NN baseball) (NN cap)) (, ,) (CC and) (NP (DT a) (NN hood))))) (ADVP (RB on)) (VP (VBZ stands) (ADVP (RB outdoors)) (PP (IN in) (NP (DT a) (NN crowd)))) (. .)))	(ROOT (S (NP (DT A) (NN person)) (VP (VBZ is) (VP (VBG standing) (ADVP (RB outdoors)))) (. .)))	A person with blue hair, a baseball cap, and a hood on stands outdoors in a crowd.	A person is standing outdoors.	862177617.jpg#0	862177617.jpg#0r1e	entailment	entailment	entailment	entailment	entailment
contradiction	( ( ( A girl ) ( holding ( a beverage ) ) ) ( ( points ( at ( a painting ) ) ) . ) )	( ( The girl ) ( is ( in ( the bathtub ) ) ) )	(ROOT (S (NP (NP (DT A) (NN girl)) (VP (VBG holding) (NP (DT a) (NN beverage)))) (VP (VBZ points) (PP (IN at) (NP (DT a) (NN painting)))) (. .)))	(ROOT (S (NP (DT The) (NN girl)) (VP (VBZ is) (PP (IN in) (NP (DT the) (NN bathtub))))))	A girl holding a beverage points at a painting.	The girl is in the bathtub	7165193566.jpg#4	7165193566.jpg#4r1c	contradiction	contradiction	contradiction	contradiction	contradiction
neutral	( ( ( A girl ) ( holding ( a beverage ) ) ) ( ( points ( at ( a painting ) ) ) . ) )	( ( The girl ) ( ( is ( drinking ( an ( alcoholic beverage ) ) ) ) . ) )	(ROOT (S (NP (NP (DT A) (NN girl)) (VP (VBG holding) (NP (DT a) (NN beverage)))) (VP (VBZ points) (PP (IN at) (NP (DT a) (NN painting)))) (. .)))	(ROOT (S (NP (DT The) (NN girl)) (VP (VBZ is) (VP (VBG drinking) (NP (DT an) (JJ alcoholic) (NN beverage)))) (. .)))	A girl holding a beverage points at a painting.	The girl is drinking an alcoholic beverage.	7165193566.jpg#4	7165193566.jpg#4r1n	neutral	neutral	neutral	neutral	neutral
entailment	( ( ( A girl ) ( holding ( a beverage ) ) ) ( ( points ( at ( a painting ) ) ) . ) )	( ( The girl ) ( ( has ( a beverage ) ) . ) )	(ROOT (S (NP (NP (DT A) (NN girl)) (VP (VBG holding) (NP (DT a) (NN beverage)))) (VP (VBZ points) (PP (IN at) (NP (DT a) (NN painting)))) (. .)))	(ROOT (S (NP (DT The) (NN girl)) (VP (VBZ has) (NP (DT a) (NN beverage))) (. .)))	A girl holding a beverage points at a painting.	The girl has a beverage.	7165193566.jpg#4	7165193566.jpg#4r1e	entailment	entailment	entailment	entailment	entailment
neutral	( ( ( A man ) ( in ( a ( black shirt ) ) ) ) ( , ( ( in ( ( ( a ( commercial kitchen ) ) , ) ( ( holding up ) meat ) ) ) ( he ( ( ( took out ) ( of ( a bag ) ) ) . ) ) ) ) )	( ( ( A man ) ( in ( a ( black shirt ) ) ) ) ( , ( ( in ( ( ( a ( commercial kitchen ) ) , ) ( ( holding up ) ( the ( old meat ) ) ) ) ) ( he ( ( ( took out ) ( of ( a bag ) ) ) . ) ) ) ) )	(ROOT (S (NP (NP (DT A) (NN man)) (PP (IN in) (NP (DT a) (JJ black) (NN shirt)))) (, ,) (PP (IN in) (NP (NP (DT a) (JJ commercial) (NN kitchen)) (, ,) (VP (VBG holding) (PRT (RP up)) (NP (NN meat))))) (NP (PRP he)) (VP (VBD took) (PRT (RP out)) (PP (IN of) (NP (DT a) (NN bag)))) (. .)))	(ROOT (S (NP (NP (DT A) (NN man)) (PP (IN in) (NP (DT a) (JJ black) (NN shirt)))) (, ,) (PP (IN in) (NP (NP (DT a) (JJ commercial) (NN kitchen)) (, ,) (VP (VBG holding) (PRT (RP up)) (NP (DT the) (JJ old) (NN meat))))) (NP (PRP he)) (VP (VBD took) (PRT (RP out)) (PP (IN of) (NP (DT a) (NN bag)))) (. .)))	A man in a black shirt, in a commercial kitchen, holding up meat he took out of a bag.	A man in a black shirt, in a commercial kitchen, holding up the old meat he took out of a bag.	4705094483.jpg#0	4705094483.jpg#0r1n	neutral	neutral	neutral	neutral	entailment
contradiction	( ( ( A man ) ( in ( a ( black shirt ) ) ) ) ( , ( ( in ( ( ( a ( commercial kitchen ) ) , ) ( ( holding up ) meat ) ) ) ( he ( ( ( took out ) ( of ( a bag ) ) ) . ) ) ) ) )	( ( ( A woman ) ( in ( a ( black shirt ) ) ) ) ( , ( ( in ( ( ( a ( commercial kitchen ) ) , ) ( ( holding up ) meat ) ) ) ( he ( ( ( took out ) ( of ( a bag ) ) ) . ) ) ) ) )	(ROOT (S (NP (NP (DT A) (NN man)) (PP (IN in) (NP (DT a) (JJ black) (NN shirt)))) (, ,) (PP (IN in) (NP (NP (DT a) (JJ commercial) (NN kitchen)) (, ,) (VP (VBG holding) (PRT (RP up)) (NP (NN meat))))) (NP (PRP he)) (VP (VBD took) (PRT (RP out)) (PP (IN of) (NP (DT a) (NN bag)))) (. .)))	(ROOT (S (NP (NP (DT A) (NN woman)) (PP (IN in) (NP (DT a) (JJ black) (NN shirt)))) (, ,) (PP (IN in) (NP (NP (DT a) (JJ commercial) (NN kitchen)) (, ,) (VP (VBG holding) (PRT (RP up)) (NP (NN meat))))) (NP (PRP he)) (VP (VBD took) (PRT (RP out)) (PP (IN of) (NP (DT a) (NN bag)))) (. .)))	A man in a black shirt, in a commercial kitchen, holding up meat he took out of a bag.	A woman in a black shirt, in a commercial kitchen, holding up meat he took out of a bag.	4705094483.jpg#0	4705094483.jpg#0r1c	contradiction	contradiction	contradiction	contradiction	contradiction
entailment	( ( ( A man ) ( in ( a ( black shirt ) ) ) ) ( , ( ( in ( ( ( a ( commercial kitchen ) ) , ) ( ( holding up ) meat ) ) ) ( he ( ( ( took out ) ( of ( a bag ) ) ) . ) ) ) ) )	( ( ( A man ) ( in ( a shirt ) ) ) ( , ( ( in ( ( ( a ( commercial kitchen ) ) , ) ( ( holding up ) meat ) ) ) ( he ( ( ( took out ) ( of ( a bag ) ) ) . ) ) ) ) )	(ROOT (S (NP (NP (DT A) (NN man)) (PP (IN in) (NP (DT a) (JJ black) (NN shirt)))) (, ,) (PP (IN in) (NP (NP (DT a) (JJ commercial) (NN kitchen)) (, ,) (VP (VBG holding) (PRT (RP up)) (NP (NN meat))))) (NP (PRP he)) (VP (VBD took) (PRT (RP out)) (PP (IN of) (NP (DT a) (NN bag)))) (. .)))	(ROOT (S (NP (NP (DT A) (NN man)) (PP (IN in) (NP (DT a) (NN shirt)))) (, ,) (PP (IN in) (NP (NP (DT a) (JJ commercial) (NN kitchen)) (, ,) (VP (VBG holding) (PRT (RP up)) (NP (NN meat))))) (NP (PRP he)) (VP (VBD took) (PRT (RP out)) (PP (IN of) (NP (DT a) (NN bag)))) (. .)))	A man in a black shirt, in a commercial kitchen, holding up meat he took out of a bag.	A man in a shirt, in a commercial kitchen, holding up meat he took out of a bag.	4705094483.jpg#0	4705094483.jpg#0r1e	entailment	entailment	entailment	entailment	entailment
contradiction	( ( ( A person ) ( in ( a ( red shirt ) ) ) ) ( ( is ( ( mowing ( the grass ) ) ( with ( a ( green ( riding mower ) ) ) ) ) ) . ) )	( ( ( A person ) ( in red ) ) ( ( is ( swimming ( in ( the Olympics ) ) ) ) . ) )	(ROOT (S (NP (NP (DT A) (NN person)) (PP (IN in) (NP (DT a) (JJ red) (NN shirt)))) (VP (VBZ is) (VP (VBG mowing) (NP (DT the) (NN grass)) (PP (IN with) (NP (DT a) (JJ green) (NN riding) (NN mower))))) (. .)))	(ROOT (S (NP (NP (DT A) (NN person)) (PP (IN in) (NP (NN red)))) (VP (VBZ is) (VP (VBG swimming) (PP (IN in) (NP (DT the) (NNPS Olympics))))) (. .)))	A person in a red shirt is mowing the grass with a green riding mower.	A person in red is swimming in the Olympics.	24053752.jpg#0	24053752.jpg#0r1c	contradiction	contradiction	contradiction	contradiction	contradiction
neutral	( ( ( A person ) ( in ( a ( red shirt ) ) ) ) ( ( is ( ( mowing ( the grass ) ) ( with ( a ( green ( riding mower ) ) ) ) ) ) . ) )	( ( ( A person ) ( in red ) ) ( ( is ( ( moving grass ) ( on ( a ( John ( Deer motor ) ) ) ) ) ) . ) )	(ROOT (S (NP (NP (DT A) (NN person)) (PP (IN in) (NP (DT a) (JJ red) (NN shirt)))) (VP (VBZ is) (VP (VBG mowing) (NP (DT the) (NN grass)) (PP (IN with) (NP (DT a) (JJ green) (NN riding) (NN mower))))) (. .)))	(ROOT (S (NP (NP (DT A) (NN person)) (PP (IN in) (NP (NN red)))) (VP (VBZ is) (VP (VBG moving) (NP (NN grass)) (PP (IN on) (NP (DT a) (NNP John) (NNP Deer) (NN motor))))) (. .)))	A person in a red shirt is mowing the grass with a green riding mower.	A person in red is moving grass on a John Deer motor.	24053752.jpg#0	24053752.jpg#0r1n	neutral	neutral	neutral	neutral	neutral
entailment	( ( ( A person ) ( in ( a ( red shirt ) ) ) ) ( ( is ( ( mowing ( the grass ) ) ( with ( a ( green ( riding mower ) ) ) ) ) ) . ) )	( ( ( A person ) ( in red ) ) ( is ( cutting ( ( the grass ) ( on ( a ( riding mower ) ) ) ) ) ) )	(ROOT (S (NP (NP (DT A) (NN person)) (PP (IN in) (NP (DT a) (JJ red) (NN shirt)))) (VP (VBZ is) (VP (VBG mowing) (NP (DT the) (NN grass)) (PP (IN with) (NP (DT a) (JJ green) (NN riding) (NN mower))))) (. .)))	(ROOT (S (NP (NP (DT A) (NN person)) (PP (IN in) (NP (NN red)))) (VP (VBZ is) (VP (VBG cutting) (NP (NP (DT the) (NN grass)) (PP (IN on) (NP (DT a) (VBG riding) (NN mower))))))))	A person in a red shirt is mowing the grass with a green riding mower.	A person in red is cutting the grass on a riding mower	24053752.jpg#0	24053752.jpg#0r1e	entailment	entailment	entailment	entailment	entailment
entailment	( ( ( Group ( of people ) ) ( wearing ( ( black shirts ) ( riding ( in ( an ( open ( top vehicle ) ) ) ) ) ) ) ) . )	( ( ( A group ) ( of people ) ) ( ( ( go down ) ( ( the road ) ( in ( a convertible ) ) ) ) . ) )	(ROOT (NP (NP (NP (NNP Group)) (PP (IN of) (NP (NNS people)))) (VP (VBG wearing) (NP (NP (JJ black) (NNS shirts)) (VP (VBG riding) (PP (IN in) (NP (DT an) (JJ open) (JJ top) (NN vehicle)))))) (. .)))	(ROOT (S (NP (NP (DT A) (NN group)) (PP (IN of) (NP (NNS people)))) (VP (VBP go) (PRT (RP down)) (NP (NP (DT the) (NN road)) (PP (IN in) (NP (DT a) (NN convertible))))) (. .)))	Group of people wearing black shirts riding in an open top vehicle.	A group of people go down the road in a convertible.	4733474874.jpg#0	4733474874.jpg#0r1n	neutral	entailment	entailment	entailment	entailment
contradiction	( ( ( Group ( of people ) ) ( wearing ( ( black shirts ) ( riding ( in ( an ( open ( top vehicle ) ) ) ) ) ) ) ) . )	( ( The driver ) ( ( was ( wearing ( a ( purple shirt ) ) ) ) . ) )	(ROOT (NP (NP (NP (NNP Group)) (PP (IN of) (NP (NNS people)))) (VP (VBG wearing) (NP (NP (JJ black) (NNS shirts)) (VP (VBG riding) (PP (IN in) (NP (DT an) (JJ open) (JJ top) (NN vehicle)))))) (. .)))	(ROOT (S (NP (DT The) (NN driver)) (VP (VBD was) (VP (VBG wearing) (NP (DT a) (JJ purple) (NN shirt)))) (. .)))	Group of people wearing black shirts riding in an open top vehicle.	The driver was wearing a purple shirt.	4733474874.jpg#0	4733474874.jpg#0r1c	contradiction	contradiction	contradiction	contradiction	contradiction
neutral	( ( ( Group ( of people ) ) ( wearing ( ( black shirts ) ( riding ( in ( an ( open ( top vehicle ) ) ) ) ) ) ) ) . )	( Froends ( ( ( ride ( in ( an ( open ( top vehicle ) ) ) ) ) together ) . ) )	(ROOT (NP (NP (NP (NNP Group)) (PP (IN of) (NP (NNS people)))) (VP (VBG wearing) (NP (NP (JJ black) (NNS shirts)) (VP (VBG riding) (PP (IN in) (NP (DT an) (JJ open) (JJ top) (NN vehicle)))))) (. .)))	(ROOT (S (NP (NNS Froends)) (VP (VBP ride) (PP (IN in) (NP (DT an) (JJ open) (JJ top) (NN vehicle))) (ADVP (RB together))) (. .)))	Group of people wearing black shirts riding in an open top vehicle.	Froends ride in an open top vehicle together.	4733474874.jpg#0	4733474874.jpg#0r1e	entailment	neutral	neutral	neutral	neutral
neutral	( ( Two men ) ( ( ( prepare ( a fish ) ) ( at ( a dock ) ) ) . ) )	( ( Two men ) ( ( have just ) ( come ( in ( from ( fishing ( all day ) ) ) ) ) ) )	(ROOT (S (NP (CD Two) (NNS men)) (VP (VBP prepare) (NP (DT a) (NN fish)) (PP (IN at) (NP (DT a) (NN dock)))) (. .)))	(ROOT (S (NP (CD Two) (NNS men)) (VP (VBP have) (ADVP (RB just)) (VP (VBN come) (PP (IN in) (IN from) (NP (NP (NN fishing)) (NP (DT all) (NN day))))))))	Two men prepare a fish at a dock.	Two men have just come in from fishing all day	2464311348.jpg#4	2464311348.jpg#4r1n	neutral	neutral	neutral	entailment	neutral
entailment	( ( Two men ) ( ( ( prepare ( a fish ) ) ( at ( a dock ) ) ) . ) )	( ( Two men ) ( are ( cleaning ( their fish ) ) ) )	(ROOT (S (NP (CD Two) (NNS men)) (VP (VBP prepare) (NP (DT a) (NN fish)) (PP (IN at) (NP (DT a) (NN dock)))) (. .)))	(ROOT (S (NP (CD Two) (NNS men)) (VP (VBP are) (VP (VBG cleaning) (NP (PRP$ their) (NN fish))))))	Two men prepare a fish at a dock.	Two men are cleaning their fish	2464311348.jpg#4	2464311348.jpg#4r1e	entailment	neutral	neutral	entailment	entailment
contradiction	( ( Two men ) ( ( ( prepare ( a fish ) ) ( at ( a dock ) ) ) . ) )	( ( Two men ) ( are ( sitting ( in ( ( a canoe ) ( with ( their ( fishing poles ) ) ) ) ) ) ) )	(ROOT (S (NP (CD Two) (NNS men)) (VP (VBP prepare) (NP (DT a) (NN fish)) (PP (IN at) (NP (DT a) (NN dock)))) (. .)))	(ROOT (S (NP (CD Two) (NNS men)) (VP (VBP are) (VP (VBG sitting) (PP (IN in) (NP (NP (DT a) (NN canoe)) (PP (IN with) (NP (PRP$ their) (NN fishing) (NNS poles)))))))))	Two men prepare a fish at a dock.	Two men are sitting in a canoe with their fishing poles	2464311348.jpg#4	2464311348.jpg#4r1c	contradiction	contradiction	contradiction	contradiction	contradiction
neutral	( ( ( A woman ) ( with ( ( her face ) ( partially ( covered ( in ( silver ( face paint ) ) ) ) ) ) ) ) ( ( sits ( on ( ( a ( plastic tote ) ) ( looking ( in ( a mirror ) ) ) ) ) ) . ) )	( ( The woman ) ( ( is ( a model ) ) . ) )	(ROOT (S (NP (NP (DT A) (NN woman)) (PP (IN with) (NP (NP (PRP$ her) (NN face)) (VP (ADVP (RB partially)) (VBN covered) (PP (IN in) (NP (JJ silver) (NN face) (NN paint))))))) (VP (VBZ sits) (PP (IN on) (NP (NP (DT a) (JJ plastic) (NN tote)) (VP (VBG looking) (PP (IN in) (NP (DT a) (NN mirror))))))) (. .)))	(ROOT (S (NP (DT The) (NN woman)) (VP (VBZ is) (NP (DT a) (NN model))) (. .)))	A woman with her face partially covered in silver face paint sits on a plastic tote looking in a mirror.	The woman is a model.	424047148.jpg#0	424047148.jpg#0r1n	neutral	neutral	neutral	neutral	neutral
entailment	( ( ( A woman ) ( with ( ( her face ) ( partially ( covered ( in ( silver ( face paint ) ) ) ) ) ) ) ) ( ( sits ( on ( ( a ( plastic tote ) ) ( looking ( in ( a mirror ) ) ) ) ) ) . ) )	( ( The woman ) ( ( has ( something ( on ( her face ) ) ) ) . ) )	(ROOT (S (NP (NP (DT A) (NN woman)) (PP (IN with) (NP (NP (PRP$ her) (NN face)) (VP (ADVP (RB partially)) (VBN covered) (PP (IN in) (NP (JJ silver) (NN face) (NN paint))))))) (VP (VBZ sits) (PP (IN on) (NP (NP (DT a) (JJ plastic) (NN tote)) (VP (VBG looking) (PP (IN in) (NP (DT a) (NN mirror))))))) (. .)))	(ROOT (S (NP (DT The) (NN woman)) (VP (VBZ has) (NP (NP (NN something)) (PP (IN on) (NP (PRP$ her) (NN face))))) (. .)))	A woman with her face partially covered in silver face paint sits on a plastic tote looking in a mirror.	The woman has something on her face.	424047148.jpg#0	424047148.jpg#0r1e	entailment	entailment	entailment	entailment	neutral
contradiction	( ( ( A woman ) ( with ( ( her face ) ( partially ( covered ( in ( silver ( face paint ) ) ) ) ) ) ) ) ( ( sits ( on ( ( a ( plastic tote ) ) ( looking ( in ( a mirror ) ) ) ) ) ) . ) )	( ( The woman ) ( ( is blind ) . ) )	(ROOT (S (NP (NP (DT A) (NN woman)) (PP (IN with) (NP (NP (PRP$ her) (NN face)) (VP (ADVP (RB partially)) (VBN covered) (PP (IN in) (NP (JJ silver) (NN face) (NN paint))))))) (VP (VBZ sits) (PP (IN on) (NP (NP (DT a) (JJ plastic) (NN tote)) (VP (VBG looking) (PP (IN in) (NP (DT a) (NN mirror))))))) (. .)))	(ROOT (S (NP (DT The) (NN woman)) (VP (VBZ is) (ADJP (JJ blind))) (. .)))	A woman with her face partially covered in silver face paint sits on a plastic tote looking in a mirror.	The woman is blind.	424047148.jpg#0	424047148.jpg#0r1c	contradiction	contradiction	contradiction	contradiction	neutral
contradiction	( ( ( A man ) ( in ( an ( Alaska sweatshirt ) ) ) ) ( ( stands ( behind ( a counter ) ) ) . ) )	( ( The man ) ( ( is ( wearing ( a ( tank top ) ) ) ) . ) )	(ROOT (S (NP (NP (DT A) (NN man)) (PP (IN in) (NP (DT an) (NNP Alaska) (NN sweatshirt)))) (VP (VBZ stands) (PP (IN behind) (NP (DT a) (NN counter)))) (. .)))	(ROOT (S (NP (DT The) (NN man)) (VP (VBZ is) (VP (VBG wearing) (NP (DT a) (NN tank) (NN top)))) (. .)))	A man in an Alaska sweatshirt stands behind a counter.	The man is wearing a tank top.	15641879.jpg#3	15641879.jpg#3r1c	contradiction	contradiction	contradiction	contradiction	contradiction
neutral	( ( ( A man ) ( in ( an ( Alaska sweatshirt ) ) ) ) ( ( stands ( behind ( a counter ) ) ) . ) )	( ( The man ) ( ( is ( from Alaska ) ) . ) )	(ROOT (S (NP (NP (DT A) (NN man)) (PP (IN in) (NP (DT an) (NNP Alaska) (NN sweatshirt)))) (VP (VBZ stands) (PP (IN behind) (NP (DT a) (NN counter)))) (. .)))	(ROOT (S (NP (DT The) (NN man)) (VP (VBZ is) (PP (IN from) (NP (NNP Alaska)))) (. .)))	A man in an Alaska sweatshirt stands behind a counter.	The man is from Alaska.	15641879.jpg#3	15641879.jpg#3r1n	neutral	neutral	neutral	neutral	entailment
entailment	( ( ( A man ) ( in ( an ( Alaska sweatshirt ) ) ) ) ( ( stands ( behind ( a counter ) ) ) . ) )	( ( ( The person ) ( behind ( the counter ) ) ) ( ( is ( a man ) ) . ) )	(ROOT (S (NP (NP (DT A) (NN man)) (PP (IN in) (NP (DT an) (NNP Alaska) (NN sweatshirt)))) (VP (VBZ stands) (PP (IN behind) (NP (DT a) (NN counter)))) (. .)))	(ROOT (S (NP (NP (DT The) (NN person)) (PP (IN behind) (NP (DT the) (NN counter)))) (VP (VBZ is) (NP (DT a) (NN man))) (. .)))	A man in an Alaska sweatshirt stands behind a counter.	The person behind the counter is a man.	15641879.jpg#3	15641879.jpg#3r1e	entailment	entailment	entailment	entailment	entailment
contradiction	( ( ( ( A ( large group ) ) ( of people ) ) ( walking ( in ( ( a ( busy city ) ) ( at night ) ) ) ) ) . )	( People ( ( are ( ( eating lunch ) ( in ( a restaurant ) ) ) ) . ) )	(ROOT (NP (NP (NP (DT A) (JJ large) (NN group)) (PP (IN of) (NP (NNS people)))) (VP (VBG walking) (PP (IN in) (NP (NP (DT a) (JJ busy) (NN city)) (PP (IN at) (NP (NN night)))))) (. .)))	(ROOT (S (NP (NNS People)) (VP (VBP are) (VP (VBG eating) (NP (NN lunch)) (PP (IN in) (NP (DT a) (NN restaurant))))) (. .)))	A large group of people walking in a busy city at night.	People are eating lunch in a restaurant.	4678920190.jpg#3	4678920190.jpg#3r1c	contradiction	contradiction	contradiction	contradiction	contradiction
entailment	( ( ( ( A ( large group ) ) ( of people ) ) ( walking ( in ( ( a ( busy city ) ) ( at night ) ) ) ) ) . )	( People ( ( are ( walking ( a city ) ) ) . ) )	(ROOT (NP (NP (NP (DT A) (JJ large) (NN group)) (PP (IN of) (NP (NNS people)))) (VP (VBG walking) (PP (IN in) (NP (NP (DT a) (JJ busy) (NN city)) (PP (IN at) (NP (NN night)))))) (. .)))	(ROOT (S (NP (NNS People)) (VP (VBP are) (VP (VBG walking) (NP (DT a) (NN city)))) (. .)))	A large group of people walking in a busy city at night.	People are walking a city.	4678920190.jpg#3	4678920190.jpg#3r1e	entailment	entailment	entailment	entailment	entailment
contradiction	( ( ( ( A ( large group ) ) ( of people ) ) ( walking ( in ( ( a ( busy city ) ) ( at night ) ) ) ) ) . )	( People ( ( ( are outside ) ( in ( a park ) ) ) . ) )	(ROOT (NP (NP (NP (DT A) (JJ large) (NN group)) (PP (IN of) (NP (NNS people)))) (VP (VBG walking) (PP (IN in) (NP (NP (DT a) (JJ busy) (NN city)) (PP (IN at) (NP (NN night)))))) (. .)))	(ROOT (S (NP (NNS People)) (VP (VBP are) (ADVP (RB outside)) (PP (IN in) (NP (DT a) (NN park)))) (. .)))	A large group of people walking in a busy city at night.	People are outside in a park.	4678920190.jpg#3	4678920190.jpg#3r1n	neutral	entailment	contradiction	contradiction	contradiction
entailment	( ( ( ( ( A woman ) , ) ( in ( ( ( ( red and ) white ) ( , ( and wearing ) ) ) glasses ) ) ) , ) ( ( sits ( in ( ( a room ) ( with ( other people ) ) ) ) ) . ) )	( ( A woman ) ( ( is ( sitting ( in ( ( a room ) ( with ( other people ) ) ) ) ) ) . ) )	(ROOT (S (NP (NP (DT A) (NN woman)) (, ,) (PP (IN in) (NP (UCP (ADJP (JJ red) (CC and) (JJ white)) (, ,) (CC and) (VP (VBG wearing))) (NNS glasses))) (, ,)) (VP (VBZ sits) (PP (IN in) (NP (NP (DT a) (NN room)) (PP (IN with) (NP (JJ other) (NNS people)))))) (. .)))	(ROOT (S (NP (DT A) (NN woman)) (VP (VBZ is) (VP (VBG sitting) (PP (IN in) (NP (NP (DT a) (NN room)) (PP (IN with) (NP (JJ other) (NNS people))))))) (. .)))	A woman, in red and white, and wearing glasses, sits in a room with other people.	A woman is sitting in a room with other people.	290650302.jpg#0	290650302.jpg#0r1e	entailment	entailment	entailment	entailment	entailment
neutral	( ( ( ( ( A woman ) , ) ( in ( ( ( ( red and ) white ) ( , ( and wearing ) ) ) glasses ) ) ) , ) ( ( sits ( in ( ( a room ) ( with ( other people ) ) ) ) ) . ) )	( ( A woman ) ( ( is ( on ( ( her phone ) ( sitting ( in ( a room ) ) ) ) ) ) . ) )	(ROOT (S (NP (NP (DT A) (NN woman)) (, ,) (PP (IN in) (NP (UCP (ADJP (JJ red) (CC and) (JJ white)) (, ,) (CC and) (VP (VBG wearing))) (NNS glasses))) (, ,)) (VP (VBZ sits) (PP (IN in) (NP (NP (DT a) (NN room)) (PP (IN with) (NP (JJ other) (NNS people)))))) (. .)))	(ROOT (S (NP (DT A) (NN woman)) (VP (VBZ is) (PP (IN on) (NP (NP (PRP$ her) (NN phone)) (VP (VBG sitting) (PP (IN in) (NP (DT a) (NN room))))))) (. .)))	A woman, in red and white, and wearing glasses, sits in a room with other people.	A woman is on her phone sitting in a room.	290650302.jpg#0	290650302.jpg#0r1n	neutral	neutral	contradiction	neutral	neutral
contradiction	( ( ( ( ( A woman ) , ) ( in ( ( ( ( red and ) white ) ( , ( and wearing ) ) ) glasses ) ) ) , ) ( ( sits ( in ( ( a room ) ( with ( other people ) ) ) ) ) . ) )	( ( A man ) ( ( is ( fixing ( his car ) ) ) . ) )	(ROOT (S (NP (NP (DT A) (NN woman)) (, ,) (PP (IN in) (NP (UCP (ADJP (JJ red) (CC and) (JJ white)) (, ,) (CC and) (VP (VBG wearing))) (NNS glasses))) (, ,)) (VP (VBZ sits) (PP (IN in) (NP (NP (DT a) (NN room)) (PP (IN with) (NP (JJ other) (NNS people)))))) (. .)))	(ROOT (S (NP (DT A) (NN man)) (VP (VBZ is) (VP (VBG fixing) (NP (PRP$ his) (NN car)))) (. .)))	A woman, in red and white, and wearing glasses, sits in a room with other people.	A man is fixing his car.	290650302.jpg#0	290650302.jpg#0r1c	contradiction	contradiction	contradiction	contradiction	contradiction
neutral	( ( A ( softball player ) ) ( ( ( throws ( the ball ) ) ( to ( her teammate ) ) ) . ) )	( Teammates ( ( are ( competing ( in ( a ( softballs championship ) ) ) ) ) . ) )	(ROOT (S (NP (DT A) (NNP softball) (NN player)) (VP (VBZ throws) (NP (DT the) (NN ball)) (PP (TO to) (NP (PRP$ her) (NN teammate)))) (. .)))	(ROOT (S (NP (NNS Teammates)) (VP (VBP are) (VP (VBG competing) (PP (IN in) (NP (DT a) (JJ softballs) (NN championship))))) (. .)))	A softball player throws the ball to her teammate.	Teammates are competing in a softballs championship.	4489833894.jpg#4	4489833894.jpg#4r1n	neutral	neutral	neutral	neutral	neutral
entailment	( ( A ( softball player ) ) ( ( ( throws ( the ball ) ) ( to ( her teammate ) ) ) . ) )	( ( Two people ) ( ( are ( playing softball ) ) . ) )	(ROOT (S (NP (DT A) (NNP softball) (NN player)) (VP (VBZ throws) (NP (DT the) (NN ball)) (PP (TO to) (NP (PRP$ her) (NN teammate)))) (. .)))	(ROOT (S (NP (CD Two) (NNS people)) (VP (VBP are) (VP (VBG playing) (NP (NN softball)))) (. .)))	A softball player throws the ball to her teammate.	Two people are playing softball.	4489833894.jpg#4	4489833894.jpg#4r1e	entailment	entailment	entailment	entailment	entailment
contradiction	( ( A ( softball player ) ) ( ( ( throws ( the ball ) ) ( to ( her teammate ) ) ) . ) )	( ( Two ( softball players ) ) ( ( are ( sitting ( on ( a bench ) ) ) ) . ) )	(ROOT (S (NP (DT A) (NNP softball) (NN player)) (VP (VBZ throws) (NP (DT the) (NN ball)) (PP (TO to) (NP (PRP$ her) (NN teammate)))) (. .)))	(ROOT (S (NP (CD Two) (NNP softball) (NNS players)) (VP (VBP are) (VP (VBG sitting) (PP (IN on) (NP (DT a) (NN bench))))) (. .)))	A softball player throws the ball to her teammate.	Two softball players are sitting on a bench.	4489833894.jpg#4	4489833894.jpg#4r1c	contradiction	contradiction	contradiction	contradiction	contradiction
entailment	( ( ( A biker ) races ) . )	( ( A person ) ( is ( riding ( a bike ) ) ) )	(ROOT (NP (NP (DT A) (NN biker)) (NP (NNS races)) (. .)))	(ROOT (S (NP (DT A) (NN person)) (VP (VBZ is) (VP (VBG riding) (NP (DT a) (NN bike))))))	A biker races.	A person is riding a bike	3316725440.jpg#4	3316725440.jpg#4r1e	entailment	entailment	entailment	entailment	entailment
neutral	( ( ( A biker ) races ) . )	( ( The biker ) ( loses ( the race ) ) )	(ROOT (NP (NP (DT A) (NN biker)) (NP (NNS races)) (. .)))	(ROOT (S (NP (DT The) (NN biker)) (VP (VBZ loses) (NP (DT the) (NN race)))))	A biker races.	The biker loses the race	3316725440.jpg#4	3316725440.jpg#4r1n	neutral	contradiction	contradiction	neutral	neutral
contradiction	( ( ( A biker ) races ) . )	( ( The car ) ( is yellow ) )	(ROOT (NP (NP (DT A) (NN biker)) (NP (NNS races)) (. .)))	(ROOT (S (NP (DT The) (NN car)) (VP (VBZ is) (ADJP (JJ yellow)))))	A biker races.	The car is yellow	3316725440.jpg#4	3316725440.jpg#4r1c	contradiction	contradiction	contradiction	contradiction	contradiction
entailment	( ( ( ( ( Two ( little boys ) ) ( are ( ( ( smiling and ) laughing ) ( while ( one ( is standing ) ) ) ) ) ) and ) ( one ( is ( in ( a ( bouncy seat ) ) ) ) ) ) . )	( There ( ( are ( ( two ( little boys ) ) smiling ) ) . ) )	(ROOT (S (S (NP (CD Two) (JJ little) (NNS boys)) (VP (VBP are) (VP (VBG smiling) (CC and) (VBG laughing) (SBAR (IN while) (S (NP (PRP one)) (VP (VBZ is) (VP (VBG standing)))))))) (CC and) (S (NP (PRP one)) (VP (VBZ is) (PP (IN in) (NP (DT a) (JJ bouncy) (NN seat))))) (. .)))	(ROOT (S (NP (EX There)) (VP (VBP are) (NP (NP (CD two) (JJ little) (NNS boys)) (VP (VBG smiling)))) (. .)))	Two little boys are smiling and laughing while one is standing and one is in a bouncy seat.	There are two little boys smiling.	664470170.jpg#0	664470170.jpg#0r1e	entailment	entailment	entailment	entailment	entailment
contradiction	( ( ( ( ( Two ( little boys ) ) ( are ( ( ( smiling and ) laughing ) ( while ( one ( is standing ) ) ) ) ) ) and ) ( one ( is ( in ( a ( bouncy seat ) ) ) ) ) ) . )	( ( The ( little boys ) ) ( ( are crying ) . ) )	(ROOT (S (S (NP (CD Two) (JJ little) (NNS boys)) (VP (VBP are) (VP (VBG smiling) (CC and) (VBG laughing) (SBAR (IN while) (S (NP (PRP one)) (VP (VBZ is) (VP (VBG standing)))))))) (CC and) (S (NP (PRP one)) (VP (VBZ is) (PP (IN in) (NP (DT a) (JJ bouncy) (NN seat))))) (. .)))	(ROOT (S (NP (DT The) (JJ little) (NNS boys)) (VP (VBP are) (VP (VBG crying))) (. .)))	Two little boys are smiling and laughing while one is standing and one is in a bouncy seat.	The little boys are crying.	664470170.jpg#0	664470170.jpg#0r1c	contradiction	contradiction	contradiction	contradiction	contradiction
neutral	( ( ( ( ( Two ( little boys ) ) ( are ( ( ( smiling and ) laughing ) ( while ( one ( is standing ) ) ) ) ) ) and ) ( one ( is ( in ( a ( bouncy seat ) ) ) ) ) ) . )	( ( The boys ) ( ( ( are siblings ) ( playing ( with ( each other ) ) ) ) . ) )	(ROOT (S (S (NP (CD Two) (JJ little) (NNS boys)) (VP (VBP are) (VP (VBG smiling) (CC and) (VBG laughing) (SBAR (IN while) (S (NP (PRP one)) (VP (VBZ is) (VP (VBG standing)))))))) (CC and) (S (NP (PRP one)) (VP (VBZ is) (PP (IN in) (NP (DT a) (JJ bouncy) (NN seat))))) (. .)))	(ROOT (S (NP (DT The) (NNS boys)) (VP (VBP are) (ADVP (RB siblings)) (VP (VBG playing) (PP (IN with) (NP (DT each) (JJ other))))) (. .)))	Two little boys are smiling and laughing while one is standing and one is in a bouncy seat.	The boys are siblings playing with each other.	664470170.jpg#0	664470170.jpg#0r1n	neutral	neutral	neutral	entailment	neutral
neutral	( ( ( Island ( native fishermen ) ) ( ( reeling ( in ( their nets ) ) ) ( after ( ( a ( long ( day 's ) ) ) work ) ) ) ) . )	( ( The men ) ( ( caught ( many fish ) ) . ) )	(ROOT (NP (NP (NNP Island) (JJ native) (NNS fishermen)) (VP (VBG reeling) (PP (IN in) (NP (PRP$ their) (NNS nets))) (PP (IN after) (NP (NP (DT a) (JJ long) (NN day) (POS 's)) (NN work)))) (. .)))	(ROOT (S (NP (DT The) (NNS men)) (VP (VBD caught) (NP (JJ many) (NN fish))) (. .)))	Island native fishermen reeling in their nets after a long day's work.	The men caught many fish.	350630236.jpg#0	350630236.jpg#0r1n	neutral	neutral	neutral	neutral	entailment
contradiction	( ( ( Island ( native fishermen ) ) ( ( reeling ( in ( their nets ) ) ) ( after ( ( a ( long ( day 's ) ) ) work ) ) ) ) . )	( ( The men ) ( ( ( ( ( did not ) ( go ( to ( work today ) ) ) ) ( but instead ) ) ( played bridge ) ) . ) )	(ROOT (NP (NP (NNP Island) (JJ native) (NNS fishermen)) (VP (VBG reeling) (PP (IN in) (NP (PRP$ their) (NNS nets))) (PP (IN after) (NP (NP (DT a) (JJ long) (NN day) (POS 's)) (NN work)))) (. .)))	(ROOT (S (NP (DT The) (NNS men)) (VP (VP (VBD did) (RB not) (VP (VB go) (S (VP (TO to) (VP (VB work) (NP (NN today))))))) (CONJP (CC but) (RB instead)) (VP (VBD played) (NP (NN bridge)))) (. .)))	Island native fishermen reeling in their nets after a long day's work.	The men did not go to work today but instead played bridge.	350630236.jpg#0	350630236.jpg#0r1c	contradiction	contradiction	contradiction	contradiction	contradiction
entailment	( ( ( Island ( native fishermen ) ) ( ( reeling ( in ( their nets ) ) ) ( after ( ( a ( long ( day 's ) ) ) work ) ) ) ) . )	( ( The men ) ( ( are ( finishing ( ( their day ) ( of work ) ) ) ) . ) )	(ROOT (NP (NP (NNP Island) (JJ native) (NNS fishermen)) (VP (VBG reeling) (PP (IN in) (NP (PRP$ their) (NNS nets))) (PP (IN after) (NP (NP (DT a) (JJ long) (NN day) (POS 's)) (NN work)))) (. .)))	(ROOT (S (NP (DT The) (NNS men)) (VP (VBP are) (VP (VBG finishing) (NP (NP (PRP$ their) (NN day)) (PP (IN of) (NP (NN work)))))) (. .)))	Island native fishermen reeling in their nets after a long day's work.	The men are finishing their day of work.	350630236.jpg#0	350630236.jpg#0r1e	entailment	entailment	entailment	entailment	entailment
neutral	( These ( ( are ( ( young adults ) ( who ( seem ( to ( be ( ( working together ) ( to ( protect ( ( the plants ) ( surrounding ( the ( white pole ) ) ) ) ) ) ) ) ) ) ) ) ) . ) )	( ( The plants ) ( are ferns ) )	(ROOT (S (NP (DT These)) (VP (VBP are) (NP (NP (JJ young) (NNS adults)) (SBAR (WHNP (WP who)) (S (VP (VBP seem) (S (VP (TO to) (VP (VB be) (VP (VBG working) (ADVP (RB together)) (S (VP (TO to) (VP (VB protect) (S (NP (DT the) (NNS plants)) (VP (VBG surrounding) (NP (DT the) (JJ white) (NN pole)))))))))))))))) (. .)))	(ROOT (S (NP (DT The) (NNS plants)) (VP (VBP are) (ADJP (JJ ferns)))))	These are young adults who seem to be working together to protect the plants surrounding the white pole.	The plants are ferns	2737097000.jpg#1	2737097000.jpg#1r1n	neutral	neutral	neutral	neutral	neutral
entailment	( These ( ( are ( ( young adults ) ( who ( seem ( to ( be ( ( working together ) ( to ( protect ( ( the plants ) ( surrounding ( the ( white pole ) ) ) ) ) ) ) ) ) ) ) ) ) . ) )	( ( The adults ) ( are young ) )	(ROOT (S (NP (DT These)) (VP (VBP are) (NP (NP (JJ young) (NNS adults)) (SBAR (WHNP (WP who)) (S (VP (VBP seem) (S (VP (TO to) (VP (VB be) (VP (VBG working) (ADVP (RB together)) (S (VP (TO to) (VP (VB protect) (S (NP (DT the) (NNS plants)) (VP (VBG surrounding) (NP (DT the) (JJ white) (NN pole)))))))))))))))) (. .)))	(ROOT (S (NP (DT The) (NNS adults)) (VP (VBP are) (ADJP (JJ young)))))	These are young adults who seem to be working together to protect the plants surrounding the white pole.	The adults are young	2737097000.jpg#1	2737097000.jpg#1r1e	entailment	entailment	entailment	entailment	entailment
contradiction	( These ( ( are ( ( young adults ) ( who ( seem ( to ( be ( ( working together ) ( to ( protect ( ( the plants ) ( surrounding ( the ( white pole ) ) ) ) ) ) ) ) ) ) ) ) ) . ) )	( ( The adults ) ( are old ) )	(ROOT (S (NP (DT These)) (VP (VBP are) (NP (NP (JJ young) (NNS adults)) (SBAR (WHNP (WP who)) (S (VP (VBP seem) (S (VP (TO to) (VP (VB be) (VP (VBG working) (ADVP (RB together)) (S (VP (TO to) (VP (VB protect) (S (NP (DT the) (NNS plants)) (VP (VBG surrounding) (NP (DT the) (JJ white) (NN pole)))))))))))))))) (. .)))	(ROOT (S (NP (DT The) (NNS adults)) (VP (VBP are) (ADJP (JJ old)))))	These are young adults who seem to be working together to protect the plants surrounding the white pole.	The adults are old	2737097000.jpg#1	2737097000.jpg#1r1c	contradiction	contradiction	contradiction	contradiction	contradiction
neutral	( ( ( ( ( ( Two ( college ( football players ) ) ) ( ( ( ( ( ( battle it ) out ) ( outdoors ( on ( the field ) ) ) ) ( during ( game day ) ) ) , ) ( where ( one ( is ( ( the quarterback ) ( trying ( to ( throw ( the ball ) ) ) ) ) ) ) ) ) ) , ) and ) ( ( the ( other player ) ) ( ( is ( in ( action about ) ) ) ( to ( sack ( the quarterback ) ) ) ) ) ) . )	( ( ( Two teams ) ( from ( rival colleges ) ) ) ( ( are ( in ( ( the ( fourth quarter ) ) ( of ( a game ) ) ) ) ) . ) )	(ROOT (S (S (NP (CD Two) (NN college) (NN football) (NNS players)) (VP (VP (VBP battle) (NP (PRP it)) (PRT (RP out)) (PP (ADVP (RB outdoors)) (IN on) (NP (DT the) (NN field))) (PP (IN during) (NP (NN game) (NN day)))) (, ,) (SBAR (WHADVP (WRB where)) (S (NP (PRP one)) (VP (VBZ is) (NP (NP (DT the) (NN quarterback)) (VP (VBG trying) (S (VP (TO to) (VP (VB throw) (NP (DT the) (NN ball)))))))))))) (…	(ROOT (S (NP (NP (CD Two) (NNS teams)) (PP (IN from) (NP (JJ rival) (NNS colleges)))) (VP (VBP are) (PP (IN in) (NP (NP (DT the) (JJ fourth) (NN quarter)) (PP (IN of) (NP (DT a) (NN game)))))) (. .)))	Two college football players battle it out outdoors on the field during game day, where one is the quarterback trying to throw the ball, and the other player is in action about to sack the quarterback.	Two teams from rival colleges are in the fourth quarter of a game.	6338544926.jpg#0	6338544926.jpg#0r1n	neutral	neutral	neutral	neutral	neutral
contradiction	( ( ( ( ( ( Two ( college ( football players ) ) ) ( ( ( ( ( ( battle it ) out ) ( outdoors ( on ( the field ) ) ) ) ( during ( game day ) ) ) , ) ( where ( one ( is ( ( the quarterback ) ( trying ( to ( throw ( the ball ) ) ) ) ) ) ) ) ) ) , ) and ) ( ( the ( other player ) ) ( ( is ( in ( action about ) ) ) ( to ( sack ( the quarterback ) ) ) ) ) ) . )	( ( ( Some girls ) ( playing basketball ) ) . )	(ROOT (S (S (NP (CD Two) (NN college) (NN football) (NNS players)) (VP (VP (VBP battle) (NP (PRP it)) (PRT (RP out)) (PP (ADVP (RB outdoors)) (IN on) (NP (DT the) (NN field))) (PP (IN during) (NP (NN game) (NN day)))) (, ,) (SBAR (WHADVP (WRB where)) (S (NP (PRP one)) (VP (VBZ is) (NP (NP (DT the) (NN quarterback)) (VP (VBG trying) (S (VP (TO to) (VP (VB throw) (NP (DT the) (NN ball)))))))))))) (…	(ROOT (NP (NP (DT Some) (NNS girls)) (VP (VBG playing) (NP (NN basketball))) (. .)))	Two college football players battle it out outdoors on the field during game day, where one is the quarterback trying to throw the ball, and the other player is in action about to sack the quarterback.	Some girls playing basketball.	6338544926.jpg#0	6338544926.jpg#0r1c	contradiction	neutral	contradiction	contradiction	contradiction
entailment	( ( ( ( ( ( Two ( college ( football players ) ) ) ( ( ( ( ( ( battle it ) out ) ( outdoors ( on ( the field ) ) ) ) ( during ( game day ) ) ) , ) ( where ( one ( is ( ( the quarterback ) ( trying ( to ( throw ( the ball ) ) ) ) ) ) ) ) ) ) , ) and ) ( ( the ( other player ) ) ( ( is ( in ( action about ) ) ) ( to ( sack ( the quarterback ) ) ) ) ) ) . )	( ( ( A college ) ( football game ) ) . )	(ROOT (S (S (NP (CD Two) (NN college) (NN football) (NNS players)) (VP (VP (VBP battle) (NP (PRP it)) (PRT (RP out)) (PP (ADVP (RB outdoors)) (IN on) (NP (DT the) (NN field))) (PP (IN during) (NP (NN game) (NN day)))) (, ,) (SBAR (WHADVP (WRB where)) (S (NP (PRP one)) (VP (VBZ is) (NP (NP (DT the) (NN quarterback)) (VP (VBG trying) (S (VP (TO to) (VP (VB throw) (NP (DT the) (NN ball)))))))))))) (…	(ROOT (NP (NP (DT A) (NN college)) (NP (NN football) (NN game)) (. .)))	Two college football players battle it out outdoors on the field during game day, where one is the quarterback trying to throw the ball, and the other player is in action about to sack the quarterback.	A college football game.	6338544926.jpg#0	6338544926.jpg#0r1e	entailment	entailment	entailment	neutral	entailment
neutral	( ( ( ( ( Two people ) ( are ( playing ( American Football ) ) ) ) and ) ( ( one ( of them ) ) ( is ( trying ( to ( ( stop ( the other ) ) ( from ( throwing ( the ball ) ) ) ) ) ) ) ) ) . )	( ( A lineman ) ( ( is ( trying ( to ( ( tackle ( the quarterback ) ) ( before ( he ( makes ( the ( game ( winning touchdown ) ) ) ) ) ) ) ) ) ) . ) )	(ROOT (S (S (NP (CD Two) (NNS people)) (VP (VBP are) (VP (VBG playing) (NP (NNP American) (NNP Football))))) (CC and) (S (NP (NP (CD one)) (PP (IN of) (NP (PRP them)))) (VP (VBZ is) (VP (VBG trying) (S (VP (TO to) (VP (VB stop) (NP (DT the) (JJ other)) (PP (IN from) (S (VP (VBG throwing) (NP (DT the) (NN ball))))))))))) (. .)))	(ROOT (S (NP (DT A) (NN lineman)) (VP (VBZ is) (VP (VBG trying) (S (VP (TO to) (VP (VB tackle) (NP (DT the) (NN quarterback)) (SBAR (IN before) (S (NP (PRP he)) (VP (VBZ makes) (NP (DT the) (NN game) (VBG winning) (NN touchdown)))))))))) (. .)))	Two people are playing American Football and one of them is trying to stop the other from throwing the ball.	A lineman is trying to tackle the quarterback before he makes the game winning touchdown.	6338544926.jpg#1	6338544926.jpg#1r1n	neutral	neutral	neutral	entailment	neutral
contradiction	( ( ( ( ( Two people ) ( are ( playing ( American Football ) ) ) ) and ) ( ( one ( of them ) ) ( is ( trying ( to ( ( stop ( the other ) ) ( from ( throwing ( the ball ) ) ) ) ) ) ) ) ) . )	( ( A pitcher ) ( ( ( ( throws ( the baseball ) ) ( to ( the batter ) ) ) ( as ( he ( attempts ( to ( ( ( hit it ) out ) ( of ( the park ) ) ) ) ) ) ) ) . ) )	(ROOT (S (S (NP (CD Two) (NNS people)) (VP (VBP are) (VP (VBG playing) (NP (NNP American) (NNP Football))))) (CC and) (S (NP (NP (CD one)) (PP (IN of) (NP (PRP them)))) (VP (VBZ is) (VP (VBG trying) (S (VP (TO to) (VP (VB stop) (NP (DT the) (JJ other)) (PP (IN from) (S (VP (VBG throwing) (NP (DT the) (NN ball))))))))))) (. .)))	(ROOT (S (NP (DT A) (NN pitcher)) (VP (VBZ throws) (NP (DT the) (NN baseball)) (PP (TO to) (NP (DT the) (NN batter))) (SBAR (IN as) (S (NP (PRP he)) (VP (VBZ attempts) (S (VP (TO to) (VP (VB hit) (NP (PRP it)) (PRT (RP out)) (PP (IN of) (NP (DT the) (NN park)))))))))) (. .)))	Two people are playing American Football and one of them is trying to stop the other from throwing the ball.	A pitcher throws the baseball to the batter as he attempts to hit it out of the park.	6338544926.jpg#1	6338544926.jpg#1r1c	contradiction	contradiction	contradiction	contradiction	contradiction
entailment	( ( ( ( ( Two people ) ( are ( playing ( American Football ) ) ) ) and ) ( ( one ( of them ) ) ( is ( trying ( to ( ( stop ( the other ) ) ( from ( throwing ( the ball ) ) ) ) ) ) ) ) ) . )	( ( ( A game ) ( of football ) ) ( ( is ( being played ) ) . ) )	(ROOT (S (S (NP (CD Two) (NNS people)) (VP (VBP are) (VP (VBG playing) (NP (NNP American) (NNP Football))))) (CC and) (S (NP (NP (CD one)) (PP (IN of) (NP (PRP them)))) (VP (VBZ is) (VP (VBG trying) (S (VP (TO to) (VP (VB stop) (NP (DT the) (JJ other)) (PP (IN from) (S (VP (VBG throwing) (NP (DT the) (NN ball))))))))))) (. .)))	(ROOT (S (NP (NP (DT A) (NN game)) (PP (IN of) (NP (NN football)))) (VP (VBZ is) (VP (VBG being) (VP (VBN played)))) (. .)))	Two people are playing American Football and one of them is trying to stop the other from throwing the ball.	A game of football is being played.	6338544926.jpg#1	6338544926.jpg#1r1e	entailment	entailment	entailment	entailment	entailment
neutral	( ( A ( man playing ) ) ( ( billiards ( at ( a bar ) ) ) . ) )	( ( A man ) ( ( is ( playing ( with friends ) ) ) . ) )	(ROOT (S (NP (DT A) (NN man) (NN playing)) (VP (VBZ billiards) (PP (IN at) (NP (DT a) (NN bar)))) (. .)))	(ROOT (S (NP (DT A) (NN man)) (VP (VBZ is) (VP (VBG playing) (PP (IN with) (NP (NNS friends))))) (. .)))	A man playing billiards at a bar.	A man is playing with friends.	76607426.jpg#4	76607426.jpg#4r1n	neutral	neutral	neutral	neutral	neutral
entailment	( ( A ( man playing ) ) ( ( billiards ( at ( a bar ) ) ) . ) )	( ( A man ) ( ( is ( playing billiards ) ) . ) )	(ROOT (S (NP (DT A) (NN man) (NN playing)) (VP (VBZ billiards) (PP (IN at) (NP (DT a) (NN bar)))) (. .)))	(ROOT (S (NP (DT A) (NN man)) (VP (VBZ is) (VP (VBG playing) (NP (NNS billiards)))) (. .)))	A man playing billiards at a bar.	A man is playing billiards.	76607426.jpg#4	76607426.jpg#4r1e	entailment	entailment	entailment	entailment	entailment
contradiction	( ( A ( man playing ) ) ( ( billiards ( at ( a bar ) ) ) . ) )	( ( A man ) ( ( is ( playing checkers ) ) . ) )	(ROOT (S (NP (DT A) (NN man) (NN playing)) (VP (VBZ billiards) (PP (IN at) (NP (DT a) (NN bar)))) (. .)))	(ROOT (S (NP (DT A) (NN man)) (VP (VBZ is) (VP (VBG playing) (NP (NNS checkers)))) (. .)))	A man playing billiards at a bar.	A man is playing checkers.	76607426.jpg#4	76607426.jpg#4r1c	contradiction	contradiction	contradiction	contradiction	contradiction
neutral	( ( A ( golden dog ) ) ( ( ( passes ( a ( blue ball ) ) ) ( to ( ( another ( golden dog ) ) ( on ( the beach ) ) ) ) ) . ) )	( ( The dogs ) ( ( are friends ) . ) )	(ROOT (S (NP (DT A) (JJ golden) (NN dog)) (VP (VBZ passes) (NP (DT a) (JJ blue) (NN ball)) (PP (TO to) (NP (NP (DT another) (JJ golden) (NN dog)) (PP (IN on) (NP (DT the) (NN beach)))))) (. .)))	(ROOT (S (NP (DT The) (NNS dogs)) (VP (VBP are) (NP (NNS friends))) (. .)))	A golden dog passes a blue ball to another golden dog on the beach.	The dogs are friends.	3199460792.jpg#1	3199460792.jpg#1r1n	neutral	neutral	neutral	neutral	entailment
contradiction	( ( A ( golden dog ) ) ( ( ( passes ( a ( blue ball ) ) ) ( to ( ( another ( golden dog ) ) ( on ( the beach ) ) ) ) ) . ) )	( ( The dogs ) ( ( are ( refusing ( to share ) ) ) . ) )	(ROOT (S (NP (DT A) (JJ golden) (NN dog)) (VP (VBZ passes) (NP (DT a) (JJ blue) (NN ball)) (PP (TO to) (NP (NP (DT another) (JJ golden) (NN dog)) (PP (IN on) (NP (DT the) (NN beach)))))) (. .)))	(ROOT (S (NP (DT The) (NNS dogs)) (VP (VBP are) (VP (VBG refusing) (S (VP (TO to) (VP (VB share)))))) (. .)))	A golden dog passes a blue ball to another golden dog on the beach.	The dogs are refusing to share.	3199460792.jpg#1	3199460792.jpg#1r1c	contradiction	contradiction	contradiction	contradiction	contradiction
entailment	( ( A ( golden dog ) ) ( ( ( passes ( a ( blue ball ) ) ) ( to ( ( another ( golden dog ) ) ( on ( the beach ) ) ) ) ) . ) )	( ( The ( golden dog ) ) ( ( is ( ( playing ball ) ( with ( another ( dog outside ) ) ) ) ) . ) )	(ROOT (S (NP (DT A) (JJ golden) (NN dog)) (VP (VBZ passes) (NP (DT a) (JJ blue) (NN ball)) (PP (TO to) (NP (NP (DT another) (JJ golden) (NN dog)) (PP (IN on) (NP (DT the) (NN beach)))))) (. .)))	(ROOT (S (NP (DT The) (JJ golden) (NN dog)) (VP (VBZ is) (VP (VBG playing) (NP (NN ball)) (PP (IN with) (NP (DT another) (NN dog) (NN outside))))) (. .)))	A golden dog passes a blue ball to another golden dog on the beach.	The golden dog is playing ball with another dog outside.	3199460792.jpg#1	3199460792.jpg#1r1e	entailment	entailment	entailment	entailment	entailment
neutral	( People ( ( are ( on ( ( an escalator ) ( waiting ( to ( ( get ( to ( their destination ) ) ) ( while ( looking ( outside ( of ( ( the glass ) ( that ( ( makes up ) ( the wall ) ) ) ) ) ) ) ) ) ) ) ) ) ) . ) )	( ( The people ) ( ( are ( ( going up ) ( on ( the escalator ) ) ) ) . ) )	(ROOT (S (NP (NNS People)) (VP (VBP are) (PP (IN on) (NP (NP (DT an) (NN escalator)) (VP (VBG waiting) (S (VP (TO to) (VP (VB get) (PP (TO to) (NP (PRP$ their) (NN destination))) (SBAR (IN while) (S (VP (VBG looking) (NP (NP (NN outside)) (PP (IN of) (NP (NP (DT the) (NN glass)) (SBAR (WHNP (WDT that)) (S (VP (VBZ makes) (PRT (RP up)) (NP (DT the) (NN wall)))))))))))))))))) (. .)))	(ROOT (S (NP (DT The) (NNS people)) (VP (VBP are) (VP (VBG going) (PRT (RP up)) (PP (IN on) (NP (DT the) (NN escalator))))) (. .)))	People are on an escalator waiting to get to their destination while looking outside of the glass that makes up the wall.	The people are going up on the escalator.	4774884519.jpg#0	4774884519.jpg#0r1n	neutral	neutral	entailment	neutral	neutral
contradiction	( People ( ( are ( on ( ( an escalator ) ( waiting ( to ( ( get ( to ( their destination ) ) ) ( while ( looking ( outside ( of ( ( the glass ) ( that ( ( makes up ) ( the wall ) ) ) ) ) ) ) ) ) ) ) ) ) ) . ) )	( People ( ( are ( taking ( the elevator ) ) ) . ) )	(ROOT (S (NP (NNS People)) (VP (VBP are) (PP (IN on) (NP (NP (DT an) (NN escalator)) (VP (VBG waiting) (S (VP (TO to) (VP (VB get) (PP (TO to) (NP (PRP$ their) (NN destination))) (SBAR (IN while) (S (VP (VBG looking) (NP (NP (NN outside)) (PP (IN of) (NP (NP (DT the) (NN glass)) (SBAR (WHNP (WDT that)) (S (VP (VBZ makes) (PRT (RP up)) (NP (DT the) (NN wall)))))))))))))))))) (. .)))	(ROOT (S (NP (NNS People)) (VP (VBP are) (VP (VBG taking) (NP (DT the) (NN elevator)))) (. .)))	People are on an escalator waiting to get to their destination while looking outside of the glass that makes up the wall.	People are taking the elevator.	4774884519.jpg#0	4774884519.jpg#0r1c	contradiction	contradiction	contradiction	contradiction	contradiction
entailment	( People ( ( are ( on ( ( an escalator ) ( waiting ( to ( ( get ( to ( their destination ) ) ) ( while ( looking ( outside ( of ( ( the glass ) ( that ( ( makes up ) ( the wall ) ) ) ) ) ) ) ) ) ) ) ) ) ) . ) )	( People ( ( are ( riding ( on ( the escalator ) ) ) ) . ) )	(ROOT (S (NP (NNS People)) (VP (VBP are) (PP (IN on) (NP (NP (DT an) (NN escalator)) (VP (VBG waiting) (S (VP (TO to) (VP (VB get) (PP (TO to) (NP (PRP$ their) (NN destination))) (SBAR (IN while) (S (VP (VBG looking) (NP (NP (NN outside)) (PP (IN of) (NP (NP (DT the) (NN glass)) (SBAR (WHNP (WDT that)) (S (VP (VBZ makes) (PRT (RP up)) (NP (DT the) (NN wall)))))))))))))))))) (. .)))	(ROOT (S (NP (NNS People)) (VP (VBP are) (VP (VBG riding) (PP (IN on) (NP (DT the) (NN escalator))))) (. .)))	People are on an escalator waiting to get to their destination while looking outside of the glass that makes up the wall.	People are riding on the escalator.	4774884519.jpg#0	4774884519.jpg#0r1e	entailment	entailment	neutral	entailment	entailment
neutral	( ( A woman ) ( ( is ( weaving ( with ( ( a comb ) ( in ( her hand ) ) ) ) ) ) . ) )	( ( A woman ) ( ( is ( at work ) ) . ) )	(ROOT (S (NP (DT A) (NN woman)) (VP (VBZ is) (VP (VBG weaving) (PP (IN with) (NP (NP (DT a) (NN comb)) (PP (IN in) (NP (PRP$ her) (NN hand))))))) (. .)))	(ROOT (S (NP (DT A) (NN woman)) (VP (VBZ is) (PP (IN at) (NP (NN work)))) (. .)))	A woman is weaving with a comb in her hand.	A woman is at work.	2483666380.jpg#2	2483666380.jpg#2r1n	neutral	entailment	neutral	neutral	entailment
entailment	( ( A woman ) ( ( is ( weaving ( with ( ( a comb ) ( in ( her hand ) ) ) ) ) ) . ) )	( ( A woman ) ( ( is ( ( doing something ) ( with ( her hands ) ) ) ) . ) )	(ROOT (S (NP (DT A) (NN woman)) (VP (VBZ is) (VP (VBG weaving) (PP (IN with) (NP (NP (DT a) (NN comb)) (PP (IN in) (NP (PRP$ her) (NN hand))))))) (. .)))	(ROOT (S (NP (DT A) (NN woman)) (VP (VBZ is) (VP (VBG doing) (NP (NN something)) (PP (IN with) (NP (PRP$ her) (NNS hands))))) (. .)))	A woman is weaving with a comb in her hand.	A woman is doing something with her hands.	2483666380.jpg#2	2483666380.jpg#2r1e	entailment	neutral	entailment	entailment	entailment
contradiction	( ( A woman ) ( ( is ( weaving ( with ( ( a comb ) ( in ( her hand ) ) ) ) ) ) . ) )	( ( A woman ) ( ( is ( sitting ( with ( empty hands ) ) ) ) . ) )	(ROOT (S (NP (DT A) (NN woman)) (VP (VBZ is) (VP (VBG weaving) (PP (IN with) (NP (NP (DT a) (NN comb)) (PP (IN in) (NP (PRP$ her) (NN hand))))))) (. .)))	(ROOT (S (NP (DT A) (NN woman)) (VP (VBZ is) (VP (VBG sitting) (PP (IN with) (NP (JJ empty) (NNS hands))))) (. .)))	A woman is weaving with a comb in her hand.	A woman is sitting with empty hands.	2483666380.jpg#2	2483666380.jpg#2r1c	contradiction	neutral	contradiction	contradiction	contradiction
neutral	( ( A boy ) ( ( is ( ( riding down ) ( ( the road ) ( between ( two cows ) ) ) ) ) . ) )	( ( A boy ) ( ( ( rides ( a horse ) ) ( by ( two cows ) ) ) . ) )	(ROOT (S (NP (DT A) (NN boy)) (VP (VBZ is) (VP (VBG riding) (PRT (RP down)) (NP (NP (DT the) (NN road)) (PP (IN between) (NP (CD two) (NNS cows)))))) (. .)))	(ROOT (S (NP (DT A) (NN boy)) (VP (VBD rides) (NP (DT a) (NN horse)) (PP (IN by) (NP (CD two) (NNS cows)))) (. .)))	A boy is riding down the road between two cows.	A boy rides a horse by two cows.	1457898867.jpg#4	1457898867.jpg#4r1n	neutral	neutral	neutral	neutral	neutral
entailment	( ( A boy ) ( ( is ( ( riding down ) ( ( the road ) ( between ( two cows ) ) ) ) ) . ) )	( ( ( ( A boy ) , ) ( ( ( a road ) and ) ( two cows ) ) ) . )	(ROOT (S (NP (DT A) (NN boy)) (VP (VBZ is) (VP (VBG riding) (PRT (RP down)) (NP (NP (DT the) (NN road)) (PP (IN between) (NP (CD two) (NNS cows)))))) (. .)))	(ROOT (NP (NP (DT A) (NN boy)) (, ,) (NP (NP (DT a) (NN road)) (CC and) (NP (CD two) (NNS cows))) (. .)))	A boy is riding down the road between two cows.	A boy, a road and two cows.	1457898867.jpg#4	1457898867.jpg#4r1e	entailment	entailment	entailment	entailment	entailment
contradiction	( ( A boy ) ( ( is ( ( riding down ) ( ( the road ) ( between ( two cows ) ) ) ) ) . ) )	( ( A ( single cow ) ) ( ( is alone ) . ) )	(ROOT (S (NP (DT A) (NN boy)) (VP (VBZ is) (VP (VBG riding) (PRT (RP down)) (NP (NP (DT the) (NN road)) (PP (IN between) (NP (CD two) (NNS cows)))))) (. .)))	(ROOT (S (NP (DT A) (JJ single) (NN cow)) (VP (VBZ is) (ADJP (RB alone))) (. .)))	A boy is riding down the road between two cows.	A single cow is alone.	1457898867.jpg#4	1457898867.jpg#4r1c	contradiction	contradiction	contradiction	contradiction	contradiction
neutral	( ( ( ( A ( birthday party ) ) ( for ( many ( little people ) ) ) ) ( to enjoy ) ) . )	( ( Children ( enjoying ( a ( birthday party ) ) ) ) . )	(ROOT (NP (NP (DT A) (NN birthday) (NN party)) (PP (IN for) (NP (JJ many) (JJ little) (NNS people))) (S (VP (TO to) (VP (VB enjoy)))) (. .)))	(ROOT (NP (NP (NNS Children)) (VP (VBG enjoying) (NP (DT a) (NN birthday) (NN party))) (. .)))	A birthday party for many little people to enjoy.	Children enjoying a birthday party.	3653497668.jpg#4	3653497668.jpg#4r1n	neutral	neutral	neutral	entailment	entailment
contradiction	( ( ( ( A ( birthday party ) ) ( for ( many ( little people ) ) ) ) ( to enjoy ) ) . )	( Children ( ( are ( ( running down ) ( the street ) ) ) . ) )	(ROOT (NP (NP (DT A) (NN birthday) (NN party)) (PP (IN for) (NP (JJ many) (JJ little) (NNS people))) (S (VP (TO to) (VP (VB enjoy)))) (. .)))	(ROOT (S (NP (NNP Children)) (VP (VBP are) (VP (VBG running) (PRT (RP down)) (NP (DT the) (NN street)))) (. .)))	A birthday party for many little people to enjoy.	Children are running down the street.	3653497668.jpg#4	3653497668.jpg#4r1c	contradiction	neutral	neutral	contradiction	contradiction
neutral	( ( ( ( A ( birthday party ) ) ( for ( many ( little people ) ) ) ) ( to enjoy ) ) . )	( ( Children ( at ( a ( birthday party ) ) ) ) . )	(ROOT (NP (NP (DT A) (NN birthday) (NN party)) (PP (IN for) (NP (JJ many) (JJ little) (NNS people))) (S (VP (TO to) (VP (VB enjoy)))) (. .)))	(ROOT (NP (NP (NNS Children)) (PP (IN at) (NP (DT a) (NN birthday) (NN party))) (. .)))	A birthday party for many little people to enjoy.	Children at a birthday party.	3653497668.jpg#4	3653497668.jpg#4r1e	entailment	neutral	entailment	neutral	neutral
entailment	( There ( ( are ( ( five singers ) ( on ( ( ( ( ( a stage ) , ) ( three women ) ) and ) ( two men ) ) ) ) ) . ) )	( There ( ( are ( ( more females ) ( than males ) ) ) . ) )	(ROOT (S (NP (EX There)) (VP (VBP are) (NP (NP (CD five) (NNS singers)) (PP (IN on) (NP (NP (DT a) (NN stage)) (, ,) (NP (CD three) (NNS women)) (CC and) (NP (CD two) (NNS men)))))) (. .)))	(ROOT (S (NP (EX There)) (VP (VBP are) (NP (NP (JJR more) (NNS females)) (PP (IN than) (NP (NNS males))))) (. .)))	There are five singers on a stage, three women and two men.	There are more females than males.	2280438093.jpg#1	2280438093.jpg#1r1e	entailment	entailment	entailment	entailment	entailment
contradiction	( There ( ( are ( ( five singers ) ( on ( ( ( ( ( a stage ) , ) ( three women ) ) and ) ( two men ) ) ) ) ) . ) )	( ( The performers ) ( ( are ( playing bagpipes ) ) . ) )	(ROOT (S (NP (EX There)) (VP (VBP are) (NP (NP (CD five) (NNS singers)) (PP (IN on) (NP (NP (DT a) (NN stage)) (, ,) (NP (CD three) (NNS women)) (CC and) (NP (CD two) (NNS men)))))) (. .)))	(ROOT (S (NP (DT The) (NNS performers)) (VP (VBP are) (VP (VBG playing) (NP (NNS bagpipes)))) (. .)))	There are five singers on a stage, three women and two men.	The performers are playing bagpipes.	2280438093.jpg#1	2280438093.jpg#1r1c	contradiction	contradiction	neutral	neutral	contradiction
neutral	( There ( ( are ( ( five singers ) ( on ( ( ( ( ( a stage ) , ) ( three women ) ) and ) ( two men ) ) ) ) ) . ) )	( ( ( The people ) performing ) ( ( are ( part ( of ( a chorus ) ) ) ) . ) )	(ROOT (S (NP (EX There)) (VP (VBP are) (NP (NP (CD five) (NNS singers)) (PP (IN on) (NP (NP (DT a) (NN stage)) (, ,) (NP (CD three) (NNS women)) (CC and) (NP (CD two) (NNS men)))))) (. .)))	(ROOT (S (NP (NP (DT The) (NNS people)) (VP (VBG performing))) (VP (VBP are) (NP (NP (NN part)) (PP (IN of) (NP (DT a) (NN chorus))))) (. .)))	There are five singers on a stage, three women and two men.	The people performing are part of a chorus.	2280438093.jpg#1	2280438093.jpg#1r1n	neutral	neutral	neutral	neutral	neutral
contradiction	( ( Two men ) ( ( are ( standing ( in ( a boat ) ) ) ) . ) )	( ( Some men ) ( ( are ( standing ( on ( top ( of ( a car ) ) ) ) ) ) . ) )	(ROOT (S (NP (CD Two) (NNS men)) (VP (VBP are) (VP (VBG standing) (PP (IN in) (NP (DT a) (NN boat))))) (. .)))	(ROOT (S (NP (DT Some) (NNS men)) (VP (VBP are) (VP (VBG standing) (PP (IN on) (NP (NP (NN top)) (PP (IN of) (NP (DT a) (NN car))))))) (. .)))	Two men are standing in a boat.	Some men are standing on top of a car.	5400154.jpg#3	5400154.jpg#3r1c	contradiction	contradiction	contradiction	contradiction	contradiction
neutral	( ( Two men ) ( ( are ( standing ( in ( a boat ) ) ) ) . ) )	( ( A ( few men ) ) ( ( are ( fishing ( on ( a boat ) ) ) ) . ) )	(ROOT (S (NP (CD Two) (NNS men)) (VP (VBP are) (VP (VBG standing) (PP (IN in) (NP (DT a) (NN boat))))) (. .)))	(ROOT (S (NP (DT A) (JJ few) (NNS men)) (VP (VBP are) (VP (VBG fishing) (PP (IN on) (NP (DT a) (NN boat))))) (. .)))	Two men are standing in a boat.	A few men are fishing on a boat.	5400154.jpg#3	5400154.jpg#3r1n	neutral	neutral	neutral	neutral	neutral
entailment	( ( Two men ) ( ( are ( standing ( in ( a boat ) ) ) ) . ) )	( ( Some people ) ( ( are ( in ( a boat ) ) ) . ) )	(ROOT (S (NP (CD Two) (NNS men)) (VP (VBP are) (VP (VBG standing) (PP (IN in) (NP (DT a) (NN boat))))) (. .)))	(ROOT (S (NP (DT Some) (NNS people)) (VP (VBP are) (PP (IN in) (NP (DT a) (NN boat)))) (. .)))	Two men are standing in a boat.	Some people are in a boat.	5400154.jpg#3	5400154.jpg#3r1e	entailment	entailment	entailment	entailment	entailment
entailment	( ( Young woman ) ( ( is ( ( putting ( her clothes ) ) ( in ( ( the ( dryer portion ) ) ( of ( a ( double ( stacked ( washer ( and ( dryer unit ) ) ) ) ) ) ) ) ) ) ) . ) )	( A ( person ( drying clothes ) ) )	(ROOT (S (NP (NNP Young) (NN woman)) (VP (VBZ is) (VP (VBG putting) (NP (PRP$ her) (NNS clothes)) (PP (IN in) (NP (NP (DT the) (NN dryer) (NN portion)) (PP (IN of) (NP (DT a) (JJ double) (NN stacked) (NN washer) (CC and) (NN dryer) (NN unit))))))) (. .)))	(ROOT (FRAG (NP (DT A) (NN person) (S (VP (VBG drying) (NP (NNS clothes)))))))	Young woman is putting her clothes in the dryer portion of a double stacked washer and dryer unit.	A person drying clothes	4702657446.jpg#0	4702657446.jpg#0r1e	entailment	entailment	entailment	entailment	entailment
contradiction	( ( Young woman ) ( ( is ( ( putting ( her clothes ) ) ( in ( ( the ( dryer portion ) ) ( of ( a ( double ( stacked ( washer ( and ( dryer unit ) ) ) ) ) ) ) ) ) ) ) . ) )	( Nobody ( ( is ( drying clothes ) ) . ) )	(ROOT (S (NP (NNP Young) (NN woman)) (VP (VBZ is) (VP (VBG putting) (NP (PRP$ her) (NNS clothes)) (PP (IN in) (NP (NP (DT the) (NN dryer) (NN portion)) (PP (IN of) (NP (DT a) (JJ double) (NN stacked) (NN washer) (CC and) (NN dryer) (NN unit))))))) (. .)))	(ROOT (S (NP (NN Nobody)) (VP (VBZ is) (VP (VBG drying) (NP (NNS clothes)))) (. .)))	Young woman is putting her clothes in the dryer portion of a double stacked washer and dryer unit.	Nobody is drying clothes.	4702657446.jpg#0	4702657446.jpg#0r1c	contradiction	contradiction	contradiction	contradiction	contradiction
-	( ( Young woman ) ( ( is ( ( putting ( her clothes ) ) ( in ( ( the ( dryer portion ) ) ( of ( a ( double ( stacked ( washer ( and ( dryer unit ) ) ) ) ) ) ) ) ) ) ) . ) )	( ( A ( tall person ) ) ( drying clothes ) )	(ROOT (S (NP (NNP Young) (NN woman)) (VP (VBZ is) (VP (VBG putting) (NP (PRP$ her) (NNS clothes)) (PP (IN in) (NP (NP (DT the) (NN dryer) (NN portion)) (PP (IN of) (NP (DT a) (JJ double) (NN stacked) (NN washer) (CC and) (NN dryer) (NN unit))))))) (. .)))	(ROOT (S (NP (NP (DT A) (JJ tall) (NN person)) (VP (VBG drying) (NP (NNS clothes))))))	Young woman is putting her clothes in the dryer portion of a double stacked washer and dryer unit.	A tall person drying clothes	4702657446.jpg#0	4702657446.jpg#0r1n	neutral	neutral	entailment	contradiction	entailment
contradiction	( ( The sun ) ( ( ( breaks ( through ( the trees ) ) ) ( as ( ( a child ) ( rides ( a swing ) ) ) ) ) . ) )	( ( The child ) ( ( is ( riding ( ( a swing ) ( in ( the rain ) ) ) ) ) . ) )	(ROOT (S (NP (DT The) (NN sun)) (VP (VBZ breaks) (PP (IN through) (NP (DT the) (NNS trees))) (SBAR (IN as) (S (NP (DT a) (NN child)) (VP (VBD rides) (NP (DT a) (NN swing)))))) (. .)))	(ROOT (S (NP (DT The) (NN child)) (VP (VBZ is) (VP (VBG riding) (NP (NP (DT a) (NN swing)) (PP (IN in) (NP (DT the) (NN rain)))))) (. .)))	The sun breaks through the trees as a child rides a swing.	The child is riding a swing in the rain.	1333888922.jpg#1	1333888922.jpg#1r1c	contradiction	contradiction	contradiction	neutral	contradiction
entailment	( ( The sun ) ( ( ( breaks ( through ( the trees ) ) ) ( as ( ( a child ) ( rides ( a swing ) ) ) ) ) . ) )	( ( A child ) ( ( ( rides ( a swing ) ) ( in ( the daytime ) ) ) . ) )	(ROOT (S (NP (DT The) (NN sun)) (VP (VBZ breaks) (PP (IN through) (NP (DT the) (NNS trees))) (SBAR (IN as) (S (NP (DT a) (NN child)) (VP (VBD rides) (NP (DT a) (NN swing)))))) (. .)))	(ROOT (S (NP (DT A) (NN child)) (VP (VBD rides) (NP (DT a) (NN swing)) (PP (IN in) (NP (DT the) (NN daytime)))) (. .)))	The sun breaks through the trees as a child rides a swing.	A child rides a swing in the daytime.	1333888922.jpg#1	1333888922.jpg#1r1e	entailment	entailment	entailment	entailment	entailment
neutral	( ( The sun ) ( ( ( breaks ( through ( the trees ) ) ) ( as ( ( a child ) ( rides ( a swing ) ) ) ) ) . ) )	( ( ( The child ) ( on ( the swing ) ) ) ( ( is ( a girl ) ) . ) )	(ROOT (S (NP (DT The) (NN sun)) (VP (VBZ breaks) (PP (IN through) (NP (DT the) (NNS trees))) (SBAR (IN as) (S (NP (DT a) (NN child)) (VP (VBD rides) (NP (DT a) (NN swing)))))) (. .)))	(ROOT (S (NP (NP (DT The) (NN child)) (PP (IN on) (NP (DT the) (NN swing)))) (VP (VBZ is) (NP (DT a) (NN girl))) (. .)))	The sun breaks through the trees as a child rides a swing.	The child on the swing is a girl.	1333888922.jpg#1	1333888922.jpg#1r1n	neutral	neutral	neutral	neutral	neutral
entailment	( ( Everyone ( on ( ( the street ) ( in ( the city ) ) ) ) ) ( ( seem ( to ( ( be busy ) ( doing ( their ( own thing ) ) ) ) ) ) . ) )	( People ( ( are ( milling ( about ( the ( city street ) ) ) ) ) . ) )	(ROOT (S (NP (NP (NN Everyone)) (PP (IN on) (NP (NP (DT the) (NN street)) (PP (IN in) (NP (DT the) (NN city)))))) (VP (VBP seem) (S (VP (TO to) (VP (VB be) (ADJP (JJ busy)) (S (VP (VBG doing) (NP (PRP$ their) (JJ own) (NN thing)))))))) (. .)))	(ROOT (S (NP (NNS People)) (VP (VBP are) (VP (VBG milling) (PP (IN about) (NP (DT the) (NN city) (NN street))))) (. .)))	Everyone on the street in the city seem to be busy doing their own thing.	People are milling about the city street.	2652382453.jpg#2	2652382453.jpg#2r1e	entailment	entailment	entailment	contradiction	entailment
contradiction	( ( Everyone ( on ( ( the street ) ( in ( the city ) ) ) ) ) ( ( seem ( to ( ( be busy ) ( doing ( their ( own thing ) ) ) ) ) ) . ) )	( ( The people ) ( ( are ( watching ( what ( is happening ) ) ) ) . ) )	(ROOT (S (NP (NP (NN Everyone)) (PP (IN on) (NP (NP (DT the) (NN street)) (PP (IN in) (NP (DT the) (NN city)))))) (VP (VBP seem) (S (VP (TO to) (VP (VB be) (ADJP (JJ busy)) (S (VP (VBG doing) (NP (PRP$ their) (JJ own) (NN thing)))))))) (. .)))	(ROOT (S (NP (DT The) (NNS people)) (VP (VBP are) (VP (VBG watching) (SBAR (WHNP (WP what)) (S (VP (VBZ is) (VP (VBG happening))))))) (. .)))	Everyone on the street in the city seem to be busy doing their own thing.	The people are watching what is happening.	2652382453.jpg#2	2652382453.jpg#2r1c	contradiction	contradiction	neutral	contradiction	contradiction
entailment	( ( Everyone ( on ( ( the street ) ( in ( the city ) ) ) ) ) ( ( seem ( to ( ( be busy ) ( doing ( their ( own thing ) ) ) ) ) ) . ) )	( People ( ( are ( ( conducting business ) ( in ( the city ) ) ) ) . ) )	(ROOT (S (NP (NP (NN Everyone)) (PP (IN on) (NP (NP (DT the) (NN street)) (PP (IN in) (NP (DT the) (NN city)))))) (VP (VBP seem) (S (VP (TO to) (VP (VB be) (ADJP (JJ busy)) (S (VP (VBG doing) (NP (PRP$ their) (JJ own) (NN thing)))))))) (. .)))	(ROOT (S (NP (NNS People)) (VP (VBP are) (VP (VBG conducting) (NP (NN business)) (PP (IN in) (NP (DT the) (NN city))))) (. .)))	Everyone on the street in the city seem to be busy doing their own thing.	People are conducting business in the city.	2652382453.jpg#2	2652382453.jpg#2r1n	neutral	entailment	entailment	entailment	neutral
entailment	( ( ( A man ) ( in ( an apron ) ) ) ( ( smiles ( as ( he ( pokes ( ( a ( frying donut ) ) ( with ( a ( little ( metal stick ) ) ) ) ) ) ) ) ) . ) )	( ( The man ) ( ( is ( cooking food ) ) . ) )	(ROOT (S (NP (NP (DT A) (NN man)) (PP (IN in) (NP (DT an) (NN apron)))) (VP (VBZ smiles) (SBAR (IN as) (S (NP (PRP he)) (VP (VBZ pokes) (NP (NP (DT a) (VBG frying) (NN donut)) (PP (IN with) (NP (DT a) (JJ little) (NN metal) (NN stick)))))))) (. .)))	(ROOT (S (NP (DT The) (NN man)) (VP (VBZ is) (VP (VBG cooking) (NP (NN food)))) (. .)))	A man in an apron smiles as he pokes a frying donut with a little metal stick.	The man is cooking food.	272471327.jpg#0	272471327.jpg#0r1e	entailment	entailment	entailment	neutral	entailment
neutral	( ( ( A man ) ( in ( an apron ) ) ) ( ( smiles ( as ( he ( pokes ( ( a ( frying donut ) ) ( with ( a ( little ( metal stick ) ) ) ) ) ) ) ) ) . ) )	( ( The man ) ( ( is ( in ( ( the kitchen ) ( of ( a restaurant ) ) ) ) ) . ) )	(ROOT (S (NP (NP (DT A) (NN man)) (PP (IN in) (NP (DT an) (NN apron)))) (VP (VBZ smiles) (SBAR (IN as) (S (NP (PRP he)) (VP (VBZ pokes) (NP (NP (DT a) (VBG frying) (NN donut)) (PP (IN with) (NP (DT a) (JJ little) (NN metal) (NN stick)))))))) (. .)))	(ROOT (S (NP (DT The) (NN man)) (VP (VBZ is) (PP (IN in) (NP (NP (DT the) (NN kitchen)) (PP (IN of) (NP (DT a) (NN restaurant)))))) (. .)))	A man in an apron smiles as he pokes a frying donut with a little metal stick.	The man is in the kitchen of a restaurant.	272471327.jpg#0	272471327.jpg#0r1n	neutral	neutral	neutral	neutral	neutral
contradiction	( ( ( A man ) ( in ( an apron ) ) ) ( ( smiles ( as ( he ( pokes ( ( a ( frying donut ) ) ( with ( a ( little ( metal stick ) ) ) ) ) ) ) ) ) . ) )	( ( The man ) ( ( is ( washing ( his car ) ) ) . ) )	(ROOT (S (NP (NP (DT A) (NN man)) (PP (IN in) (NP (DT an) (NN apron)))) (VP (VBZ smiles) (SBAR (IN as) (S (NP (PRP he)) (VP (VBZ pokes) (NP (NP (DT a) (VBG frying) (NN donut)) (PP (IN with) (NP (DT a) (JJ little) (NN metal) (NN stick)))))))) (. .)))	(ROOT (S (NP (DT The) (NN man)) (VP (VBZ is) (VP (VBG washing) (NP (PRP$ his) (NN car)))) (. .)))	A man in an apron smiles as he pokes a frying donut with a little metal stick.	The man is washing his car.	272471327.jpg#0	272471327.jpg#0r1c	contradiction	contradiction	contradiction	contradiction	contradiction
entailment	( ( ( ( A woman ) ( in ( tennis clothes ) ) ) ( running ( to ( ( hit ( a ball ) ) ( with ( her ( tennis racket ) ) ) ) ) ) ) . )	( ( A woman ) ( ( plays tennis ) . ) )	(ROOT (NP (NP (NP (DT A) (NN woman)) (PP (IN in) (NP (NN tennis) (NNS clothes)))) (VP (VBG running) (S (VP (TO to) (VP (VB hit) (NP (DT a) (NN ball)) (PP (IN with) (NP (PRP$ her) (NN tennis) (NN racket))))))) (. .)))	(ROOT (S (NP (DT A) (NN woman)) (VP (VBZ plays) (NP (NN tennis))) (. .)))	A woman in tennis clothes running to hit a ball with her tennis racket.	A woman plays tennis.	2425411995.jpg#2	2425411995.jpg#2r1e	entailment	entailment	entailment	entailment	entailment
neutral	( ( ( ( A woman ) ( in ( tennis clothes ) ) ) ( running ( to ( ( hit ( a ball ) ) ( with ( her ( tennis racket ) ) ) ) ) ) ) . )	( ( Serina Williams ) ( ( plays tennis ) . ) )	(ROOT (NP (NP (NP (DT A) (NN woman)) (PP (IN in) (NP (NN tennis) (NNS clothes)))) (VP (VBG running) (S (VP (TO to) (VP (VB hit) (NP (DT a) (NN ball)) (PP (IN with) (NP (PRP$ her) (NN tennis) (NN racket))))))) (. .)))	(ROOT (S (NP (NNP Serina) (NNP Williams)) (VP (VBZ plays) (NP (NN tennis))) (. .)))	A woman in tennis clothes running to hit a ball with her tennis racket.	Serina Williams plays tennis.	2425411995.jpg#2	2425411995.jpg#2r1n	neutral	neutral	neutral	neutral	neutral
contradiction	( ( ( ( A woman ) ( in ( tennis clothes ) ) ) ( running ( to ( ( hit ( a ball ) ) ( with ( her ( tennis racket ) ) ) ) ) ) ) . )	( ( Pete Sampras ) ( ( plays tennis ) . ) )	(ROOT (NP (NP (NP (DT A) (NN woman)) (PP (IN in) (NP (NN tennis) (NNS clothes)))) (VP (VBG running) (S (VP (TO to) (VP (VB hit) (NP (DT a) (NN ball)) (PP (IN with) (NP (PRP$ her) (NN tennis) (NN racket))))))) (. .)))	(ROOT (S (NP (NNP Pete) (NNP Sampras)) (VP (VBZ plays) (NP (NN tennis))) (. .)))	A woman in tennis clothes running to hit a ball with her tennis racket.	Pete Sampras plays tennis.	2425411995.jpg#2	2425411995.jpg#2r1c	contradiction	neutral	contradiction	contradiction	contradiction
entailment	( ( Several women ) ( ( are ( playing volleyball ) ) . ) )	( ( They women ) ( are ( ( hitting ( a ball ) ) ( with ( their arms ) ) ) ) )	(ROOT (S (NP (JJ Several) (NNS women)) (VP (VBP are) (VP (VBG playing) (ADJP (JJ volleyball)))) (. .)))	(ROOT (S (NP (PRP They) (NNS women)) (VP (VBP are) (VP (VBG hitting) (NP (DT a) (NN ball)) (PP (IN with) (NP (PRP$ their) (NNS arms)))))))	Several women are playing volleyball.	They women are hitting a ball with their arms	7700080224.jpg#4	7700080224.jpg#4r1n	neutral	entailment	entailment	entailment	entailment
entailment	( ( Several women ) ( ( are ( playing volleyball ) ) . ) )	( This ( ( does n't ) ( look ( like soccer ) ) ) )	(ROOT (S (NP (JJ Several) (NNS women)) (VP (VBP are) (VP (VBG playing) (ADJP (JJ volleyball)))) (. .)))	(ROOT (S (NP (DT This)) (VP (VBZ does) (RB n't) (VP (VB look) (PP (IN like) (NP (NN soccer)))))))	Several women are playing volleyball.	This doesn't look like soccer	7700080224.jpg#4	7700080224.jpg#4r1c	contradiction	entailment	entailment	neutral	entailment
entailment	( ( Several women ) ( ( are ( playing volleyball ) ) . ) )	( ( ( A bunch ) ( of women ) ) ( are ( playing volleyball ) ) )	(ROOT (S (NP (JJ Several) (NNS women)) (VP (VBP are) (VP (VBG playing) (ADJP (JJ volleyball)))) (. .)))	(ROOT (S (NP (NP (DT A) (NN bunch)) (PP (IN of) (NP (NNS women)))) (VP (VBP are) (VP (VBG playing) (ADJP (JJ volleyball))))))	Several women are playing volleyball.	A bunch of women are playing volleyball	7700080224.jpg#4	7700080224.jpg#4r1e	entailment	entailment	entailment	entailment	entailment
entailment	( ( ( Two ( women 's ) ) ( volleyball teams ) ) ( ( are ( ( competing ( against ( ( each other ) ( on ( a ( salmon-colored ( and ( turquoise court ) ) ) ) ) ) ) ) ( while ( ( a referee ) ( in ( black watches ) ) ) ) ) ) . ) )	( ( volleyball match ) ( is ( in ( progress ( between ladies ) ) ) ) )	(ROOT (S (NP (NP (CD Two) (NNS women) (POS 's)) (JJ volleyball) (NNS teams)) (VP (VBP are) (VP (VBG competing) (PP (IN against) (NP (NP (DT each) (JJ other)) (PP (IN on) (NP (DT a) (JJ salmon-colored) (CC and) (JJ turquoise) (NN court))))) (PP (IN while) (NP (NP (DT a) (NN referee)) (PP (IN in) (NP (JJ black) (NNS watches))))))) (. .)))	(ROOT (S (NP (JJ volleyball) (NN match)) (VP (VBZ is) (PP (IN in) (NP (NP (NN progress)) (PP (IN between) (NP (NNS ladies))))))))	Two women's volleyball teams are competing against each other on a salmon-colored and turquoise court while a referee in black watches.	volleyball match is in progress between ladies	7700080224.jpg#0	7700080224.jpg#0r1e	entailment	neutral	entailment	contradiction	entailment
neutral	( ( ( Two ( women 's ) ) ( volleyball teams ) ) ( ( are ( ( competing ( against ( ( each other ) ( on ( a ( salmon-colored ( and ( turquoise court ) ) ) ) ) ) ) ) ( while ( ( a referee ) ( in ( black watches ) ) ) ) ) ) . ) )	( ( 12 ladies ) ( play volleyball ) )	(ROOT (S (NP (NP (CD Two) (NNS women) (POS 's)) (JJ volleyball) (NNS teams)) (VP (VBP are) (VP (VBG competing) (PP (IN against) (NP (NP (DT each) (JJ other)) (PP (IN on) (NP (DT a) (JJ salmon-colored) (CC and) (JJ turquoise) (NN court))))) (PP (IN while) (NP (NP (DT a) (NN referee)) (PP (IN in) (NP (JJ black) (NNS watches))))))) (. .)))	(ROOT (S (NP (CD 12) (NNS ladies)) (VP (VBP play) (ADJP (JJ volleyball)))))	Two women's volleyball teams are competing against each other on a salmon-colored and turquoise court while a referee in black watches.	12 ladies play volleyball	7700080224.jpg#0	7700080224.jpg#0r1n	neutral	entailment	neutral	neutral	neutral
contradiction	( ( ( Two ( women 's ) ) ( volleyball teams ) ) ( ( are ( ( competing ( against ( ( each other ) ( on ( a ( salmon-colored ( and ( turquoise court ) ) ) ) ) ) ) ) ( while ( ( a referee ) ( in ( black watches ) ) ) ) ) ) . ) )	( ( ten boys ) ( play cricket ) )	(ROOT (S (NP (NP (CD Two) (NNS women) (POS 's)) (JJ volleyball) (NNS teams)) (VP (VBP are) (VP (VBG competing) (PP (IN against) (NP (NP (DT each) (JJ other)) (PP (IN on) (NP (DT a) (JJ salmon-colored) (CC and) (JJ turquoise) (NN court))))) (PP (IN while) (NP (NP (DT a) (NN referee)) (PP (IN in) (NP (JJ black) (NNS watches))))))) (. .)))	(ROOT (NP (NP (CD ten) (NNS boys)) (NP (NN play) (NN cricket))))	Two women's volleyball teams are competing against each other on a salmon-colored and turquoise court while a referee in black watches.	ten boys play cricket	7700080224.jpg#0	7700080224.jpg#0r1c	contradiction	contradiction	contradiction	contradiction	contradiction
neutral	( ( ( ( ( A ( little boy ) ) ( with ( a ( blue ( bike helmet ) ) ) ) ) and ) ( ( a woman ) ( in ( a ( green ( bike helmet ) ) ) ) ) ) ( ( are ( ( riding bikes ) ( down ( ( a street ) ( with ( other ( various ( bike riders ) ) ) ) ) ) ) ) . ) )	( ( ( ( A mother ) and ) ( her son ) ) ( ( ( ride ( bikes ( with others ) ) ) ( down ( a street ) ) ) . ) )	(ROOT (S (NP (NP (NP (DT A) (JJ little) (NN boy)) (PP (IN with) (NP (DT a) (JJ blue) (NN bike) (NN helmet)))) (CC and) (NP (NP (DT a) (NN woman)) (PP (IN in) (NP (DT a) (JJ green) (NN bike) (NN helmet))))) (VP (VBP are) (VP (VBG riding) (NP (NNS bikes)) (PP (IN down) (NP (NP (DT a) (NN street)) (PP (IN with) (NP (JJ other) (JJ various) (NN bike) (NNS riders))))))) (. .)))	(ROOT (S (NP (NP (DT A) (NN mother)) (CC and) (NP (PRP$ her) (NN son))) (VP (VBP ride) (NP (NP (NNS bikes)) (PP (IN with) (NP (NNS others)))) (PP (IN down) (NP (DT a) (NN street)))) (. .)))	A little boy with a blue bike helmet and a woman in a green bike helmet are riding bikes down a street with other various bike riders.	A mother and her son ride bikes with others down a street.	4914029409.jpg#0	4914029409.jpg#0r1n	neutral	neutral	neutral	contradiction	neutral
contradiction	( ( ( ( ( A ( little boy ) ) ( with ( a ( blue ( bike helmet ) ) ) ) ) and ) ( ( a woman ) ( in ( a ( green ( bike helmet ) ) ) ) ) ) ( ( are ( ( riding bikes ) ( down ( ( a street ) ( with ( other ( various ( bike riders ) ) ) ) ) ) ) ) . ) )	( ( ( A group ) ( of people ) ) ( ( are ( changing ( a ( bike tire ) ) ) ) . ) )	(ROOT (S (NP (NP (NP (DT A) (JJ little) (NN boy)) (PP (IN with) (NP (DT a) (JJ blue) (NN bike) (NN helmet)))) (CC and) (NP (NP (DT a) (NN woman)) (PP (IN in) (NP (DT a) (JJ green) (NN bike) (NN helmet))))) (VP (VBP are) (VP (VBG riding) (NP (NNS bikes)) (PP (IN down) (NP (NP (DT a) (NN street)) (PP (IN with) (NP (JJ other) (JJ various) (NN bike) (NNS riders))))))) (. .)))	(ROOT (S (NP (NP (DT A) (NN group)) (PP (IN of) (NP (NNS people)))) (VP (VBP are) (VP (VBG changing) (NP (DT a) (NN bike) (NN tire)))) (. .)))	A little boy with a blue bike helmet and a woman in a green bike helmet are riding bikes down a street with other various bike riders.	A group of people are changing a bike tire.	4914029409.jpg#0	4914029409.jpg#0r1c	contradiction	contradiction	neutral	contradiction	contradiction
entailment	( ( ( ( ( A ( little boy ) ) ( with ( a ( blue ( bike helmet ) ) ) ) ) and ) ( ( a woman ) ( in ( a ( green ( bike helmet ) ) ) ) ) ) ( ( are ( ( riding bikes ) ( down ( ( a street ) ( with ( other ( various ( bike riders ) ) ) ) ) ) ) ) . ) )	( ( ( A group ) ( of people ) ) ( ( ( ( ride bikes ) together ) ( down ( a street ) ) ) . ) )	(ROOT (S (NP (NP (NP (DT A) (JJ little) (NN boy)) (PP (IN with) (NP (DT a) (JJ blue) (NN bike) (NN helmet)))) (CC and) (NP (NP (DT a) (NN woman)) (PP (IN in) (NP (DT a) (JJ green) (NN bike) (NN helmet))))) (VP (VBP are) (VP (VBG riding) (NP (NNS bikes)) (PP (IN down) (NP (NP (DT a) (NN street)) (PP (IN with) (NP (JJ other) (JJ various) (NN bike) (NNS riders))))))) (. .)))	(ROOT (S (NP (NP (DT A) (NN group)) (PP (IN of) (NP (NNS people)))) (VP (VBP ride) (NP (NNS bikes)) (ADVP (RB together)) (PP (IN down) (NP (DT a) (NN street)))) (. .)))	A little boy with a blue bike helmet and a woman in a green bike helmet are riding bikes down a street with other various bike riders.	A group of people ride bikes together down a street.	4914029409.jpg#0	4914029409.jpg#0r1e	entailment	entailment	entailment	entailment	entailment
neutral	( ( ( ( ( People ( are ( riding ( bicycles ( in ( the street ) ) ) ) ) ) , ) and ) ( they ( ( are all ) ( wearing helmets ) ) ) ) . )	( ( ( A group ) ( of friends ) ) ( ( ( are ( biking ( through ( a street ) ) ) ) , ) ( all ( wearing ( their helmets ) ) ) ) )	(ROOT (S (S (NP (NNS People)) (VP (VBP are) (VP (VBG riding) (NP (NP (NNS bicycles)) (PP (IN in) (NP (DT the) (NN street))))))) (, ,) (CC and) (S (NP (PRP they)) (VP (VBP are) (RB all) (VP (VBG wearing) (NP (NNS helmets))))) (. .)))	(ROOT (S (NP (NP (DT A) (NN group)) (PP (IN of) (NP (NNS friends)))) (VP (VBP are) (ADJP (JJ biking) (PP (IN through) (NP (DT a) (NN street)))) (, ,) (S (RB all) (VP (VBG wearing) (NP (PRP$ their) (NNS helmets)))))))	People are riding bicycles in the street, and they are all wearing helmets.	A group of friends are biking through a street, all wearing their helmets	4914029409.jpg#1	4914029409.jpg#1r1n	neutral	neutral	neutral	neutral	neutral
contradiction	( ( ( ( ( People ( are ( riding ( bicycles ( in ( the street ) ) ) ) ) ) , ) and ) ( they ( ( are all ) ( wearing helmets ) ) ) ) . )	( ( ( A group ) ( of friends ) ) ( are ( ( ( grabbing ( their bikes ) ) , ) ( getting ( ready ( for ( the ( morning ( bike ride ) ) ) ) ) ) ) ) )	(ROOT (S (S (NP (NNS People)) (VP (VBP are) (VP (VBG riding) (NP (NP (NNS bicycles)) (PP (IN in) (NP (DT the) (NN street))))))) (, ,) (CC and) (S (NP (PRP they)) (VP (VBP are) (RB all) (VP (VBG wearing) (NP (NNS helmets))))) (. .)))	(ROOT (S (NP (NP (DT A) (NN group)) (PP (IN of) (NP (NNS friends)))) (VP (VBP are) (VP (VP (VBG grabbing) (NP (PRP$ their) (NNS bikes))) (, ,) (VP (VBG getting) (ADJP (JJ ready) (PP (IN for) (NP (DT the) (NN morning) (NN bike) (NN ride)))))))))	People are riding bicycles in the street, and they are all wearing helmets.	A group of friends are grabbing their bikes, getting ready for the morning bike ride	4914029409.jpg#1	4914029409.jpg#1r1c	contradiction	contradiction	contradiction	neutral	contradiction
entailment	( ( ( ( ( People ( are ( riding ( bicycles ( in ( the street ) ) ) ) ) ) , ) and ) ( they ( ( are all ) ( wearing helmets ) ) ) ) . )	( ( ( A group ) ( of bicyclists ) ) ( ( are ( on ( a street ) ) ) outside ) )	(ROOT (S (S (NP (NNS People)) (VP (VBP are) (VP (VBG riding) (NP (NP (NNS bicycles)) (PP (IN in) (NP (DT the) (NN street))))))) (, ,) (CC and) (S (NP (PRP they)) (VP (VBP are) (RB all) (VP (VBG wearing) (NP (NNS helmets))))) (. .)))	(ROOT (S (NP (NP (DT A) (NN group)) (PP (IN of) (NP (NNS bicyclists)))) (VP (VBP are) (PP (IN on) (NP (DT a) (NN street))) (ADVP (RB outside)))))	People are riding bicycles in the street, and they are all wearing helmets.	A group of bicyclists are on a street outside	4914029409.jpg#1	4914029409.jpg#1r1e	entailment	entailment	entailment	entailment	entailment
entailment	( A ( middle ( eastern ( marketplace . ) ) ) )	( ( A ( middle easten ) ) ( store . ) )	(ROOT (NP (DT A) (JJ middle) (JJ eastern) (NN marketplace) (. .)))	(ROOT (S (NP (DT A) (JJ middle) (NN easten)) (VP (VBP store)) (. .)))	A middle eastern marketplace.	A middle easten store.	3091754891.jpg#4	3091754891.jpg#4r1e	entailment	neutral	entailment	entailment	entailment
contradiction	( A ( middle ( eastern ( marketplace . ) ) ) )	( An ( American ( theater . ) ) )	(ROOT (NP (DT A) (JJ middle) (JJ eastern) (NN marketplace) (. .)))	(ROOT (NP (DT An) (JJ American) (NN theater) (. .)))	A middle eastern marketplace.	An American theater.	3091754891.jpg#4	3091754891.jpg#4r1c	contradiction	contradiction	contradiction	contradiction	contradiction
entailment	( A ( middle ( eastern ( marketplace . ) ) ) )	( A ( foreign ( store . ) ) )	(ROOT (NP (DT A) (JJ middle) (JJ eastern) (NN marketplace) (. .)))	(ROOT (NP (DT A) (JJ foreign) (NN store) (. .)))	A middle eastern marketplace.	A foreign store.	3091754891.jpg#4	3091754891.jpg#4r1n	neutral	entailment	entailment	entailment	entailment
entailment	( ( ( ( a woman ) ( in ( a ( black shirt ) ) ) ) ( looking ( at ( a bicycle ) ) ) ) . )	( ( A woman ) ( ( sees ( a bicycle ) ) . ) )	(ROOT (NP (NP (NP (DT a) (NN woman)) (PP (IN in) (NP (DT a) (JJ black) (NN shirt)))) (VP (VBG looking) (PP (IN at) (NP (DT a) (NN bicycle)))) (. .)))	(ROOT (S (NP (DT A) (NN woman)) (VP (VBZ sees) (NP (DT a) (NN bicycle))) (. .)))	a woman in a black shirt looking at a bicycle.	A woman sees a bicycle.	2749755023.jpg#4	2749755023.jpg#4r1e	entailment	entailment	entailment	entailment	entailment
neutral	( ( ( ( a woman ) ( in ( a ( black shirt ) ) ) ) ( looking ( at ( a bicycle ) ) ) ) . )	( ( A woman ) ( ( ( dressed ( in ( black shops ) ) ) ( for ( a bicycle ) ) ) . ) )	(ROOT (NP (NP (NP (DT a) (NN woman)) (PP (IN in) (NP (DT a) (JJ black) (NN shirt)))) (VP (VBG looking) (PP (IN at) (NP (DT a) (NN bicycle)))) (. .)))	(ROOT (S (NP (DT A) (NN woman)) (VP (VBD dressed) (PP (IN in) (NP (JJ black) (NNS shops))) (PP (IN for) (NP (DT a) (NN bicycle)))) (. .)))	a woman in a black shirt looking at a bicycle.	A woman dressed in black shops for a bicycle.	2749755023.jpg#4	2749755023.jpg#4r1n	neutral	neutral	neutral	neutral	neutral
contradiction	( ( ( ( a woman ) ( in ( a ( black shirt ) ) ) ) ( looking ( at ( a bicycle ) ) ) ) . )	( ( ( A woman ) ( in green ) ) ( ( sleeps ( on ( a couch ) ) ) . ) )	(ROOT (NP (NP (NP (DT a) (NN woman)) (PP (IN in) (NP (DT a) (JJ black) (NN shirt)))) (VP (VBG looking) (PP (IN at) (NP (DT a) (NN bicycle)))) (. .)))	(ROOT (S (NP (NP (DT A) (NN woman)) (PP (IN in) (NP (NN green)))) (VP (VBZ sleeps) (PP (IN on) (NP (DT a) (NN couch)))) (. .)))	a woman in a black shirt looking at a bicycle.	A woman in green sleeps on a couch.	2749755023.jpg#4	2749755023.jpg#4r1c	contradiction	contradiction	contradiction	contradiction	contradiction
entailment	( ( ( Four men ) ( ( playing ( drums ( in ( ( very orange ) lighting ) ) ) ) ( while ( ( one ( of them ) ) ( ( is also ) ( drinking ( something ( out ( of ( a bottle ) ) ) ) ) ) ) ) ) ) . )	( ( the men ) ( are musicians ) )	(ROOT (NP (NP (CD Four) (NNS men)) (VP (VBG playing) (NP (NP (NNS drums)) (PP (IN in) (NP (ADJP (RB very) (JJ orange)) (NN lighting)))) (SBAR (IN while) (S (NP (NP (CD one)) (PP (IN of) (NP (PRP them)))) (VP (VBZ is) (ADVP (RB also)) (VP (VBG drinking) (NP (NP (NN something)) (PP (RB out) (IN of) (NP (DT a) (NN bottle))))))))) (. .)))	(ROOT (S (NP (DT the) (NNS men)) (VP (VBP are) (NP (NNS musicians)))))	Four men playing drums in very orange lighting while one of them is also drinking something out of a bottle.	the men are musicians	7113652429.jpg#0	7113652429.jpg#0r1n	neutral	entailment	neutral	entailment	entailment
contradiction	( ( ( Four men ) ( ( playing ( drums ( in ( ( very orange ) lighting ) ) ) ) ( while ( ( one ( of them ) ) ( ( is also ) ( drinking ( something ( out ( of ( a bottle ) ) ) ) ) ) ) ) ) ) . )	( ( the men ) ( ( are asleep ) ( in ( the motel ) ) ) )	(ROOT (NP (NP (CD Four) (NNS men)) (VP (VBG playing) (NP (NP (NNS drums)) (PP (IN in) (NP (ADJP (RB very) (JJ orange)) (NN lighting)))) (SBAR (IN while) (S (NP (NP (CD one)) (PP (IN of) (NP (PRP them)))) (VP (VBZ is) (ADVP (RB also)) (VP (VBG drinking) (NP (NP (NN something)) (PP (RB out) (IN of) (NP (DT a) (NN bottle))))))))) (. .)))	(ROOT (S (NP (DT the) (NNS men)) (VP (VBP are) (ADJP (RB asleep)) (PP (IN in) (NP (DT the) (NN motel))))))	Four men playing drums in very orange lighting while one of them is also drinking something out of a bottle.	the men are asleep in the motel	7113652429.jpg#0	7113652429.jpg#0r1c	contradiction	contradiction	contradiction	neutral	neutral
entailment	( ( ( Four men ) ( ( playing ( drums ( in ( ( very orange ) lighting ) ) ) ) ( while ( ( one ( of them ) ) ( ( is also ) ( drinking ( something ( out ( of ( a bottle ) ) ) ) ) ) ) ) ) ) . )	( ( four men ) ( play drums ) )	(ROOT (NP (NP (CD Four) (NNS men)) (VP (VBG playing) (NP (NP (NNS drums)) (PP (IN in) (NP (ADJP (RB very) (JJ orange)) (NN lighting)))) (SBAR (IN while) (S (NP (NP (CD one)) (PP (IN of) (NP (PRP them)))) (VP (VBZ is) (ADVP (RB also)) (VP (VBG drinking) (NP (NP (NN something)) (PP (RB out) (IN of) (NP (DT a) (NN bottle))))))))) (. .)))	(ROOT (NP (NP (CD four) (NNS men)) (NP (NN play) (NNS drums))))	Four men playing drums in very orange lighting while one of them is also drinking something out of a bottle.	four men play drums	7113652429.jpg#0	7113652429.jpg#0r1e	entailment	neutral	entailment	entailment	entailment
contradiction	( ( ( Young boys ) ( in ( ( ( green and ) blue ) jerseys ) ) ) ( ( ( kick ( around ( a ( soccer ball ) ) ) ) ( while ( ( other ( soccer games ) ) ( take ( place ( in ( the background ) ) ) ) ) ) ) . ) )	( ( ( Young boys ) ( ( throwing ( a baseball ) ) ( at ( a ( baseball field ) ) ) ) ) . )	(ROOT (S (NP (NP (JJ Young) (NNS boys)) (PP (IN in) (NP (ADJP (JJ green) (CC and) (JJ blue)) (NNS jerseys)))) (VP (VBP kick) (PP (IN around) (NP (DT a) (NN soccer) (NN ball))) (SBAR (IN while) (S (NP (JJ other) (NN soccer) (NNS games)) (VP (VBP take) (NP (NP (NN place)) (PP (IN in) (NP (DT the) (NN background)))))))) (. .)))	(ROOT (NP (NP (JJ Young) (NNS boys)) (VP (VBG throwing) (NP (DT a) (NN baseball)) (PP (IN at) (NP (DT a) (NN baseball) (NN field)))) (. .)))	Young boys in green and blue jerseys kick around a soccer ball while other soccer games take place in the background.	Young boys throwing a baseball at a baseball field.	4000148666.jpg#0	4000148666.jpg#0r1c	contradiction	contradiction	contradiction	contradiction	contradiction
neutral	( ( ( Young boys ) ( in ( ( ( green and ) blue ) jerseys ) ) ) ( ( ( kick ( around ( a ( soccer ball ) ) ) ) ( while ( ( other ( soccer games ) ) ( take ( place ( in ( the background ) ) ) ) ) ) ) . ) )	( ( ( Young boys ) ( waiting ( for ( their ( soccer game ) ) ) ) ) . )	(ROOT (S (NP (NP (JJ Young) (NNS boys)) (PP (IN in) (NP (ADJP (JJ green) (CC and) (JJ blue)) (NNS jerseys)))) (VP (VBP kick) (PP (IN around) (NP (DT a) (NN soccer) (NN ball))) (SBAR (IN while) (S (NP (JJ other) (NN soccer) (NNS games)) (VP (VBP take) (NP (NP (NN place)) (PP (IN in) (NP (DT the) (NN background)))))))) (. .)))	(ROOT (NP (NP (JJ Young) (NNS boys)) (VP (VBG waiting) (PP (IN for) (NP (PRP$ their) (NN soccer) (NN game)))) (. .)))	Young boys in green and blue jerseys kick around a soccer ball while other soccer games take place in the background.	Young boys waiting for their soccer game.	4000148666.jpg#0	4000148666.jpg#0r1n	neutral	entailment	neutral	neutral	entailment
entailment	( ( ( Young boys ) ( in ( ( ( green and ) blue ) jerseys ) ) ) ( ( ( kick ( around ( a ( soccer ball ) ) ) ) ( while ( ( other ( soccer games ) ) ( take ( place ( in ( the background ) ) ) ) ) ) ) . ) )	( ( ( Young boys ) ( kicking ( around ( a ( soccer ball ) ) ) ) ) . )	(ROOT (S (NP (NP (JJ Young) (NNS boys)) (PP (IN in) (NP (ADJP (JJ green) (CC and) (JJ blue)) (NNS jerseys)))) (VP (VBP kick) (PP (IN around) (NP (DT a) (NN soccer) (NN ball))) (SBAR (IN while) (S (NP (JJ other) (NN soccer) (NNS games)) (VP (VBP take) (NP (NP (NN place)) (PP (IN in) (NP (DT the) (NN background)))))))) (. .)))	(ROOT (NP (NP (JJ Young) (NNS boys)) (VP (VBG kicking) (PP (IN around) (NP (DT a) (NN soccer) (NN ball)))) (. .)))	Young boys in green and blue jerseys kick around a soccer ball while other soccer games take place in the background.	Young boys kicking around a soccer ball.	4000148666.jpg#0	4000148666.jpg#0r1e	entailment	entailment	entailment	entailment	entailment
neutral	( ( ( A man ) ( in ( a ( one ( piece tunic ) ) ) ) ) ( ( is ( ( riding ( ( a bike ) ( in ( front ( of ( a ( sandstone wall ) ) ) ) ) ) ) ( while ( touching ( his nose ) ) ) ) ) . ) )	( ( The man ) ( ( is ( testing ( the bike ) ) ) . ) )	(ROOT (S (NP (NP (DT A) (NN man)) (PP (IN in) (NP (DT a) (CD one) (NN piece) (NN tunic)))) (VP (VBZ is) (VP (VBG riding) (NP (NP (DT a) (NN bike)) (PP (IN in) (NP (NP (NN front)) (PP (IN of) (NP (DT a) (JJ sandstone) (NN wall)))))) (PP (IN while) (S (VP (VBG touching) (NP (PRP$ his) (NN nose))))))) (. .)))	(ROOT (S (NP (DT The) (NN man)) (VP (VBZ is) (VP (VBG testing) (NP (DT the) (NN bike)))) (. .)))	A man in a one piece tunic is riding a bike in front of a sandstone wall while touching his nose.	The man is testing the bike.	4886223475.jpg#0	4886223475.jpg#0r1n	neutral	contradiction	neutral	neutral	entailment
contradiction	( ( ( A man ) ( in ( a ( one ( piece tunic ) ) ) ) ) ( ( is ( ( riding ( ( a bike ) ( in ( front ( of ( a ( sandstone wall ) ) ) ) ) ) ) ( while ( touching ( his nose ) ) ) ) ) . ) )	( ( The man ) ( ( is ( driving ( a truck ) ) ) . ) )	(ROOT (S (NP (NP (DT A) (NN man)) (PP (IN in) (NP (DT a) (CD one) (NN piece) (NN tunic)))) (VP (VBZ is) (VP (VBG riding) (NP (NP (DT a) (NN bike)) (PP (IN in) (NP (NP (NN front)) (PP (IN of) (NP (DT a) (JJ sandstone) (NN wall)))))) (PP (IN while) (S (VP (VBG touching) (NP (PRP$ his) (NN nose))))))) (. .)))	(ROOT (S (NP (DT The) (NN man)) (VP (VBZ is) (VP (VBG driving) (NP (DT a) (NN truck)))) (. .)))	A man in a one piece tunic is riding a bike in front of a sandstone wall while touching his nose.	The man is driving a truck.	4886223475.jpg#0	4886223475.jpg#0r1c	contradiction	contradiction	contradiction	contradiction	contradiction
entailment	( ( ( A man ) ( in ( a ( one ( piece tunic ) ) ) ) ) ( ( is ( ( riding ( ( a bike ) ( in ( front ( of ( a ( sandstone wall ) ) ) ) ) ) ) ( while ( touching ( his nose ) ) ) ) ) . ) )	( ( The man ) ( ( is ( riding ( a bike ) ) ) . ) )	(ROOT (S (NP (NP (DT A) (NN man)) (PP (IN in) (NP (DT a) (CD one) (NN piece) (NN tunic)))) (VP (VBZ is) (VP (VBG riding) (NP (NP (DT a) (NN bike)) (PP (IN in) (NP (NP (NN front)) (PP (IN of) (NP (DT a) (JJ sandstone) (NN wall)))))) (PP (IN while) (S (VP (VBG touching) (NP (PRP$ his) (NN nose))))))) (. .)))	(ROOT (S (NP (DT The) (NN man)) (VP (VBZ is) (VP (VBG riding) (NP (DT a) (NN bike)))) (. .)))	A man in a one piece tunic is riding a bike in front of a sandstone wall while touching his nose.	The man is riding a bike.	4886223475.jpg#0	4886223475.jpg#0r1e	entailment	entailment	entailment	entailment	entailment
entailment	( ( ( ( A guy ) and ) ( a girl ) ) ( ( ( look down ) ( a ( mountain range ) ) ) . ) )	( ( The people ) ( ( look ( at ( the mountains ) ) ) . ) )	(ROOT (S (NP (NP (DT A) (NN guy)) (CC and) (NP (DT a) (NN girl))) (VP (VBP look) (PRT (RP down)) (NP (DT a) (NN mountain) (NN range))) (. .)))	(ROOT (S (NP (DT The) (NNS people)) (VP (VBP look) (PP (IN at) (NP (DT the) (NNS mountains)))) (. .)))	A guy and a girl look down a mountain range.	The people look at the mountains.	3831031977.jpg#4	3831031977.jpg#4r1e	entailment	neutral	entailment	entailment	entailment
neutral	( ( ( ( A guy ) and ) ( a girl ) ) ( ( ( look down ) ( a ( mountain range ) ) ) . ) )	( ( The couple ) ( ( is ( going ( to ( climb ( the mountains ) ) ) ) ) . ) )	(ROOT (S (NP (NP (DT A) (NN guy)) (CC and) (NP (DT a) (NN girl))) (VP (VBP look) (PRT (RP down)) (NP (DT a) (NN mountain) (NN range))) (. .)))	(ROOT (S (NP (DT The) (NN couple)) (VP (VBZ is) (VP (VBG going) (S (VP (TO to) (VP (VB climb) (NP (DT the) (NNS mountains))))))) (. .)))	A guy and a girl look down a mountain range.	The couple is going to climb the mountains.	3831031977.jpg#4	3831031977.jpg#4r1n	neutral	neutral	neutral	neutral	neutral
contradiction	( ( ( ( A guy ) and ) ( a girl ) ) ( ( ( look down ) ( a ( mountain range ) ) ) . ) )	( ( The people ) ( ( look ( into ( the sky ) ) ) . ) )	(ROOT (S (NP (NP (DT A) (NN guy)) (CC and) (NP (DT a) (NN girl))) (VP (VBP look) (PRT (RP down)) (NP (DT a) (NN mountain) (NN range))) (. .)))	(ROOT (S (NP (DT The) (NNS people)) (VP (VBP look) (PP (IN into) (NP (DT the) (NN sky)))) (. .)))	A guy and a girl look down a mountain range.	The people look into the sky.	3831031977.jpg#4	3831031977.jpg#4r1c	contradiction	contradiction	neutral	contradiction	contradiction
contradiction	( ( ( ( ( ( A man ) ( is ( ( ( ( ( ( sitting ( in ( the ( green chair ) ) ) ) , ) ( talking ( on ( the phone ) ) ) ) , ) and ) ( working ( on ( the laptop ) ) ) ) ) ) , ) and ) ( there ( is ( ( construction site ) ( next ( to ( his building ) ) ) ) ) ) ) . )	( ( The man ) ( ( is ( pacing nervously ) ) . ) )	(ROOT (S (S (NP (DT A) (NN man)) (VP (VBZ is) (VP (VP (VBG sitting) (PP (IN in) (NP (DT the) (JJ green) (NN chair)))) (, ,) (VP (VBG talking) (PP (IN on) (NP (DT the) (NN phone)))) (, ,) (CC and) (VP (VBG working) (PP (IN on) (NP (DT the) (NN laptop))))))) (, ,) (CC and) (S (NP (EX there)) (VP (VBZ is) (NP (NP (NN construction) (NN site)) (ADVP (JJ next) (PP (TO to) (NP (PRP$ his) (NN building)))…	(ROOT (S (NP (DT The) (NN man)) (VP (VBZ is) (VP (VBG pacing) (ADVP (RB nervously)))) (. .)))	A man is sitting in the green chair, talking on the phone, and working on the laptop, and there is construction site next to his building.	The man is pacing nervously.	2737409349.jpg#0	2737409349.jpg#0r1c	contradiction	contradiction	contradiction	contradiction	contradiction
neutral	( ( ( ( ( ( A man ) ( is ( ( ( ( ( ( sitting ( in ( the ( green chair ) ) ) ) , ) ( talking ( on ( the phone ) ) ) ) , ) and ) ( working ( on ( the laptop ) ) ) ) ) ) , ) and ) ( there ( is ( ( construction site ) ( next ( to ( his building ) ) ) ) ) ) ) . )	( ( The man ) ( ( can ( hear ( ( the construction ) ( going on ) ) ) ) . ) )	(ROOT (S (S (NP (DT A) (NN man)) (VP (VBZ is) (VP (VP (VBG sitting) (PP (IN in) (NP (DT the) (JJ green) (NN chair)))) (, ,) (VP (VBG talking) (PP (IN on) (NP (DT the) (NN phone)))) (, ,) (CC and) (VP (VBG working) (PP (IN on) (NP (DT the) (NN laptop))))))) (, ,) (CC and) (S (NP (EX there)) (VP (VBZ is) (NP (NP (NN construction) (NN site)) (ADVP (JJ next) (PP (TO to) (NP (PRP$ his) (NN building)))…	(ROOT (S (NP (DT The) (NN man)) (VP (MD can) (VP (VB hear) (NP (NP (DT the) (NN construction)) (VP (VBG going) (PRT (RP on)))))) (. .)))	A man is sitting in the green chair, talking on the phone, and working on the laptop, and there is construction site next to his building.	The man can hear the construction going on.	2737409349.jpg#0	2737409349.jpg#0r1n	neutral	entailment	neutral	neutral	entailment
entailment	( ( ( ( ( ( A man ) ( is ( ( ( ( ( ( sitting ( in ( the ( green chair ) ) ) ) , ) ( talking ( on ( the phone ) ) ) ) , ) and ) ( working ( on ( the laptop ) ) ) ) ) ) , ) and ) ( there ( is ( ( construction site ) ( next ( to ( his building ) ) ) ) ) ) ) . )	( ( A man ) ( ( can ( is ( on ( the phone ) ) ) ) . ) )	(ROOT (S (S (NP (DT A) (NN man)) (VP (VBZ is) (VP (VP (VBG sitting) (PP (IN in) (NP (DT the) (JJ green) (NN chair)))) (, ,) (VP (VBG talking) (PP (IN on) (NP (DT the) (NN phone)))) (, ,) (CC and) (VP (VBG working) (PP (IN on) (NP (DT the) (NN laptop))))))) (, ,) (CC and) (S (NP (EX there)) (VP (VBZ is) (NP (NP (NN construction) (NN site)) (ADVP (JJ next) (PP (TO to) (NP (PRP$ his) (NN building)))…	(ROOT (S (NP (DT A) (NN man)) (VP (MD can) (VP (VBZ is) (PP (IN on) (NP (DT the) (NN phone))))) (. .)))	A man is sitting in the green chair, talking on the phone, and working on the laptop, and there is construction site next to his building.	A man can is on the phone.	2737409349.jpg#0	2737409349.jpg#0r1e	entailment	entailment	neutral	contradiction	entailment
contradiction	( ( A boy ) ( ( hits ( ( a ( tennis ball ) ) ( on ( a court ) ) ) ) . ) )	( ( A girl ) ( ( is ( hitting ( the ball ) ) ) . ) )	(ROOT (S (NP (DT A) (NN boy)) (VP (VBZ hits) (NP (NP (DT a) (NN tennis) (NN ball)) (PP (IN on) (NP (DT a) (NN court))))) (. .)))	(ROOT (S (NP (DT A) (NN girl)) (VP (VBZ is) (VP (VBG hitting) (NP (DT the) (NN ball)))) (. .)))	A boy hits a tennis ball on a court.	A girl is hitting the ball.	3425071001.jpg#3	3425071001.jpg#3r1c	contradiction	contradiction	contradiction	contradiction	contradiction
neutral	( ( A boy ) ( ( hits ( ( a ( tennis ball ) ) ( on ( a court ) ) ) ) . ) )	( ( The boy ) ( ( is ( good ( at tennis ) ) ) . ) )	(ROOT (S (NP (DT A) (NN boy)) (VP (VBZ hits) (NP (NP (DT a) (NN tennis) (NN ball)) (PP (IN on) (NP (DT a) (NN court))))) (. .)))	(ROOT (S (NP (DT The) (NN boy)) (VP (VBZ is) (ADJP (JJ good) (PP (IN at) (NP (NN tennis))))) (. .)))	A boy hits a tennis ball on a court.	The boy is good at tennis.	3425071001.jpg#3	3425071001.jpg#3r1n	neutral	neutral	entailment	neutral	neutral
entailment	( ( A boy ) ( ( hits ( ( a ( tennis ball ) ) ( on ( a court ) ) ) ) . ) )	( ( A boy ) ( ( is ( hitting ( a ball ) ) ) . ) )	(ROOT (S (NP (DT A) (NN boy)) (VP (VBZ hits) (NP (NP (DT a) (NN tennis) (NN ball)) (PP (IN on) (NP (DT a) (NN court))))) (. .)))	(ROOT (S (NP (DT A) (NN boy)) (VP (VBZ is) (VP (VBG hitting) (NP (DT a) (NN ball)))) (. .)))	A boy hits a tennis ball on a court.	A boy is hitting a ball.	3425071001.jpg#3	3425071001.jpg#3r1e	entailment	entailment	entailment	entailment	entailment
neutral	( ( A ( golden ( retriever nurses ) ) ) ( puppies . ) )	( ( ( A ( golden ( retriever nurses ) ) ) ( some ( other dogs ) ) ) puppies )	(ROOT (S (NP (DT A) (JJ golden) (NN retriever) (NNS nurses)) (VP (VBD puppies)) (. .)))	(ROOT (NP (NP (DT A) (JJ golden) (NN retriever) (NNS nurses)) (NP (DT some) (JJ other) (NNS dogs)) (NP (NNS puppies))))	A golden retriever nurses puppies.	A golden retriever nurses some other dogs puppies	3551170666.jpg#3	3551170666.jpg#3r1n	neutral	neutral	neutral	neutral	entailment
entailment	( ( A ( golden ( retriever nurses ) ) ) ( puppies . ) )	( Puppies ( next ( to ( their mother ) ) ) )	(ROOT (S (NP (DT A) (JJ golden) (NN retriever) (NNS nurses)) (VP (VBD puppies)) (. .)))	(ROOT (FRAG (NP (NP (NNS Puppies)) (ADVP (JJ next) (PP (TO to) (NP (PRP$ their) (NN mother)))))))	A golden retriever nurses puppies.	Puppies next to their mother	3551170666.jpg#3	3551170666.jpg#3r1e	entailment	entailment	entailment	entailment	neutral
contradiction	( ( A ( golden ( retriever nurses ) ) ) ( puppies . ) )	( ( ( A cat ) nurses ) puppies )	(ROOT (S (NP (DT A) (JJ golden) (NN retriever) (NNS nurses)) (VP (VBD puppies)) (. .)))	(ROOT (NP (NP (DT A) (NN cat)) (NP (NNS nurses)) (NP (NNS puppies))))	A golden retriever nurses puppies.	A cat nurses puppies	3551170666.jpg#3	3551170666.jpg#3r1c	contradiction	contradiction	contradiction	contradiction	contradiction
neutral	( ( ( A ( young man ) ) ( in ( a ( heavy ( brown ( winter coat ) ) ) ) ) ) ( ( stands ( in ( front ( of ( ( a ( blue railing ) ) ( with ( his ( arms spread ) ) ) ) ) ) ) ) . ) )	( ( The ( young man ) ) ( ( is ( at ( his ( grandmothers house ) ) ) ) . ) )	(ROOT (S (NP (NP (DT A) (JJ young) (NN man)) (PP (IN in) (NP (DT a) (JJ heavy) (JJ brown) (NN winter) (NN coat)))) (VP (VBZ stands) (PP (IN in) (NP (NP (NN front)) (PP (IN of) (NP (NP (DT a) (JJ blue) (NN railing)) (PP (IN with) (NP (PRP$ his) (NNS arms) (NN spread)))))))) (. .)))	(ROOT (S (NP (DT The) (JJ young) (NN man)) (VP (VBZ is) (PP (IN at) (NP (PRP$ his) (JJ grandmothers) (NN house)))) (. .)))	A young man in a heavy brown winter coat stands in front of a blue railing with his arms spread.	The young man is at his grandmothers house.	4525101035.jpg#0	4525101035.jpg#0r1c	contradiction	neutral	neutral	contradiction	neutral
neutral	( ( ( A ( young man ) ) ( in ( a ( heavy ( brown ( winter coat ) ) ) ) ) ) ( ( stands ( in ( front ( of ( ( a ( blue railing ) ) ( with ( his ( arms spread ) ) ) ) ) ) ) ) . ) )	( ( The railing ) ( ( is ( in ( front ( of ( a ( frozen lake ) ) ) ) ) ) . ) )	(ROOT (S (NP (NP (DT A) (JJ young) (NN man)) (PP (IN in) (NP (DT a) (JJ heavy) (JJ brown) (NN winter) (NN coat)))) (VP (VBZ stands) (PP (IN in) (NP (NP (NN front)) (PP (IN of) (NP (NP (DT a) (JJ blue) (NN railing)) (PP (IN with) (NP (PRP$ his) (NNS arms) (NN spread)))))))) (. .)))	(ROOT (S (NP (DT The) (NN railing)) (VP (VBZ is) (PP (IN in) (NP (NP (NN front)) (PP (IN of) (NP (DT a) (VBN frozen) (NN lake)))))) (. .)))	A young man in a heavy brown winter coat stands in front of a blue railing with his arms spread.	The railing is in front of a frozen lake.	4525101035.jpg#0	4525101035.jpg#0r1n	neutral	neutral	neutral	neutral	entailment
entailment	( ( ( A ( young man ) ) ( in ( a ( heavy ( brown ( winter coat ) ) ) ) ) ) ( ( stands ( in ( front ( of ( ( a ( blue railing ) ) ( with ( his ( arms spread ) ) ) ) ) ) ) ) . ) )	( ( The man ) ( ( ( spreads ( his arms ) ) ( while ( standing ( in ( front ( of ( a railing ) ) ) ) ) ) ) . ) )	(ROOT (S (NP (NP (DT A) (JJ young) (NN man)) (PP (IN in) (NP (DT a) (JJ heavy) (JJ brown) (NN winter) (NN coat)))) (VP (VBZ stands) (PP (IN in) (NP (NP (NN front)) (PP (IN of) (NP (NP (DT a) (JJ blue) (NN railing)) (PP (IN with) (NP (PRP$ his) (NNS arms) (NN spread)))))))) (. .)))	(ROOT (S (NP (DT The) (NN man)) (VP (VBZ spreads) (NP (PRP$ his) (NNS arms)) (PP (IN while) (S (VP (VBG standing) (PP (IN in) (NP (NP (NN front)) (PP (IN of) (NP (DT a) (NN railing))))))))) (. .)))	A young man in a heavy brown winter coat stands in front of a blue railing with his arms spread.	The man spreads his arms while standing in front of a railing.	4525101035.jpg#0	4525101035.jpg#0r1e	entailment	neutral	entailment	neutral	entailment
neutral	( ( ( A ( black man ) ) ( ( wearing ( a ( down jacket ) ) ) ( with ( his arms ) ) ) ) ( ( ( spread and ) ( holding ( a ( pink comb ) ) ) ) . ) )	( ( A man ) ( ( was ( wearing ( ( a jacket ) ( in winter ) ) ) ) . ) )	(ROOT (S (NP (NP (DT A) (JJ black) (NN man)) (VP (VBG wearing) (NP (DT a) (JJ down) (NN jacket)) (PP (IN with) (NP (PRP$ his) (NNS arms))))) (VP (VP (VBN spread)) (CC and) (VP (VBG holding) (NP (DT a) (JJ pink) (NN comb)))) (. .)))	(ROOT (S (NP (DT A) (NN man)) (VP (VBD was) (VP (VBG wearing) (NP (NP (DT a) (NN jacket)) (PP (IN in) (NP (NN winter)))))) (. .)))	A black man wearing a down jacket with his arms spread and holding a pink comb.	A man was wearing a jacket in winter.	4525101035.jpg#3	4525101035.jpg#3r1n	neutral	contradiction	neutral	neutral	neutral
contradiction	( ( ( A ( black man ) ) ( ( wearing ( a ( down jacket ) ) ) ( with ( his arms ) ) ) ) ( ( ( spread and ) ( holding ( a ( pink comb ) ) ) ) . ) )	( ( Someone ( wearing ( a ( cotton shirt ) ) ) ) ( ( was ( looking ( at ( a ( green ( hair comb ) ) ) ) ) ) . ) )	(ROOT (S (NP (NP (DT A) (JJ black) (NN man)) (VP (VBG wearing) (NP (DT a) (JJ down) (NN jacket)) (PP (IN with) (NP (PRP$ his) (NNS arms))))) (VP (VP (VBN spread)) (CC and) (VP (VBG holding) (NP (DT a) (JJ pink) (NN comb)))) (. .)))	(ROOT (S (NP (NP (NN Someone)) (VP (VBG wearing) (NP (DT a) (NN cotton) (NN shirt)))) (VP (VBD was) (VP (VBG looking) (PP (IN at) (NP (DT a) (JJ green) (NN hair) (NN comb))))) (. .)))	A black man wearing a down jacket with his arms spread and holding a pink comb.	Someone wearing a cotton shirt was looking at a green hair comb.	4525101035.jpg#3	4525101035.jpg#3r1c	contradiction	contradiction	contradiction	contradiction	contradiction
entailment	( ( ( A ( black man ) ) ( ( wearing ( a ( down jacket ) ) ) ( with ( his arms ) ) ) ) ( ( ( spread and ) ( holding ( a ( pink comb ) ) ) ) . ) )	( ( A man ) ( ( was ( ( wearing ( a jacket ) ) ( while ( holding ( a comb ) ) ) ) ) . ) )	(ROOT (S (NP (NP (DT A) (JJ black) (NN man)) (VP (VBG wearing) (NP (DT a) (JJ down) (NN jacket)) (PP (IN with) (NP (PRP$ his) (NNS arms))))) (VP (VP (VBN spread)) (CC and) (VP (VBG holding) (NP (DT a) (JJ pink) (NN comb)))) (. .)))	(ROOT (S (NP (DT A) (NN man)) (VP (VBD was) (VP (VBG wearing) (NP (DT a) (NN jacket)) (PP (IN while) (S (VP (VBG holding) (NP (DT a) (NN comb))))))) (. .)))	A black man wearing a down jacket with his arms spread and holding a pink comb.	A man was wearing a jacket while holding a comb.	4525101035.jpg#3	4525101035.jpg#3r1e	entailment	entailment	entailment	entailment	entailment
neutral	( ( ( A man ) ( in ( a ( brown jacket ) ) ) ) ( ( stands ( with ( ( his arms ) spread ) ) ) . ) )	( ( The man ) ( ( pleads ( for mercy ) ) . ) )	(ROOT (S (NP (NP (DT A) (NN man)) (PP (IN in) (NP (DT a) (JJ brown) (NN jacket)))) (VP (VBZ stands) (PP (IN with) (NP (NP (PRP$ his) (NNS arms)) (VP (VBN spread))))) (. .)))	(ROOT (S (NP (DT The) (NN man)) (VP (VBZ pleads) (PP (IN for) (NP (NN mercy)))) (. .)))	A man in a brown jacket stands with his arms spread.	The man pleads for mercy.	4525101035.jpg#4	4525101035.jpg#4r1n	neutral	neutral	neutral	neutral	neutral
entailment	( ( ( A man ) ( in ( a ( brown jacket ) ) ) ) ( ( stands ( with ( ( his arms ) spread ) ) ) . ) )	( ( The man ) ( ( is upright ) . ) )	(ROOT (S (NP (NP (DT A) (NN man)) (PP (IN in) (NP (DT a) (JJ brown) (NN jacket)))) (VP (VBZ stands) (PP (IN with) (NP (NP (PRP$ his) (NNS arms)) (VP (VBN spread))))) (. .)))	(ROOT (S (NP (DT The) (NN man)) (VP (VBZ is) (ADJP (RB upright))) (. .)))	A man in a brown jacket stands with his arms spread.	The man is upright.	4525101035.jpg#4	4525101035.jpg#4r1e	entailment	entailment	entailment	contradiction	entailment
contradiction	( ( ( A man ) ( in ( a ( brown jacket ) ) ) ) ( ( stands ( with ( ( his arms ) spread ) ) ) . ) )	( ( The man ) ( ( sits ( crosslegged ( on ( the floor ) ) ) ) . ) )	(ROOT (S (NP (NP (DT A) (NN man)) (PP (IN in) (NP (DT a) (JJ brown) (NN jacket)))) (VP (VBZ stands) (PP (IN with) (NP (NP (PRP$ his) (NNS arms)) (VP (VBN spread))))) (. .)))	(ROOT (S (NP (DT The) (NN man)) (VP (VBZ sits) (VP (VBN crosslegged) (PP (IN on) (NP (DT the) (NN floor))))) (. .)))	A man in a brown jacket stands with his arms spread.	The man sits crosslegged on the floor.	4525101035.jpg#4	4525101035.jpg#4r1c	contradiction	contradiction	contradiction	contradiction	contradiction
neutral	( ( ( A man ) ( wearing ( a ( red vest ) ) ) ) ( ( is ( walking ( past ( a ( ( ( black and ) green ) fence ) ) ) ) ) . ) )	( ( ( The man ) ( wearing ( the vest ) ) ) ( ( is ( ( walking down ) ( the street ) ) ) . ) )	(ROOT (S (NP (NP (DT A) (NN man)) (VP (VBG wearing) (NP (DT a) (JJ red) (NN vest)))) (VP (VBZ is) (VP (VBG walking) (PP (IN past) (NP (DT a) (ADJP (JJ black) (CC and) (JJ green)) (NN fence))))) (. .)))	(ROOT (S (NP (NP (DT The) (NN man)) (VP (VBG wearing) (NP (DT the) (NN vest)))) (VP (VBZ is) (VP (VBG walking) (PRT (RP down)) (NP (DT the) (NN street)))) (. .)))	A man wearing a red vest is walking past a black and green fence.	The man wearing the vest is walking down the street.	2529226054.jpg#2	2529226054.jpg#2r1n	neutral	entailment	neutral	neutral	neutral
entailment	( ( ( A man ) ( wearing ( a ( red vest ) ) ) ) ( ( is ( walking ( past ( a ( ( ( black and ) green ) fence ) ) ) ) ) . ) )	( ( A man ) ( ( is ( wearing ( a vest ) ) ) . ) )	(ROOT (S (NP (NP (DT A) (NN man)) (VP (VBG wearing) (NP (DT a) (JJ red) (NN vest)))) (VP (VBZ is) (VP (VBG walking) (PP (IN past) (NP (DT a) (ADJP (JJ black) (CC and) (JJ green)) (NN fence))))) (. .)))	(ROOT (S (NP (DT A) (NN man)) (VP (VBZ is) (VP (VBG wearing) (NP (DT a) (NN vest)))) (. .)))	A man wearing a red vest is walking past a black and green fence.	A man is wearing a vest.	2529226054.jpg#2	2529226054.jpg#2r1e	entailment	entailment	entailment	entailment	entailment
contradiction	( ( ( A man ) ( wearing ( a ( red vest ) ) ) ) ( ( is ( walking ( past ( a ( ( ( black and ) green ) fence ) ) ) ) ) . ) )	( ( ( The man ) ( wearing ( the vest ) ) ) ( ( is ( sitting ( on ( the sofa ) ) ) ) . ) )	(ROOT (S (NP (NP (DT A) (NN man)) (VP (VBG wearing) (NP (DT a) (JJ red) (NN vest)))) (VP (VBZ is) (VP (VBG walking) (PP (IN past) (NP (DT a) (ADJP (JJ black) (CC and) (JJ green)) (NN fence))))) (. .)))	(ROOT (S (NP (NP (DT The) (NN man)) (VP (VBG wearing) (NP (DT the) (NN vest)))) (VP (VBZ is) (VP (VBG sitting) (PP (IN on) (NP (DT the) (NN sofa))))) (. .)))	A man wearing a red vest is walking past a black and green fence.	The man wearing the vest is sitting on the sofa.	2529226054.jpg#2	2529226054.jpg#2r1c	contradiction	contradiction	contradiction	contradiction	contradiction
entailment	( ( These girls ) ( ( are ( ( having ( a ( great time ) ) ) ( looking ( for seashells ) ) ) ) . ) )	( ( The girls ) ( ( are happy ) . ) )	(ROOT (S (NP (DT These) (NNS girls)) (VP (VBP are) (VP (VBG having) (NP (DT a) (JJ great) (NN time)) (S (VP (VBG looking) (PP (IN for) (NP (NNS seashells))))))) (. .)))	(ROOT (S (NP (DT The) (NNS girls)) (VP (VBP are) (ADJP (JJ happy))) (. .)))	These girls are having a great time looking for seashells.	The girls are happy.	2743046728.jpg#3	2743046728.jpg#3r1e	entailment	entailment	entailment	entailment	entailment
contradiction	( ( These girls ) ( ( are ( ( having ( a ( great time ) ) ) ( looking ( for seashells ) ) ) ) . ) )	( ( The girls ) ( ( are ( taking ( a nap ) ) ) . ) )	(ROOT (S (NP (DT These) (NNS girls)) (VP (VBP are) (VP (VBG having) (NP (DT a) (JJ great) (NN time)) (S (VP (VBG looking) (PP (IN for) (NP (NNS seashells))))))) (. .)))	(ROOT (S (NP (DT The) (NNS girls)) (VP (VBP are) (VP (VBG taking) (NP (DT a) (NN nap)))) (. .)))	These girls are having a great time looking for seashells.	The girls are taking a nap.	2743046728.jpg#3	2743046728.jpg#3r1c	contradiction	contradiction	contradiction	contradiction	contradiction
entailment	( ( These girls ) ( ( are ( ( having ( a ( great time ) ) ) ( looking ( for seashells ) ) ) ) . ) )	( ( The girls ) ( ( are outside ) . ) )	(ROOT (S (NP (DT These) (NNS girls)) (VP (VBP are) (VP (VBG having) (NP (DT a) (JJ great) (NN time)) (S (VP (VBG looking) (PP (IN for) (NP (NNS seashells))))))) (. .)))	(ROOT (S (NP (DT The) (NNS girls)) (VP (VBP are) (ADJP (JJ outside))) (. .)))	These girls are having a great time looking for seashells.	The girls are outside.	2743046728.jpg#3	2743046728.jpg#3r1n	neutral	entailment	entailment	entailment	entailment
entailment	( ( ( ( ( A man ) ( is ( playing ( ( the saxophone ) ( in ( the street ) ) ) ) ) ) and ) ( ( some people ) ( are ( ( sitting ( on ( ( the curb ) ( next ( to ( the street ) ) ) ) ) ) ( by him ) ) ) ) ) . )	( ( A man ) ( ( is ( ( playing ( an instrument ) ) ( on ( ( the street ) ( near ( other people ) ) ) ) ) ) . ) )	(ROOT (S (S (NP (DT A) (NN man)) (VP (VBZ is) (VP (VBG playing) (NP (NP (DT the) (NN saxophone)) (PP (IN in) (NP (DT the) (NN street))))))) (CC and) (S (NP (DT some) (NNS people)) (VP (VBP are) (VP (VBG sitting) (PP (IN on) (NP (NP (DT the) (NN curb)) (ADVP (JJ next) (PP (TO to) (NP (DT the) (NN street)))))) (PP (IN by) (NP (PRP him)))))) (. .)))	(ROOT (S (NP (DT A) (NN man)) (VP (VBZ is) (VP (VBG playing) (NP (DT an) (NN instrument)) (PP (IN on) (NP (NP (DT the) (NN street)) (PP (IN near) (NP (JJ other) (NNS people))))))) (. .)))	A man is playing the saxophone in the street and some people are sitting on the curb next to the street by him.	A man is playing an instrument on the street near other people.	4923272200.jpg#0	4923272200.jpg#0r1e	entailment	contradiction	entailment	entailment	entailment
neutral	( ( ( ( ( A man ) ( is ( playing ( ( the saxophone ) ( in ( the street ) ) ) ) ) ) and ) ( ( some people ) ( are ( ( sitting ( on ( ( the curb ) ( next ( to ( the street ) ) ) ) ) ) ( by him ) ) ) ) ) . )	( ( A man ) ( ( is ( trying ( to ( ( earn money ) ( by ( playing ( for ( ( other people ) ( on ( the street ) ) ) ) ) ) ) ) ) ) . ) )	(ROOT (S (S (NP (DT A) (NN man)) (VP (VBZ is) (VP (VBG playing) (NP (NP (DT the) (NN saxophone)) (PP (IN in) (NP (DT the) (NN street))))))) (CC and) (S (NP (DT some) (NNS people)) (VP (VBP are) (VP (VBG sitting) (PP (IN on) (NP (NP (DT the) (NN curb)) (ADVP (JJ next) (PP (TO to) (NP (DT the) (NN street)))))) (PP (IN by) (NP (PRP him)))))) (. .)))	(ROOT (S (NP (DT A) (NN man)) (VP (VBZ is) (VP (VBG trying) (S (VP (TO to) (VP (VB earn) (NP (NN money)) (PP (IN by) (S (VP (VBG playing) (PP (IN for) (NP (NP (JJ other) (NNS people)) (PP (IN on) (NP (DT the) (NN street))))))))))))) (. .)))	A man is playing the saxophone in the street and some people are sitting on the curb next to the street by him.	A man is trying to earn money by playing for other people on the street.	4923272200.jpg#0	4923272200.jpg#0r1n	neutral	neutral	neutral	entailment	neutral
contradiction	( ( ( ( ( A man ) ( is ( playing ( ( the saxophone ) ( in ( the street ) ) ) ) ) ) and ) ( ( some people ) ( are ( ( sitting ( on ( ( the curb ) ( next ( to ( the street ) ) ) ) ) ) ( by him ) ) ) ) ) . )	( ( A woman ) ( ( is ( flying crosscountry ) ) . ) )	(ROOT (S (S (NP (DT A) (NN man)) (VP (VBZ is) (VP (VBG playing) (NP (NP (DT the) (NN saxophone)) (PP (IN in) (NP (DT the) (NN street))))))) (CC and) (S (NP (DT some) (NNS people)) (VP (VBP are) (VP (VBG sitting) (PP (IN on) (NP (NP (DT the) (NN curb)) (ADVP (JJ next) (PP (TO to) (NP (DT the) (NN street)))))) (PP (IN by) (NP (PRP him)))))) (. .)))	(ROOT (S (NP (DT A) (NN woman)) (VP (VBZ is) (VP (VBG flying) (ADVP (RB crosscountry)))) (. .)))	A man is playing the saxophone in the street and some people are sitting on the curb next to the street by him.	A woman is flying crosscountry.	4923272200.jpg#0	4923272200.jpg#0r1c	contradiction	contradiction	contradiction	contradiction	contradiction
entailment	( ( A ( standing man ) ) ( ( talks ( to ( ( a ( seated ( woman while ) ) ) ( on ( ( some sort ) ( of vehicle ) ) ) ) ) ) . ) )	( ( Two people ) ( ( are talking ) . ) )	(ROOT (S (NP (DT A) (NN standing) (NN man)) (VP (VBZ talks) (PP (TO to) (NP (NP (DT a) (VBN seated) (NN woman) (NN while)) (PP (IN on) (NP (NP (DT some) (NN sort)) (PP (IN of) (NP (NN vehicle)))))))) (. .)))	(ROOT (S (NP (CD Two) (NNS people)) (VP (VBP are) (VP (VBG talking))) (. .)))	A standing man talks to a seated woman while on some sort of vehicle.	Two people are talking.	3192645199.jpg#0	3192645199.jpg#0r1e	entailment	entailment	entailment	entailment	entailment
contradiction	( ( A ( standing man ) ) ( ( talks ( to ( ( a ( seated ( woman while ) ) ) ( on ( ( some sort ) ( of vehicle ) ) ) ) ) ) . ) )	( ( Three people ) ( ( are ( having ( a meeting ) ) ) . ) )	(ROOT (S (NP (DT A) (NN standing) (NN man)) (VP (VBZ talks) (PP (TO to) (NP (NP (DT a) (VBN seated) (NN woman) (NN while)) (PP (IN on) (NP (NP (DT some) (NN sort)) (PP (IN of) (NP (NN vehicle)))))))) (. .)))	(ROOT (S (NP (CD Three) (NNS people)) (VP (VBP are) (VP (VBG having) (NP (DT a) (NN meeting)))) (. .)))	A standing man talks to a seated woman while on some sort of vehicle.	Three people are having a meeting.	3192645199.jpg#0	3192645199.jpg#0r1c	contradiction	entailment	contradiction	contradiction	contradiction
neutral	( ( A ( standing man ) ) ( ( talks ( to ( ( a ( seated ( woman while ) ) ) ( on ( ( some sort ) ( of vehicle ) ) ) ) ) ) . ) )	( ( Two people ) ( ( are ( discussing ( their relationship ) ) ) . ) )	(ROOT (S (NP (DT A) (NN standing) (NN man)) (VP (VBZ talks) (PP (TO to) (NP (NP (DT a) (VBN seated) (NN woman) (NN while)) (PP (IN on) (NP (NP (DT some) (NN sort)) (PP (IN of) (NP (NN vehicle)))))))) (. .)))	(ROOT (S (NP (CD Two) (NNS people)) (VP (VBP are) (VP (VBG discussing) (NP (PRP$ their) (NN relationship)))) (. .)))	A standing man talks to a seated woman while on some sort of vehicle.	Two people are discussing their relationship.	3192645199.jpg#0	3192645199.jpg#0r1n	neutral	neutral	neutral	neutral	neutral
contradiction	( ( ( A ( young boy ) ) ( with ( close-cropped hair ) ) ) ( , ( ( wearing ( a ( red robe ) ) ) ( , ( ( is ( ( holding ( a ( black kettle ) ) ) ( as ( someone ( is ( about ( to ( ( pour something ) ( in it ) ) ) ) ) ) ) ) ) . ) ) ) ) )	( ( a ( small boy ) ) ( runs ( through ( the ( corn field ) ) ) ) )	(ROOT (S (NP (NP (DT A) (JJ young) (NN boy)) (PP (IN with) (NP (JJ close-cropped) (NN hair)))) (, ,) (S (VP (VBG wearing) (NP (DT a) (JJ red) (NN robe)))) (, ,) (VP (VBZ is) (VP (VBG holding) (NP (DT a) (JJ black) (NN kettle)) (SBAR (IN as) (S (NP (NN someone)) (VP (VBZ is) (VP (IN about) (S (VP (TO to) (VP (VB pour) (NP (NN something)) (PP (IN in) (NP (PRP it)))))))))))) (. .)))	(ROOT (S (NP (DT a) (JJ small) (NN boy)) (VP (VBZ runs) (PP (IN through) (NP (DT the) (NN corn) (NN field))))))	A young boy with close-cropped hair, wearing a red robe, is holding a black kettle as someone is about to pour something in it.	a small boy runs through the corn field	2344969116.jpg#0	2344969116.jpg#0r1c	contradiction	contradiction	contradiction	contradiction	contradiction
neutral	( ( ( A ( young boy ) ) ( with ( close-cropped hair ) ) ) ( , ( ( wearing ( a ( red robe ) ) ) ( , ( ( is ( ( holding ( a ( black kettle ) ) ) ( as ( someone ( is ( about ( to ( ( pour something ) ( in it ) ) ) ) ) ) ) ) ) . ) ) ) ) )	( ( a ( small boy ) ) ( holds ( ( a kettle ) ( that ( ( will soon ) ( be ( filled ( with salsa ) ) ) ) ) ) ) )	(ROOT (S (NP (NP (DT A) (JJ young) (NN boy)) (PP (IN with) (NP (JJ close-cropped) (NN hair)))) (, ,) (S (VP (VBG wearing) (NP (DT a) (JJ red) (NN robe)))) (, ,) (VP (VBZ is) (VP (VBG holding) (NP (DT a) (JJ black) (NN kettle)) (SBAR (IN as) (S (NP (NN someone)) (VP (VBZ is) (VP (IN about) (S (VP (TO to) (VP (VB pour) (NP (NN something)) (PP (IN in) (NP (PRP it)))))))))))) (. .)))	(ROOT (S (NP (DT a) (JJ small) (NN boy)) (VP (VBZ holds) (NP (NP (DT a) (NN kettle)) (SBAR (WHNP (WDT that)) (S (VP (MD will) (ADVP (RB soon)) (VP (VB be) (VP (VBN filled) (PP (IN with) (NP (NN salsa))))))))))))	A young boy with close-cropped hair, wearing a red robe, is holding a black kettle as someone is about to pour something in it.	a small boy holds a kettle that will soon be filled with salsa	2344969116.jpg#0	2344969116.jpg#0r1n	neutral	neutral	neutral	neutral	neutral
entailment	( ( ( A ( young boy ) ) ( with ( close-cropped hair ) ) ) ( , ( ( wearing ( a ( red robe ) ) ) ( , ( ( is ( ( holding ( a ( black kettle ) ) ) ( as ( someone ( is ( about ( to ( ( pour something ) ( in it ) ) ) ) ) ) ) ) ) . ) ) ) ) )	( ( a ( small boy ) ) ( is ( holding ( ( a kettle ) ( that ( ( will soon ) ( be filled ) ) ) ) ) ) )	(ROOT (S (NP (NP (DT A) (JJ young) (NN boy)) (PP (IN with) (NP (JJ close-cropped) (NN hair)))) (, ,) (S (VP (VBG wearing) (NP (DT a) (JJ red) (NN robe)))) (, ,) (VP (VBZ is) (VP (VBG holding) (NP (DT a) (JJ black) (NN kettle)) (SBAR (IN as) (S (NP (NN someone)) (VP (VBZ is) (VP (IN about) (S (VP (TO to) (VP (VB pour) (NP (NN something)) (PP (IN in) (NP (PRP it)))))))))))) (. .)))	(ROOT (S (NP (DT a) (JJ small) (NN boy)) (VP (VBZ is) (VP (VBG holding) (NP (NP (DT a) (NN kettle)) (SBAR (WHNP (WDT that)) (S (VP (MD will) (ADVP (RB soon)) (VP (VB be) (VP (VBN filled)))))))))))	A young boy with close-cropped hair, wearing a red robe, is holding a black kettle as someone is about to pour something in it.	a small boy is holding a kettle that will soon be filled	2344969116.jpg#0	2344969116.jpg#0r1e	entailment	entailment	entailment	entailment	entailment
contradiction	( ( ( ( Four people ) and ) ( a baby ) ) ( ( are ( ( crossing ( the street ) ) ( at ( a crosswalk ) ) ) ) . ) )	( ( ( ( People and ) ( a baby ) ) ( riding ( the bus ) ) ) . )	(ROOT (S (NP (NP (CD Four) (NNS people)) (CC and) (NP (DT a) (NN baby))) (VP (VBP are) (VP (VBG crossing) (NP (DT the) (NN street)) (PP (IN at) (NP (DT a) (NN crosswalk))))) (. .)))	(ROOT (NP (NP (NP (NNS People)) (CC and) (NP (DT a) (NN baby))) (VP (VBG riding) (NP (DT the) (NN bus))) (. .)))	Four people and a baby are crossing the street at a crosswalk.	People and a baby riding the bus.	3411022255.jpg#1	3411022255.jpg#1r1c	contradiction	contradiction	contradiction	contradiction	contradiction
entailment	( ( ( ( Four people ) and ) ( a baby ) ) ( ( are ( ( crossing ( the street ) ) ( at ( a crosswalk ) ) ) ) . ) )	( ( ( ( People and ) ( a baby ) ) ( crossing ( the street ) ) ) . )	(ROOT (S (NP (NP (CD Four) (NNS people)) (CC and) (NP (DT a) (NN baby))) (VP (VBP are) (VP (VBG crossing) (NP (DT the) (NN street)) (PP (IN at) (NP (DT a) (NN crosswalk))))) (. .)))	(ROOT (NP (NP (NP (NNS People)) (CC and) (NP (DT a) (NN baby))) (VP (VBG crossing) (NP (DT the) (NN street))) (. .)))	Four people and a baby are crossing the street at a crosswalk.	People and a baby crossing the street.	3411022255.jpg#1	3411022255.jpg#1r1e	entailment	entailment	entailment	entailment	entailment
neutral	( ( ( ( Four people ) and ) ( a baby ) ) ( ( are ( ( crossing ( the street ) ) ( at ( a crosswalk ) ) ) ) . ) )	( ( ( People and ) ( a baby ) ) ( ( are ( ( crossing ( the street ) ) ( at ( a ( crosswalk ( to ( get home ) ) ) ) ) ) ) . ) )	(ROOT (S (NP (NP (CD Four) (NNS people)) (CC and) (NP (DT a) (NN baby))) (VP (VBP are) (VP (VBG crossing) (NP (DT the) (NN street)) (PP (IN at) (NP (DT a) (NN crosswalk))))) (. .)))	(ROOT (S (NP (NP (NNS People)) (CC and) (NP (DT a) (NN baby))) (VP (VBP are) (VP (VBG crossing) (NP (DT the) (NN street)) (PP (IN at) (NP (DT a) (NN crosswalk) (S (VP (TO to) (VP (VB get) (NP (NN home))))))))) (. .)))	Four people and a baby are crossing the street at a crosswalk.	People and a baby are crossing the street at a crosswalk to get home.	3411022255.jpg#1	3411022255.jpg#1r1n	neutral	neutral	neutral	neutral	entailment
entailment	( ( ( Two woman ) ( wearing dresses ) ) ( ( are ( ( ( standing outside ) ( on ( the grass ) ) ) ( while ( ( one ( of them ) ) ( is ( holding ( a ( ( cup and ) saucer ) ) ) ) ) ) ) ) . ) )	( ( Two people ) ( ( are ( standing ( on ( the grass ) ) ) ) . ) )	(ROOT (S (NP (NP (CD Two) (NN woman)) (VP (VBG wearing) (NP (NNS dresses)))) (VP (VBP are) (VP (VBG standing) (ADVP (RB outside)) (PP (IN on) (NP (DT the) (NN grass))) (SBAR (IN while) (S (NP (NP (CD one)) (PP (IN of) (NP (PRP them)))) (VP (VBZ is) (VP (VBG holding) (NP (DT a) (NN cup) (CC and) (NN saucer)))))))) (. .)))	(ROOT (S (NP (CD Two) (NNS people)) (VP (VBP are) (VP (VBG standing) (PP (IN on) (NP (DT the) (NN grass))))) (. .)))	Two woman wearing dresses are standing outside on the grass while one of them is holding a cup and saucer.	Two people are standing on the grass.	2230885062.jpg#2	2230885062.jpg#2r1e	entailment	entailment	entailment	entailment	entailment
neutral	( ( ( Two woman ) ( wearing dresses ) ) ( ( are ( ( ( standing outside ) ( on ( the grass ) ) ) ( while ( ( one ( of them ) ) ( is ( holding ( a ( ( cup and ) saucer ) ) ) ) ) ) ) ) . ) )	( ( ( Two women ) ( in dresses ) ) ( ( are ( getting ( ready ( for ( the picnic ) ) ) ) ) . ) )	(ROOT (S (NP (NP (CD Two) (NN woman)) (VP (VBG wearing) (NP (NNS dresses)))) (VP (VBP are) (VP (VBG standing) (ADVP (RB outside)) (PP (IN on) (NP (DT the) (NN grass))) (SBAR (IN while) (S (NP (NP (CD one)) (PP (IN of) (NP (PRP them)))) (VP (VBZ is) (VP (VBG holding) (NP (DT a) (NN cup) (CC and) (NN saucer)))))))) (. .)))	(ROOT (S (NP (NP (CD Two) (NNS women)) (PP (IN in) (NP (NNS dresses)))) (VP (VBP are) (VP (VBG getting) (ADJP (JJ ready) (PP (IN for) (NP (DT the) (NN picnic)))))) (. .)))	Two woman wearing dresses are standing outside on the grass while one of them is holding a cup and saucer.	Two women in dresses are getting ready for the picnic.	2230885062.jpg#2	2230885062.jpg#2r1n	neutral	entailment	neutral	neutral	neutral
contradiction	( ( ( Two woman ) ( wearing dresses ) ) ( ( are ( ( ( standing outside ) ( on ( the grass ) ) ) ( while ( ( one ( of them ) ) ( is ( holding ( a ( ( cup and ) saucer ) ) ) ) ) ) ) ) . ) )	( ( The women ) ( ( are ( having ( ( a conversation ) ( at ( the office ) ) ) ) ) , ) )	(ROOT (S (NP (NP (CD Two) (NN woman)) (VP (VBG wearing) (NP (NNS dresses)))) (VP (VBP are) (VP (VBG standing) (ADVP (RB outside)) (PP (IN on) (NP (DT the) (NN grass))) (SBAR (IN while) (S (NP (NP (CD one)) (PP (IN of) (NP (PRP them)))) (VP (VBZ is) (VP (VBG holding) (NP (DT a) (NN cup) (CC and) (NN saucer)))))))) (. .)))	(ROOT (S (NP (DT The) (NNS women)) (VP (VBP are) (VP (VBG having) (NP (NP (DT a) (NN conversation)) (PP (IN at) (NP (DT the) (NN office)))))) (, ,)))	Two woman wearing dresses are standing outside on the grass while one of them is holding a cup and saucer.	The women are having a conversation at the office,	2230885062.jpg#2	2230885062.jpg#2r1c	contradiction	entailment	contradiction	contradiction	contradiction
neutral	( ( A woman ) ( ( ( leans ( over ( a ( small fence ) ) ) ) ( to ( take ( ( a picture ) ( of ( a ( yellow flower ) ) ) ) ) ) ) . ) )	( ( The woman ) ( is ( a ( professional photographer ) ) ) )	(ROOT (S (NP (DT A) (NN woman)) (VP (VBZ leans) (PP (IN over) (NP (DT a) (JJ small) (NN fence))) (S (VP (TO to) (VP (VB take) (NP (NP (DT a) (NN picture)) (PP (IN of) (NP (DT a) (JJ yellow) (NN flower)))))))) (. .)))	(ROOT (S (NP (DT The) (NN woman)) (VP (VBZ is) (NP (DT a) (JJ professional) (NN photographer)))))	A woman leans over a small fence to take a picture of a yellow flower.	The woman is a professional photographer	1970275389.jpg#0	1970275389.jpg#0r1n	neutral	neutral	neutral	neutral	neutral
contradiction	( ( A woman ) ( ( ( leans ( over ( a ( small fence ) ) ) ) ( to ( take ( ( a picture ) ( of ( a ( yellow flower ) ) ) ) ) ) ) . ) )	( ( The flower ) ( is blue ) )	(ROOT (S (NP (DT A) (NN woman)) (VP (VBZ leans) (PP (IN over) (NP (DT a) (JJ small) (NN fence))) (S (VP (TO to) (VP (VB take) (NP (NP (DT a) (NN picture)) (PP (IN of) (NP (DT a) (JJ yellow) (NN flower)))))))) (. .)))	(ROOT (S (NP (DT The) (NN flower)) (VP (VBZ is) (ADJP (JJ blue)))))	A woman leans over a small fence to take a picture of a yellow flower.	The flower is blue	1970275389.jpg#0	1970275389.jpg#0r1c	contradiction	contradiction	contradiction	contradiction	contradiction
entailment	( ( A woman ) ( ( ( leans ( over ( a ( small fence ) ) ) ) ( to ( take ( ( a picture ) ( of ( a ( yellow flower ) ) ) ) ) ) ) . ) )	( ( A woman ) ( is ( taking pictures ) ) )	(ROOT (S (NP (DT A) (NN woman)) (VP (VBZ leans) (PP (IN over) (NP (DT a) (JJ small) (NN fence))) (S (VP (TO to) (VP (VB take) (NP (NP (DT a) (NN picture)) (PP (IN of) (NP (DT a) (JJ yellow) (NN flower)))))))) (. .)))	(ROOT (S (NP (DT A) (NN woman)) (VP (VBZ is) (VP (VBG taking) (NP (NNS pictures))))))	A woman leans over a small fence to take a picture of a yellow flower.	A woman is taking pictures	1970275389.jpg#0	1970275389.jpg#0r1e	entailment	entailment	entailment	entailment	entailment
entailment	( ( ( A group ) ( of ( four children ) ) ) ( ( ( ( pose ( on ( a ( muddy beach ) ) ) ) , ) ( ( ( smiling and ) making ) faces ) ) . ) )	( ( Four kids ) ( ( pose ( on ( a beach ) ) ) . ) )	(ROOT (S (NP (NP (DT A) (NN group)) (PP (IN of) (NP (CD four) (NNS children)))) (VP (VBP pose) (PP (IN on) (NP (DT a) (JJ muddy) (NN beach))) (, ,) (S (VP (VBG smiling) (CC and) (VBG making) (NP (NNS faces))))) (. .)))	(ROOT (S (NP (CD Four) (NNS kids)) (VP (VBP pose) (PP (IN on) (NP (DT a) (NN beach)))) (. .)))	A group of four children pose on a muddy beach, smiling and making faces.	Four kids pose on a beach.	4705275413.jpg#0	4705275413.jpg#0r1e	entailment	entailment	entailment	entailment	entailment
neutral	( ( ( A group ) ( of ( four children ) ) ) ( ( ( ( pose ( on ( a ( muddy beach ) ) ) ) , ) ( ( ( smiling and ) making ) faces ) ) . ) )	( ( Four kids ) ( ( pose ( during ( summer vacation ) ) ) . ) )	(ROOT (S (NP (NP (DT A) (NN group)) (PP (IN of) (NP (CD four) (NNS children)))) (VP (VBP pose) (PP (IN on) (NP (DT a) (JJ muddy) (NN beach))) (, ,) (S (VP (VBG smiling) (CC and) (VBG making) (NP (NNS faces))))) (. .)))	(ROOT (S (NP (CD Four) (NNS kids)) (VP (VBP pose) (PP (IN during) (NP (NN summer) (NN vacation)))) (. .)))	A group of four children pose on a muddy beach, smiling and making faces.	Four kids pose during summer vacation.	4705275413.jpg#0	4705275413.jpg#0r1n	neutral	neutral	neutral	neutral	entailment
contradiction	( ( ( A group ) ( of ( four children ) ) ) ( ( ( ( pose ( on ( a ( muddy beach ) ) ) ) , ) ( ( ( smiling and ) making ) faces ) ) . ) )	( ( A man ) ( ( stirs ( the stew ) ) . ) )	(ROOT (S (NP (NP (DT A) (NN group)) (PP (IN of) (NP (CD four) (NNS children)))) (VP (VBP pose) (PP (IN on) (NP (DT a) (JJ muddy) (NN beach))) (, ,) (S (VP (VBG smiling) (CC and) (VBG making) (NP (NNS faces))))) (. .)))	(ROOT (S (NP (DT A) (NN man)) (VP (VBZ stirs) (NP (DT the) (NN stew))) (. .)))	A group of four children pose on a muddy beach, smiling and making faces.	A man stirs the stew.	4705275413.jpg#0	4705275413.jpg#0r1c	contradiction	contradiction	contradiction	contradiction	contradiction
entailment	( ( ( Several men ) ( at ( a bar ) ) ) ( ( ( watch ( a ( sports game ) ) ) ( on ( the television ) ) ) . ) )	( ( Some men ) ( ( are ( ( watching TV ) ( at ( a bar ) ) ) ) . ) )	(ROOT (S (NP (NP (JJ Several) (NNS men)) (PP (IN at) (NP (DT a) (NN bar)))) (VP (VBP watch) (NP (DT a) (NNS sports) (NN game)) (PP (IN on) (NP (DT the) (NN television)))) (. .)))	(ROOT (S (NP (DT Some) (NNS men)) (VP (VBP are) (VP (VBG watching) (NP (NN TV)) (PP (IN at) (NP (DT a) (NN bar))))) (. .)))	Several men at a bar watch a sports game on the television.	Some men are watching TV at a bar.	4731413904.jpg#1	4731413904.jpg#1r1e	entailment	contradiction	entailment	entailment	entailment
neutral	( ( ( Several men ) ( at ( a bar ) ) ) ( ( ( watch ( a ( sports game ) ) ) ( on ( the television ) ) ) . ) )	( There ( ( are ( men ( ( drinking beer ) ( at ( a ( sports bar ) ) ) ) ) ) . ) )	(ROOT (S (NP (NP (JJ Several) (NNS men)) (PP (IN at) (NP (DT a) (NN bar)))) (VP (VBP watch) (NP (DT a) (NNS sports) (NN game)) (PP (IN on) (NP (DT the) (NN television)))) (. .)))	(ROOT (S (NP (EX There)) (VP (VBP are) (NP (NP (NNS men)) (VP (VBG drinking) (NP (NN beer)) (PP (IN at) (NP (DT a) (NNS sports) (NN bar)))))) (. .)))	Several men at a bar watch a sports game on the television.	There are men drinking beer at a sports bar.	4731413904.jpg#1	4731413904.jpg#1r1n	neutral	neutral	neutral	neutral	neutral
contradiction	( ( ( Several men ) ( at ( a bar ) ) ) ( ( ( watch ( a ( sports game ) ) ) ( on ( the television ) ) ) . ) )	( ( The men ) ( ( are ( at ( a ( baseball game ) ) ) ) . ) )	(ROOT (S (NP (NP (JJ Several) (NNS men)) (PP (IN at) (NP (DT a) (NN bar)))) (VP (VBP watch) (NP (DT a) (NNS sports) (NN game)) (PP (IN on) (NP (DT the) (NN television)))) (. .)))	(ROOT (S (NP (DT The) (NNS men)) (VP (VBP are) (PP (IN at) (NP (DT a) (NN baseball) (NN game)))) (. .)))	Several men at a bar watch a sports game on the television.	The men are at a baseball game.	4731413904.jpg#1	4731413904.jpg#1r1c	contradiction	contradiction	contradiction	contradiction	contradiction
entailment	( ( ( Two ( roadside workers ) ) ( with lime ) ) ( ( ( green ( safety jackets ) ) , ) ( ( white ( hard ( ( hats and ) gloves ) ) ) ( on ( with ( ( construction cones ) ( in ( the background ) ) ) ) ) ) ) )	( ( Two men ) ( ( are ( wearing ( lime ( green jackets ) ) ) ) . ) )	(ROOT (NP (NP (NP (CD Two) (NN roadside) (NNS workers)) (PP (IN with) (NP (NN lime)))) (NP (NP (JJ green) (NN safety) (NNS jackets)) (, ,) (NP (NP (JJ white) (JJ hard) (NNS hats) (CC and) (NNS gloves)) (PP (IN on) (PP (IN with) (NP (NP (NN construction) (NNS cones)) (PP (IN in) (NP (DT the) (NN background))))))))))	(ROOT (S (NP (CD Two) (NNS men)) (VP (VBP are) (VP (VBG wearing) (NP (JJ lime) (JJ green) (NNS jackets)))) (. .)))	Two roadside workers with lime green safety jackets, white hard hats and gloves on with construction cones in the background	Two men are wearing lime green jackets.	4906946.jpg#1	4906946.jpg#1r1e	entailment	neutral	entailment	entailment	neutral
neutral	( ( ( Two ( roadside workers ) ) ( with lime ) ) ( ( ( green ( safety jackets ) ) , ) ( ( white ( hard ( ( hats and ) gloves ) ) ) ( on ( with ( ( construction cones ) ( in ( the background ) ) ) ) ) ) ) )	( ( Two men ) ( ( are ( ( placing ( construction cones ) ) ( in ( preparation ( of ( a ( new ( pipeline building ) ) ) ) ) ) ) ) . ) )	(ROOT (NP (NP (NP (CD Two) (NN roadside) (NNS workers)) (PP (IN with) (NP (NN lime)))) (NP (NP (JJ green) (NN safety) (NNS jackets)) (, ,) (NP (NP (JJ white) (JJ hard) (NNS hats) (CC and) (NNS gloves)) (PP (IN on) (PP (IN with) (NP (NP (NN construction) (NNS cones)) (PP (IN in) (NP (DT the) (NN background))))))))))	(ROOT (S (NP (CD Two) (NNS men)) (VP (VBP are) (VP (VBG placing) (NP (NN construction) (NNS cones)) (PP (IN in) (NP (NP (NN preparation)) (PP (IN of) (NP (DT a) (JJ new) (NN pipeline) (NN building))))))) (. .)))	Two roadside workers with lime green safety jackets, white hard hats and gloves on with construction cones in the background	Two men are placing construction cones in preparation of a new pipeline building.	4906946.jpg#1	4906946.jpg#1r1n	neutral	contradiction	neutral	neutral	contradiction
contradiction	( ( ( Two ( roadside workers ) ) ( with lime ) ) ( ( ( green ( safety jackets ) ) , ) ( ( white ( hard ( ( hats and ) gloves ) ) ) ( on ( with ( ( construction cones ) ( in ( the background ) ) ) ) ) ) ) )	( ( A woman ) ( ( chastises another ) . ) )	(ROOT (NP (NP (NP (CD Two) (NN roadside) (NNS workers)) (PP (IN with) (NP (NN lime)))) (NP (NP (JJ green) (NN safety) (NNS jackets)) (, ,) (NP (NP (JJ white) (JJ hard) (NNS hats) (CC and) (NNS gloves)) (PP (IN on) (PP (IN with) (NP (NP (NN construction) (NNS cones)) (PP (IN in) (NP (DT the) (NN background))))))))))	(ROOT (S (NP (DT A) (NN woman)) (VP (VBZ chastises) (NP (DT another))) (. .)))	Two roadside workers with lime green safety jackets, white hard hats and gloves on with construction cones in the background	A woman chastises another.	4906946.jpg#1	4906946.jpg#1r1c	contradiction	contradiction	contradiction	contradiction	contradiction
neutral	( ( ( ( ( ( A woman ) ( in ( a ( black outfit ) ) ) ) ( lies ( ( face first ) ( on ( a ( yoga mat ) ) ) ) ) ) ; ) ( ( ( ( ( several paintings ) ( are ( hanged ( on ( the wall ) ) ) ) ) , ) and ) ( ( the sun ) ( shines ( through ( ( a ( large window ) ) ( near her ) ) ) ) ) ) ) . )	( ( An artist ) ( ( relaxes ( in ( her studio ) ) ) . ) )	(ROOT (S (S (NP (NP (DT A) (NN woman)) (PP (IN in) (NP (DT a) (JJ black) (NN outfit)))) (VP (VBZ lies) (VP (VB face) (ADVP (RB first)) (PP (IN on) (NP (DT a) (NN yoga) (NN mat)))))) (: ;) (S (S (NP (JJ several) (NNS paintings)) (VP (VBP are) (VP (VBN hanged) (PP (IN on) (NP (DT the) (NN wall)))))) (, ,) (CC and) (S (NP (DT the) (NN sun)) (VP (VBZ shines) (PP (IN through) (NP (NP (DT a) (JJ large)…	(ROOT (S (NP (DT An) (NN artist)) (VP (VBZ relaxes) (PP (IN in) (NP (PRP$ her) (NN studio)))) (. .)))	A woman in a black outfit lies face first on a yoga mat; several paintings are hanged on the wall, and the sun shines through a large window near her.	An artist relaxes in her studio.	5716554915.jpg#0	5716554915.jpg#0r1n	neutral	neutral	neutral	neutral	neutral
entailment	( ( ( ( ( ( A woman ) ( in ( a ( black outfit ) ) ) ) ( lies ( ( face first ) ( on ( a ( yoga mat ) ) ) ) ) ) ; ) ( ( ( ( ( several paintings ) ( are ( hanged ( on ( the wall ) ) ) ) ) , ) and ) ( ( the sun ) ( shines ( through ( ( a ( large window ) ) ( near her ) ) ) ) ) ) ) . )	( There ( ( is ( ( a person ) ( in ( a room ) ) ) ) . ) )	(ROOT (S (S (NP (NP (DT A) (NN woman)) (PP (IN in) (NP (DT a) (JJ black) (NN outfit)))) (VP (VBZ lies) (VP (VB face) (ADVP (RB first)) (PP (IN on) (NP (DT a) (NN yoga) (NN mat)))))) (: ;) (S (S (NP (JJ several) (NNS paintings)) (VP (VBP are) (VP (VBN hanged) (PP (IN on) (NP (DT the) (NN wall)))))) (, ,) (CC and) (S (NP (DT the) (NN sun)) (VP (VBZ shines) (PP (IN through) (NP (NP (DT a) (JJ large)…	(ROOT (S (NP (EX There)) (VP (VBZ is) (NP (NP (DT a) (NN person)) (PP (IN in) (NP (DT a) (NN room))))) (. .)))	A woman in a black outfit lies face first on a yoga mat; several paintings are hanged on the wall, and the sun shines through a large window near her.	There is a person in a room.	5716554915.jpg#0	5716554915.jpg#0r1e	entailment	neutral	entailment	neutral	entailment
contradiction	( ( ( ( ( ( A woman ) ( in ( a ( black outfit ) ) ) ) ( lies ( ( face first ) ( on ( a ( yoga mat ) ) ) ) ) ) ; ) ( ( ( ( ( several paintings ) ( are ( hanged ( on ( the wall ) ) ) ) ) , ) and ) ( ( the sun ) ( shines ( through ( ( a ( large window ) ) ( near her ) ) ) ) ) ) ) . )	( ( A woman ) ( ( ( is asleep ) ( while ( moonlight ( filters ( in ( the window ) ) ) ) ) ) . ) )	(ROOT (S (S (NP (NP (DT A) (NN woman)) (PP (IN in) (NP (DT a) (JJ black) (NN outfit)))) (VP (VBZ lies) (VP (VB face) (ADVP (RB first)) (PP (IN on) (NP (DT a) (NN yoga) (NN mat)))))) (: ;) (S (S (NP (JJ several) (NNS paintings)) (VP (VBP are) (VP (VBN hanged) (PP (IN on) (NP (DT the) (NN wall)))))) (, ,) (CC and) (S (NP (DT the) (NN sun)) (VP (VBZ shines) (PP (IN through) (NP (NP (DT a) (JJ large)…	(ROOT (S (NP (DT A) (NN woman)) (VP (VBZ is) (ADJP (RB asleep)) (SBAR (IN while) (S (NP (NN moonlight)) (VP (VBZ filters) (PP (IN in) (NP (DT the) (NN window))))))) (. .)))	A woman in a black outfit lies face first on a yoga mat; several paintings are hanged on the wall, and the sun shines through a large window near her.	A woman is asleep while moonlight filters in the window.	5716554915.jpg#0	5716554915.jpg#0r1c	contradiction	entailment	contradiction	entailment	contradiction
neutral	( ( Children ( in ( yellow sports ) ) ) ( ( uniforms ( climbing ( a tower ) ) ) . ) )	( ( The children ) ( ( are ( martial ( arts students ) ) ) . ) )	(ROOT (S (NP (NP (NNS Children)) (PP (IN in) (NP (JJ yellow) (NNS sports)))) (VP (VBD uniforms) (S (VP (VBG climbing) (NP (DT a) (NN tower))))) (. .)))	(ROOT (S (NP (DT The) (NNS children)) (VP (VBP are) (NP (JJ martial) (NNS arts) (NNS students))) (. .)))	Children in yellow sports uniforms climbing a tower.	The children are martial arts students.	2412152032.jpg#1	2412152032.jpg#1r1n	neutral	neutral	neutral	neutral	neutral
contradiction	( ( Children ( in ( yellow sports ) ) ) ( ( uniforms ( climbing ( a tower ) ) ) . ) )	( ( The kids ) ( ( crawl ( in sand ) ) . ) )	(ROOT (S (NP (NP (NNS Children)) (PP (IN in) (NP (JJ yellow) (NNS sports)))) (VP (VBD uniforms) (S (VP (VBG climbing) (NP (DT a) (NN tower))))) (. .)))	(ROOT (S (NP (DT The) (NNS kids)) (VP (NN crawl) (PP (IN in) (NP (NN sand)))) (. .)))	Children in yellow sports uniforms climbing a tower.	The kids crawl in sand.	2412152032.jpg#1	2412152032.jpg#1r1c	contradiction	contradiction	contradiction	contradiction	contradiction
entailment	( ( Children ( in ( yellow sports ) ) ) ( ( uniforms ( climbing ( a tower ) ) ) . ) )	( ( Children ( in uniforms ) ) ( ( climb ( a tower ) ) . ) )	(ROOT (S (NP (NP (NNS Children)) (PP (IN in) (NP (JJ yellow) (NNS sports)))) (VP (VBD uniforms) (S (VP (VBG climbing) (NP (DT a) (NN tower))))) (. .)))	(ROOT (S (NP (NP (NNS Children)) (PP (IN in) (NP (NNS uniforms)))) (VP (VB climb) (NP (DT a) (NN tower))) (. .)))	Children in yellow sports uniforms climbing a tower.	Children in uniforms climb a tower.	2412152032.jpg#1	2412152032.jpg#1r1e	entailment	entailment	entailment	entailment	entailment
neutral	( ( Some dogs ) ( ( are ( running ( on ( a ( deserted beach ) ) ) ) ) . ) )	( They ( ( are ( in Hawaii ) ) . ) )	(ROOT (S (NP (DT Some) (NNS dogs)) (VP (VBP are) (VP (VBG running) (PP (IN on) (NP (DT a) (JJ deserted) (NN beach))))) (. .)))	(ROOT (S (NP (PRP They)) (VP (VBP are) (PP (IN in) (NP (NNP Hawaii)))) (. .)))	Some dogs are running on a deserted beach.	They are in Hawaii.	3324056835.jpg#0	3324056835.jpg#0r1n	neutral	neutral	contradiction	neutral	entailment
contradiction	( ( Some dogs ) ( ( are ( running ( on ( a ( deserted beach ) ) ) ) ) . ) )	( There ( ( is ( ( only ( one dog ) ) ( at ( the beach ) ) ) ) . ) )	(ROOT (S (NP (DT Some) (NNS dogs)) (VP (VBP are) (VP (VBG running) (PP (IN on) (NP (DT a) (JJ deserted) (NN beach))))) (. .)))	(ROOT (S (NP (EX There)) (VP (VBZ is) (NP (NP (RB only) (CD one) (NN dog)) (PP (IN at) (NP (DT the) (NN beach))))) (. .)))	Some dogs are running on a deserted beach.	There is only one dog at the beach.	3324056835.jpg#0	3324056835.jpg#0r1c	contradiction	contradiction	contradiction	contradiction	contradiction
entailment	( ( Some dogs ) ( ( are ( running ( on ( a ( deserted beach ) ) ) ) ) . ) )	( There ( ( are ( ( multiple dogs ) present ) ) . ) )	(ROOT (S (NP (DT Some) (NNS dogs)) (VP (VBP are) (VP (VBG running) (PP (IN on) (NP (DT a) (JJ deserted) (NN beach))))) (. .)))	(ROOT (S (NP (EX There)) (VP (VBP are) (ADJP (NP (JJ multiple) (NNS dogs)) (JJ present))) (. .)))	Some dogs are running on a deserted beach.	There are multiple dogs present.	3324056835.jpg#0	3324056835.jpg#0r1e	entailment	entailment	entailment	entailment	entailment
neutral	( ( ( ( A ( crowded ( city street ) ) ) ( with lots ) ) ( of pedestrians ) ) . )	( There ( ( alot ( of ( motorcyclists ( on ( this road ) ) ) ) ) . ) )	(ROOT (NP (NP (DT A) (JJ crowded) (NN city) (NN street)) (PP (IN with) (NP (NNS lots))) (PP (IN of) (NP (NNS pedestrians))) (. .)))	(ROOT (S (NP (EX There)) (VP (VBP alot) (PP (IN of) (NP (NP (NNS motorcyclists)) (PP (IN on) (NP (DT this) (NN road)))))) (. .)))	A crowded city street with lots of pedestrians.	There alot of motorcyclists on this road.	4477683613.jpg#1	4477683613.jpg#1r1c	contradiction	neutral	contradiction	neutral	neutral
entailment	( ( ( ( A ( crowded ( city street ) ) ) ( with lots ) ) ( of pedestrians ) ) . )	( There ( ( are ( ( many pedestrians ) ( on ( the ( city street ) ) ) ) ) . ) )	(ROOT (NP (NP (DT A) (JJ crowded) (NN city) (NN street)) (PP (IN with) (NP (NNS lots))) (PP (IN of) (NP (NNS pedestrians))) (. .)))	(ROOT (S (NP (EX There)) (VP (VBP are) (NP (NP (JJ many) (NNS pedestrians)) (PP (IN on) (NP (DT the) (NN city) (NN street))))) (. .)))	A crowded city street with lots of pedestrians.	There are many pedestrians on the city street.	4477683613.jpg#1	4477683613.jpg#1r1e	entailment	entailment	entailment	entailment	entailment
neutral	( ( ( ( A ( crowded ( city street ) ) ) ( with lots ) ) ( of pedestrians ) ) . )	( ( The pedistrians ) ( ( are ( ( waiting ( for ( a parade ) ) ) ( to ( come ( through ( this ( busy street ) ) ) ) ) ) ) . ) )	(ROOT (NP (NP (DT A) (JJ crowded) (NN city) (NN street)) (PP (IN with) (NP (NNS lots))) (PP (IN of) (NP (NNS pedestrians))) (. .)))	(ROOT (S (NP (DT The) (NNS pedistrians)) (VP (VBP are) (VP (VBG waiting) (PP (IN for) (NP (DT a) (NN parade))) (S (VP (TO to) (VP (VB come) (PP (IN through) (NP (DT this) (JJ busy) (NN street)))))))) (. .)))	A crowded city street with lots of pedestrians.	The pedistrians are waiting for a parade to come through this busy street.	4477683613.jpg#1	4477683613.jpg#1r1n	neutral	neutral	neutral	neutral	neutral
neutral	( ( ( A woman ) ( wearing ( a ( bright ( orange blouse ) ) ) ) ) ( ( is weaving ) . ) )	( ( A woman ) ( ( is ( wearing ( ( ( a ( bright ( orange blouse ) ) ) and ) ( a ( green hat ) ) ) ) ) . ) )	(ROOT (S (NP (NP (DT A) (NN woman)) (VP (VBG wearing) (NP (DT a) (JJ bright) (JJ orange) (NN blouse)))) (VP (VBZ is) (VP (VBG weaving))) (. .)))	(ROOT (S (NP (DT A) (NN woman)) (VP (VBZ is) (VP (VBG wearing) (NP (NP (DT a) (JJ bright) (JJ orange) (NN blouse)) (CC and) (NP (DT a) (JJ green) (NN hat))))) (. .)))	A woman wearing a bright orange blouse is weaving.	A woman is wearing a bright orange blouse and a green hat.	3693415584.jpg#2	3693415584.jpg#2r1n	neutral	neutral	entailment	neutral	neutral
contradiction	( ( ( A woman ) ( wearing ( a ( bright ( orange blouse ) ) ) ) ) ( ( is weaving ) . ) )	( ( A woman ) ( ( is ( ironing ( red pants ) ) ) . ) )	(ROOT (S (NP (NP (DT A) (NN woman)) (VP (VBG wearing) (NP (DT a) (JJ bright) (JJ orange) (NN blouse)))) (VP (VBZ is) (VP (VBG weaving))) (. .)))	(ROOT (S (NP (DT A) (NN woman)) (VP (VBZ is) (VP (VBG ironing) (NP (JJ red) (NNS pants)))) (. .)))	A woman wearing a bright orange blouse is weaving.	A woman is ironing red pants.	3693415584.jpg#2	3693415584.jpg#2r1c	contradiction	contradiction	contradiction	contradiction	contradiction
entailment	( ( ( A woman ) ( wearing ( a ( bright ( orange blouse ) ) ) ) ) ( ( is weaving ) . ) )	( ( A woman ) ( ( is weaving ) . ) )	(ROOT (S (NP (NP (DT A) (NN woman)) (VP (VBG wearing) (NP (DT a) (JJ bright) (JJ orange) (NN blouse)))) (VP (VBZ is) (VP (VBG weaving))) (. .)))	(ROOT (S (NP (DT A) (NN woman)) (VP (VBZ is) (VP (VBG weaving))) (. .)))	A woman wearing a bright orange blouse is weaving.	A woman is weaving.	3693415584.jpg#2	3693415584.jpg#2r1e	entailment	entailment	entailment	entailment	entailment
contradiction	( ( ( A group ) ( of people ) ) ( ( are ( in ( ( a rowboat ) ( in ( ( the ocean ) ( surrounded ( by seagulls ) ) ) ) ) ) ) . ) )	( ( ( A group ) ( of people ) ) ( ( ( are inside ) ( watching ( a ( hockey game ) ) ) ) . ) )	(ROOT (S (NP (NP (DT A) (NN group)) (PP (IN of) (NP (NNS people)))) (VP (VBP are) (PP (IN in) (NP (NP (DT a) (NN rowboat)) (PP (IN in) (NP (NP (DT the) (NN ocean)) (VP (VBN surrounded) (PP (IN by) (NP (NNS seagulls))))))))) (. .)))	(ROOT (S (NP (NP (DT A) (NN group)) (PP (IN of) (NP (NNS people)))) (VP (VBP are) (ADVP (RB inside)) (VP (VBG watching) (NP (DT a) (NN hockey) (NN game)))) (. .)))	A group of people are in a rowboat in the ocean surrounded by seagulls.	A group of people are inside watching a hockey game.	739944487.jpg#1	739944487.jpg#1r1c	contradiction	contradiction	contradiction	contradiction	contradiction
neutral	( ( ( A group ) ( of people ) ) ( ( are ( in ( ( a rowboat ) ( in ( ( the ocean ) ( surrounded ( by seagulls ) ) ) ) ) ) ) . ) )	( ( ( A bunch ) ( of people ) ) ( ( are ( in ( ( a ( wooden object ) ) ( on ( the water ) ) ) ) ) . ) )	(ROOT (S (NP (NP (DT A) (NN group)) (PP (IN of) (NP (NNS people)))) (VP (VBP are) (PP (IN in) (NP (NP (DT a) (NN rowboat)) (PP (IN in) (NP (NP (DT the) (NN ocean)) (VP (VBN surrounded) (PP (IN by) (NP (NNS seagulls))))))))) (. .)))	(ROOT (S (NP (NP (DT A) (NN bunch)) (PP (IN of) (NP (NNS people)))) (VP (VBP are) (PP (IN in) (NP (NP (DT a) (JJ wooden) (NN object)) (PP (IN on) (NP (DT the) (NN water)))))) (. .)))	A group of people are in a rowboat in the ocean surrounded by seagulls.	A bunch of people are in a wooden object on the water.	739944487.jpg#1	739944487.jpg#1r1e	entailment	neutral	neutral	entailment	neutral
neutral	( ( ( A group ) ( of people ) ) ( ( are ( in ( ( a rowboat ) ( in ( ( the ocean ) ( surrounded ( by seagulls ) ) ) ) ) ) ) . ) )	( ( ( A group ) ( of people ) ) ( ( are ( ( rowing ( towards ( some islands ) ) ) ( while ( ( one ( of them ) ) fishes ) ) ) ) . ) )	(ROOT (S (NP (NP (DT A) (NN group)) (PP (IN of) (NP (NNS people)))) (VP (VBP are) (PP (IN in) (NP (NP (DT a) (NN rowboat)) (PP (IN in) (NP (NP (DT the) (NN ocean)) (VP (VBN surrounded) (PP (IN by) (NP (NNS seagulls))))))))) (. .)))	(ROOT (S (NP (NP (DT A) (NN group)) (PP (IN of) (NP (NNS people)))) (VP (VBP are) (VP (VBG rowing) (PP (IN towards) (NP (DT some) (NNS islands))) (SBAR (IN while) (S (NP (NP (CD one)) (PP (IN of) (NP (PRP them)))) (VP (VBD fishes)))))) (. .)))	A group of people are in a rowboat in the ocean surrounded by seagulls.	A group of people are rowing towards some islands while one of them fishes.	739944487.jpg#1	739944487.jpg#1r1n	neutral	neutral	neutral	neutral	neutral
neutral	( ( ( A woman ) ( in ( a ( brown shirt ) ) ) ) ( ( is ( kneeling ( in ( the street ) ) ) ) . ) )	( ( A woman ) ( ( is ( protesting ( in ( the street ) ) ) ) . ) )	(ROOT (S (NP (NP (DT A) (NN woman)) (PP (IN in) (NP (DT a) (JJ brown) (NN shirt)))) (VP (VBZ is) (VP (VBG kneeling) (PP (IN in) (NP (DT the) (NN street))))) (. .)))	(ROOT (S (NP (DT A) (NN woman)) (VP (VBZ is) (VP (VBG protesting) (PP (IN in) (NP (DT the) (NN street))))) (. .)))	A woman in a brown shirt is kneeling in the street.	A woman is protesting in the street.	3746285587.jpg#2	3746285587.jpg#2r1n	neutral	neutral	neutral	neutral	neutral
entailment	( ( ( A woman ) ( in ( a ( brown shirt ) ) ) ) ( ( is ( kneeling ( in ( the street ) ) ) ) . ) )	( ( A woman ) ( ( is ( on ( the ( ground outside ) ) ) ) . ) )	(ROOT (S (NP (NP (DT A) (NN woman)) (PP (IN in) (NP (DT a) (JJ brown) (NN shirt)))) (VP (VBZ is) (VP (VBG kneeling) (PP (IN in) (NP (DT the) (NN street))))) (. .)))	(ROOT (S (NP (DT A) (NN woman)) (VP (VBZ is) (PP (IN on) (NP (DT the) (NN ground) (NN outside)))) (. .)))	A woman in a brown shirt is kneeling in the street.	A woman is on the ground outside.	3746285587.jpg#2	3746285587.jpg#2r1e	entailment	contradiction	entailment	entailment	entailment
contradiction	( ( ( A woman ) ( in ( a ( brown shirt ) ) ) ) ( ( is ( kneeling ( in ( the street ) ) ) ) . ) )	( ( A woman ) ( ( is ( riding ( a bicycle ) ) ) . ) )	(ROOT (S (NP (NP (DT A) (NN woman)) (PP (IN in) (NP (DT a) (JJ brown) (NN shirt)))) (VP (VBZ is) (VP (VBG kneeling) (PP (IN in) (NP (DT the) (NN street))))) (. .)))	(ROOT (S (NP (DT A) (NN woman)) (VP (VBZ is) (VP (VBG riding) (NP (DT a) (NN bicycle)))) (. .)))	A woman in a brown shirt is kneeling in the street.	A woman is riding a bicycle.	3746285587.jpg#2	3746285587.jpg#2r1c	contradiction	contradiction	contradiction	contradiction	contradiction
neutral	( ( ( A man ) ( holding ( ( a baby ) ( who ( is ( petting ( a pony ) ) ) ) ) ) ) . )	( ( ( A man ) ( who ( kidnap ( a baby ) ) ) ) ( ( is ( petting ( a pony ) ) ) . ) )	(ROOT (NP (NP (DT A) (NN man)) (VP (VBG holding) (NP (NP (DT a) (NN baby)) (SBAR (WHNP (WP who)) (S (VP (VBZ is) (VP (VBG petting) (NP (DT a) (NN pony)))))))) (. .)))	(ROOT (S (NP (NP (DT A) (NN man)) (SBAR (WHNP (WP who)) (S (VP (VB kidnap) (NP (DT a) (NN baby)))))) (VP (VBZ is) (VP (VBG petting) (NP (DT a) (NN pony)))) (. .)))	A man holding a baby who is petting a pony.	A man who kidnap a baby is petting a pony.	3289817083.jpg#2	3289817083.jpg#2r1c	contradiction	neutral	neutral	neutral	neutral
entailment	( ( ( A man ) ( holding ( ( a baby ) ( who ( is ( petting ( a pony ) ) ) ) ) ) ) . )	( ( ( A man ) ( with ( a baby ) ) ) ( ( is ( petting ( a pony ) ) ) . ) )	(ROOT (NP (NP (DT A) (NN man)) (VP (VBG holding) (NP (NP (DT a) (NN baby)) (SBAR (WHNP (WP who)) (S (VP (VBZ is) (VP (VBG petting) (NP (DT a) (NN pony)))))))) (. .)))	(ROOT (S (NP (NP (DT A) (NN man)) (PP (IN with) (NP (DT a) (NN baby)))) (VP (VBZ is) (VP (VBG petting) (NP (DT a) (NN pony)))) (. .)))	A man holding a baby who is petting a pony.	A man with a baby is petting a pony.	3289817083.jpg#2	3289817083.jpg#2r1e	entailment	entailment	entailment	entailment	entailment
neutral	( ( ( A man ) ( holding ( ( a baby ) ( who ( is ( petting ( a pony ) ) ) ) ) ) ) . )	( ( ( ( A man ) and ) ( his daughter ) ) ( ( are ( petting ( a pony ) ) ) . ) )	(ROOT (NP (NP (DT A) (NN man)) (VP (VBG holding) (NP (NP (DT a) (NN baby)) (SBAR (WHNP (WP who)) (S (VP (VBZ is) (VP (VBG petting) (NP (DT a) (NN pony)))))))) (. .)))	(ROOT (S (NP (NP (DT A) (NN man)) (CC and) (NP (PRP$ his) (NN daughter))) (VP (VBP are) (VP (VBG petting) (NP (DT a) (NN pony)))) (. .)))	A man holding a baby who is petting a pony.	A man and his daughter are petting a pony.	3289817083.jpg#2	3289817083.jpg#2r1n	neutral	neutral	neutral	neutral	neutral
entailment	( ( Men ( sitting ( on ( ( the side ) ( of ( a ( brick road ) ) ) ) ) ) ) . )	( me ( are ( sitting ( on ( ( the side ) ( of ( a road ) ) ) ) ) ) )	(ROOT (NP (NP (NNS Men)) (VP (VBG sitting) (PP (IN on) (NP (NP (DT the) (NN side)) (PP (IN of) (NP (DT a) (NN brick) (NN road)))))) (. .)))	(ROOT (S (NP (PRP me)) (VP (VBP are) (VP (VBG sitting) (PP (IN on) (NP (NP (DT the) (NN side)) (PP (IN of) (NP (DT a) (NN road)))))))))	Men sitting on the side of a brick road.	me are sitting on the side of a road	4621091937.jpg#3	4621091937.jpg#3r1e	entailment	entailment	entailment	entailment	entailment
contradiction	( ( Men ( sitting ( on ( ( the side ) ( of ( a ( brick road ) ) ) ) ) ) ) . )	( ( ( the side ) ( of ( the road ) ) ) ( ( is empty ) . ) )	(ROOT (NP (NP (NNS Men)) (VP (VBG sitting) (PP (IN on) (NP (NP (DT the) (NN side)) (PP (IN of) (NP (DT a) (NN brick) (NN road)))))) (. .)))	(ROOT (S (NP (NP (DT the) (NN side)) (PP (IN of) (NP (DT the) (NN road)))) (VP (VBZ is) (ADJP (JJ empty))) (. .)))	Men sitting on the side of a brick road.	the side of the road is empty.	4621091937.jpg#3	4621091937.jpg#3r1c	contradiction	contradiction	contradiction	contradiction	contradiction
neutral	( ( Men ( sitting ( on ( ( the side ) ( of ( a ( brick road ) ) ) ) ) ) ) . )	( men ( are ( talking ( on ( ( the side ) ( of ( the road ) ) ) ) ) ) )	(ROOT (NP (NP (NNS Men)) (VP (VBG sitting) (PP (IN on) (NP (NP (DT the) (NN side)) (PP (IN of) (NP (DT a) (NN brick) (NN road)))))) (. .)))	(ROOT (S (NP (NNS men)) (VP (VBP are) (VP (VBG talking) (PP (IN on) (NP (NP (DT the) (NN side)) (PP (IN of) (NP (DT the) (NN road)))))))))	Men sitting on the side of a brick road.	men are talking on the side of the road	4621091937.jpg#3	4621091937.jpg#3r1n	neutral	neutral	neutral	neutral	neutral
entailment	( ( ( A ( black dog ) ) ( with ( a ( blue collar ) ) ) ) ( ( is ( jumping ( into ( the water ) ) ) ) . ) )	( ( A dog ) ( ( is ( going ( to ( get wet ) ) ) ) . ) )	(ROOT (S (NP (NP (DT A) (JJ black) (NN dog)) (PP (IN with) (NP (DT a) (JJ blue) (NN collar)))) (VP (VBZ is) (VP (VBG jumping) (PP (IN into) (NP (DT the) (NN water))))) (. .)))	(ROOT (S (NP (DT A) (NN dog)) (VP (VBZ is) (VP (VBG going) (S (VP (TO to) (VP (VB get) (ADJP (JJ wet))))))) (. .)))	A black dog with a blue collar is jumping into the water.	A dog is going to get wet.	3008370541.jpg#3	3008370541.jpg#3r1e	entailment	entailment	entailment	neutral	neutral
neutral	( ( ( A ( black dog ) ) ( with ( a ( blue collar ) ) ) ) ( ( is ( jumping ( into ( the water ) ) ) ) . ) )	( ( ( A ( black dog ) ) ( wearing ( a ( blue collar ) ) ) ) ( ( is ( ( chasing something ) ( into ( the water ) ) ) ) . ) )	(ROOT (S (NP (NP (DT A) (JJ black) (NN dog)) (PP (IN with) (NP (DT a) (JJ blue) (NN collar)))) (VP (VBZ is) (VP (VBG jumping) (PP (IN into) (NP (DT the) (NN water))))) (. .)))	(ROOT (S (NP (NP (DT A) (JJ black) (NN dog)) (VP (VBG wearing) (NP (DT a) (JJ blue) (NN collar)))) (VP (VBZ is) (VP (VBG chasing) (NP (NN something)) (PP (IN into) (NP (DT the) (NN water))))) (. .)))	A black dog with a blue collar is jumping into the water.	A black dog wearing a blue collar is chasing something into the water.	3008370541.jpg#3	3008370541.jpg#3r1n	neutral	neutral	neutral	neutral	neutral
contradiction	( ( ( A ( black dog ) ) ( with ( a ( blue collar ) ) ) ) ( ( is ( jumping ( into ( the water ) ) ) ) . ) )	( ( A dog ) ( ( is ( avoiding ( the water ) ) ) . ) )	(ROOT (S (NP (NP (DT A) (JJ black) (NN dog)) (PP (IN with) (NP (DT a) (JJ blue) (NN collar)))) (VP (VBZ is) (VP (VBG jumping) (PP (IN into) (NP (DT the) (NN water))))) (. .)))	(ROOT (S (NP (DT A) (NN dog)) (VP (VBZ is) (VP (VBG avoiding) (NP (DT the) (NN water)))) (. .)))	A black dog with a blue collar is jumping into the water.	A dog is avoiding the water.	3008370541.jpg#3	3008370541.jpg#3r1c	contradiction	contradiction	contradiction	contradiction	contradiction
entailment	( ( ( A ( young girl ) ) ( in ( ( ( a ( yellow top ) ) and ) ( a ( flowered skirt ) ) ) ) ) ( ( is ( ( ( standing ( on ( a blanket ) ) ) and ) ( biting ( on ( a toy ) ) ) ) ) . ) )	( ( A girl ) ( ( is standing ) . ) )	(ROOT (S (NP (NP (DT A) (JJ young) (NN girl)) (PP (IN in) (NP (NP (DT a) (JJ yellow) (NN top)) (CC and) (NP (DT a) (JJ flowered) (NN skirt))))) (VP (VBZ is) (VP (VP (VBG standing) (PP (IN on) (NP (DT a) (NN blanket)))) (CC and) (VP (VBG biting) (PP (IN on) (NP (DT a) (NN toy)))))) (. .)))	(ROOT (S (NP (DT A) (NN girl)) (VP (VBZ is) (VP (VBG standing))) (. .)))	A young girl in a yellow top and a flowered skirt is standing on a blanket and biting on a toy.	A girl is standing.	3696184025.jpg#1	3696184025.jpg#1r1e	entailment	entailment	entailment	entailment	entailment
neutral	( ( ( A ( young girl ) ) ( in ( ( ( a ( yellow top ) ) and ) ( a ( flowered skirt ) ) ) ) ) ( ( is ( ( ( standing ( on ( a blanket ) ) ) and ) ( biting ( on ( a toy ) ) ) ) ) . ) )	( ( A girl ) ( ( is ( standing outside ) ) . ) )	(ROOT (S (NP (NP (DT A) (JJ young) (NN girl)) (PP (IN in) (NP (NP (DT a) (JJ yellow) (NN top)) (CC and) (NP (DT a) (JJ flowered) (NN skirt))))) (VP (VBZ is) (VP (VP (VBG standing) (PP (IN on) (NP (DT a) (NN blanket)))) (CC and) (VP (VBG biting) (PP (IN on) (NP (DT a) (NN toy)))))) (. .)))	(ROOT (S (NP (DT A) (NN girl)) (VP (VBZ is) (VP (VBG standing) (ADVP (RB outside)))) (. .)))	A young girl in a yellow top and a flowered skirt is standing on a blanket and biting on a toy.	A girl is standing outside.	3696184025.jpg#1	3696184025.jpg#1r1n	neutral	neutral	neutral	neutral	neutral
contradiction	( ( ( A ( young girl ) ) ( in ( ( ( a ( yellow top ) ) and ) ( a ( flowered skirt ) ) ) ) ) ( ( is ( ( ( standing ( on ( a blanket ) ) ) and ) ( biting ( on ( a toy ) ) ) ) ) . ) )	( Everyone ( ( is sitting ) . ) )	(ROOT (S (NP (NP (DT A) (JJ young) (NN girl)) (PP (IN in) (NP (NP (DT a) (JJ yellow) (NN top)) (CC and) (NP (DT a) (JJ flowered) (NN skirt))))) (VP (VBZ is) (VP (VP (VBG standing) (PP (IN on) (NP (DT a) (NN blanket)))) (CC and) (VP (VBG biting) (PP (IN on) (NP (DT a) (NN toy)))))) (. .)))	(ROOT (S (NP (NN Everyone)) (VP (VBZ is) (VP (VBG sitting))) (. .)))	A young girl in a yellow top and a flowered skirt is standing on a blanket and biting on a toy.	Everyone is sitting.	3696184025.jpg#1	3696184025.jpg#1r1c	contradiction	contradiction	contradiction	contradiction	contradiction
neutral	( ( many children ) ( ( play ( in ( the water ) ) ) . ) )	( ( The children ) ( ( are ( at camp ) ) . ) )	(ROOT (S (NP (JJ many) (NNS children)) (VP (VBP play) (PP (IN in) (NP (DT the) (NN water)))) (. .)))	(ROOT (S (NP (DT The) (NNS children)) (VP (VBP are) (PP (IN at) (NP (NN camp)))) (. .)))	many children play in the water.	The children are at camp.	2330536645.jpg#2	2330536645.jpg#2r2n	neutral	neutral	neutral	neutral	neutral
neutral	( ( many children ) ( ( play ( in ( the water ) ) ) . ) )	( ( Some kids ) ( ( ( splash ( in ( the ( ( water and ) interact ) ) ) ) ( with ( each other ) ) ) . ) )	(ROOT (S (NP (JJ many) (NNS children)) (VP (VBP play) (PP (IN in) (NP (DT the) (NN water)))) (. .)))	(ROOT (S (NP (DT Some) (NNS kids)) (VP (VBD splash) (PP (IN in) (NP (DT the) (NN water) (CC and) (NN interact))) (PP (IN with) (NP (DT each) (JJ other)))) (. .)))	many children play in the water.	Some kids splash in the water and interact with each other.	2330536645.jpg#2	2330536645.jpg#2r2e	entailment	neutral	entailment	neutral	neutral
contradiction	( ( many children ) ( ( play ( in ( the water ) ) ) . ) )	( ( The children ) ( ( are ( playing ( mini golf ) ) ) . ) )	(ROOT (S (NP (JJ many) (NNS children)) (VP (VBP play) (PP (IN in) (NP (DT the) (NN water)))) (. .)))	(ROOT (S (NP (DT The) (NNS children)) (VP (VBP are) (VP (VBG playing) (NP (NN mini) (NN golf)))) (. .)))	many children play in the water.	The children are playing mini golf.	2330536645.jpg#2	2330536645.jpg#2r2c	contradiction	contradiction	contradiction	contradiction	contradiction
contradiction	( ( ( A group ) ( of kids ) ) ( ( ( is ( splashing ( ( in ( deep water ) ) nearby ) ) ) ( a ( rock formation ) ) ) . ) )	( ( The kids ) ( are ( singing ( in ( a choir ) ) ) ) )	(ROOT (S (NP (NP (DT A) (NN group)) (PP (IN of) (NP (NNS kids)))) (VP (VBZ is) (ADVP (RB splashing) (PP (IN in) (NP (JJ deep) (NN water)) (ADVP (RB nearby)))) (NP (DT a) (NN rock) (NN formation))) (. .)))	(ROOT (S (NP (DT The) (NNS kids)) (VP (VBP are) (VP (VBG singing) (PP (IN in) (NP (DT a) (NN choir)))))))	A group of kids is splashing in deep water nearby a rock formation.	The kids are singing in a choir	2330536645.jpg#1	2330536645.jpg#1r1c	contradiction	contradiction	contradiction	contradiction	contradiction
entailment	( ( ( A group ) ( of kids ) ) ( ( ( is ( splashing ( ( in ( deep water ) ) nearby ) ) ) ( a ( rock formation ) ) ) . ) )	( ( The kids ) ( are ( in ( deep water ) ) ) )	(ROOT (S (NP (NP (DT A) (NN group)) (PP (IN of) (NP (NNS kids)))) (VP (VBZ is) (ADVP (RB splashing) (PP (IN in) (NP (JJ deep) (NN water)) (ADVP (RB nearby)))) (NP (DT a) (NN rock) (NN formation))) (. .)))	(ROOT (S (NP (DT The) (NNS kids)) (VP (VBP are) (PP (IN in) (NP (JJ deep) (NN water))))))	A group of kids is splashing in deep water nearby a rock formation.	The kids are in deep water	2330536645.jpg#1	2330536645.jpg#1r1e	entailment	entailment	entailment	entailment	entailment
neutral	( ( ( A group ) ( of kids ) ) ( ( ( is ( splashing ( ( in ( deep water ) ) nearby ) ) ) ( a ( rock formation ) ) ) . ) )	( They ( are ( wearing lifejackets ) ) )	(ROOT (S (NP (NP (DT A) (NN group)) (PP (IN of) (NP (NNS kids)))) (VP (VBZ is) (ADVP (RB splashing) (PP (IN in) (NP (JJ deep) (NN water)) (ADVP (RB nearby)))) (NP (DT a) (NN rock) (NN formation))) (. .)))	(ROOT (S (NP (PRP They)) (VP (VBP are) (VP (VBG wearing) (NP (NNS lifejackets))))))	A group of kids is splashing in deep water nearby a rock formation.	They are wearing lifejackets	2330536645.jpg#1	2330536645.jpg#1r1n	neutral	neutral	contradiction	neutral	neutral
contradiction	( ( ( a climber ) ( wearing ( a ( red headband ) ) ) ) ( ( is ( ( ( pulling himself ) up ) ( ( ( some ( gray rocks ) ) high ) ( above ( some ( green foliage ) ) ) ) ) ) . ) )	( ( A ( woman climber ) ) ( attempts ( to ( ( pull herself ) up ) ) ) )	(ROOT (S (NP (NP (DT a) (NN climber)) (VP (VBG wearing) (NP (DT a) (JJ red) (NN headband)))) (VP (VBZ is) (VP (VBG pulling) (NP (PRP himself)) (PRT (RP up)) (PP (ADVP (NP (DT some) (JJ gray) (NNS rocks)) (RB high)) (IN above) (NP (DT some) (JJ green) (NN foliage))))) (. .)))	(ROOT (S (NP (DT A) (NN woman) (NN climber)) (VP (VBZ attempts) (S (VP (TO to) (VP (VB pull) (NP (PRP herself)) (PRT (RP up))))))))	a climber wearing a red headband is pulling himself up some gray rocks high above some green foliage.	A woman climber attempts to pull herself up	209605542.jpg#0	209605542.jpg#0r1c	contradiction	contradiction	entailment	contradiction	contradiction
entailment	( ( ( a climber ) ( wearing ( a ( red headband ) ) ) ) ( ( is ( ( ( pulling himself ) up ) ( ( ( some ( gray rocks ) ) high ) ( above ( some ( green foliage ) ) ) ) ) ) . ) )	( ( A climber ) ( ( pulls himself ) ( up ( some rocks ) ) ) )	(ROOT (S (NP (NP (DT a) (NN climber)) (VP (VBG wearing) (NP (DT a) (JJ red) (NN headband)))) (VP (VBZ is) (VP (VBG pulling) (NP (PRP himself)) (PRT (RP up)) (PP (ADVP (NP (DT some) (JJ gray) (NNS rocks)) (RB high)) (IN above) (NP (DT some) (JJ green) (NN foliage))))) (. .)))	(ROOT (S (NP (DT A) (NN climber)) (VP (VBZ pulls) (NP (PRP himself)) (PP (IN up) (NP (DT some) (NNS rocks))))))	a climber wearing a red headband is pulling himself up some gray rocks high above some green foliage.	A climber pulls himself up some rocks	209605542.jpg#0	209605542.jpg#0r1e	entailment	entailment	entailment	entailment	entailment
neutral	( ( ( a climber ) ( wearing ( a ( red headband ) ) ) ) ( ( is ( ( ( pulling himself ) up ) ( ( ( some ( gray rocks ) ) high ) ( above ( some ( green foliage ) ) ) ) ) ) . ) )	( ( A climber ) ( ( ( pulls himself ) ( ( ( up 5000 ) feet ) up ) ) ( over ( a forest ) ) ) )	(ROOT (S (NP (NP (DT a) (NN climber)) (VP (VBG wearing) (NP (DT a) (JJ red) (NN headband)))) (VP (VBZ is) (VP (VBG pulling) (NP (PRP himself)) (PRT (RP up)) (PP (ADVP (NP (DT some) (JJ gray) (NNS rocks)) (RB high)) (IN above) (NP (DT some) (JJ green) (NN foliage))))) (. .)))	(ROOT (S (NP (DT A) (NN climber)) (VP (VBZ pulls) (NP (PRP himself)) (ADVP (NP (QP (RB up) (CD 5000)) (NNS feet)) (RB up)) (PP (IN over) (NP (DT a) (NN forest))))))	a climber wearing a red headband is pulling himself up some gray rocks high above some green foliage.	A climber pulls himself up 5000 feet up over a forest	209605542.jpg#0	209605542.jpg#0r1n	neutral	neutral	neutral	neutral	neutral
entailment	( ( ( a man ) ( with ( a red ) ) ) ( ( headband ( climbing ( ( a ( rock cliff ) ) ( ( looming over ) greenery ) ) ) ) . ) )	( ( A man ) ( ( is outdoors ) . ) )	(ROOT (S (NP (NP (DT a) (NN man)) (PP (IN with) (NP (DT a) (NN red)))) (VP (VBD headband) (S (VP (VBG climbing) (NP (NP (DT a) (NN rock) (NN cliff)) (VP (VBG looming) (PRT (RP over)) (ADVP (RB greenery))))))) (. .)))	(ROOT (S (NP (DT A) (NN man)) (VP (VBZ is) (ADVP (RB outdoors))) (. .)))	a man with a red headband climbing a rock cliff looming over greenery.	A man is outdoors.	209605542.jpg#1	209605542.jpg#1r1e	entailment	entailment	entailment	entailment	entailment
neutral	( ( ( a man ) ( with ( a red ) ) ) ( ( headband ( climbing ( ( a ( rock cliff ) ) ( ( looming over ) greenery ) ) ) ) . ) )	( ( A man ) ( ( ( has on ) ( climbing gear ) ) . ) )	(ROOT (S (NP (NP (DT a) (NN man)) (PP (IN with) (NP (DT a) (NN red)))) (VP (VBD headband) (S (VP (VBG climbing) (NP (NP (DT a) (NN rock) (NN cliff)) (VP (VBG looming) (PRT (RP over)) (ADVP (RB greenery))))))) (. .)))	(ROOT (S (NP (DT A) (NN man)) (VP (VBZ has) (PRT (RP on)) (S (VP (VBG climbing) (NP (NN gear))))) (. .)))	a man with a red headband climbing a rock cliff looming over greenery.	A man has on climbing gear.	209605542.jpg#1	209605542.jpg#1r1n	neutral	neutral	neutral	neutral	neutral
contradiction	( ( ( a man ) ( with ( a red ) ) ) ( ( headband ( climbing ( ( a ( rock cliff ) ) ( ( looming over ) greenery ) ) ) ) . ) )	( ( A man ) ( ( is ( swimming ( in ( the ocean ) ) ) ) . ) )	(ROOT (S (NP (NP (DT a) (NN man)) (PP (IN with) (NP (DT a) (NN red)))) (VP (VBD headband) (S (VP (VBG climbing) (NP (NP (DT a) (NN rock) (NN cliff)) (VP (VBG looming) (PRT (RP over)) (ADVP (RB greenery))))))) (. .)))	(ROOT (S (NP (DT A) (NN man)) (VP (VBZ is) (VP (VBG swimming) (PP (IN in) (NP (DT the) (NN ocean))))) (. .)))	a man with a red headband climbing a rock cliff looming over greenery.	A man is swimming in the ocean.	209605542.jpg#1	209605542.jpg#1r1c	contradiction	contradiction	contradiction	contradiction	contradiction
entailment	( Two ( formally ( ( dressed ( , bald ) ) ( older women ) ) ) )	( ( Two ( bald women ) ) . )	(ROOT (NP (NP (CD Two)) (NP (ADVP (RB formally)) (NP (ADJP (JJ dressed) (, ,) (JJ bald)) (JJR older) (NNS women)))))	(ROOT (NP (NP (CD Two)) (NP (JJ bald) (NNS women)) (. .)))	Two formally dressed, bald older women	Two bald women.	3638783842.jpg#2	3638783842.jpg#2r1e	entailment	entailment	entailment	entailment	entailment
neutral	( Two ( formally ( ( dressed ( , bald ) ) ( older women ) ) ) )	( ( ( Two ( bald women ) ) ( with glasses ) ) . )	(ROOT (NP (NP (CD Two)) (NP (ADVP (RB formally)) (NP (ADJP (JJ dressed) (, ,) (JJ bald)) (JJR older) (NNS women)))))	(ROOT (NP (NP (CD Two) (JJ bald) (NNS women)) (PP (IN with) (NP (NNS glasses))) (. .)))	Two formally dressed, bald older women	Two bald women with glasses.	3638783842.jpg#2	3638783842.jpg#2r1n	neutral	neutral	neutral	neutral	neutral
contradiction	( Two ( formally ( ( dressed ( , bald ) ) ( older women ) ) ) )	( Two ( ( long-haired ( young women ) ) . ) )	(ROOT (NP (NP (CD Two)) (NP (ADVP (RB formally)) (NP (ADJP (JJ dressed) (, ,) (JJ bald)) (JJR older) (NNS women)))))	(ROOT (S (NP (CD Two)) (VP (VBD long-haired) (NP (JJ young) (NNS women))) (. .)))	Two formally dressed, bald older women	Two long-haired young women.	3638783842.jpg#2	3638783842.jpg#2r1c	contradiction	contradiction	contradiction	contradiction	contradiction
entailment	( ( A ( homeless man ) ) ( ( pushes ( an ( overfilled ( plastic ( blue ( shopping cart ) ) ) ) ) ) . ) )	( ( A man ) ( has ( a ( shopping cart ) ) ) )	(ROOT (S (NP (DT A) (JJ homeless) (NN man)) (VP (VBZ pushes) (NP (DT an) (VBN overfilled) (JJ plastic) (NN blue) (VBG shopping) (NN cart))) (. .)))	(ROOT (S (NP (DT A) (NN man)) (VP (VBZ has) (NP (DT a) (NN shopping) (NN cart)))))	A homeless man pushes an overfilled plastic blue shopping cart.	A man has a shopping cart	4337751447.jpg#2	4337751447.jpg#2r1e	entailment	entailment	entailment	entailment	neutral
neutral	( ( A ( homeless man ) ) ( ( pushes ( an ( overfilled ( plastic ( blue ( shopping cart ) ) ) ) ) ) . ) )	( ( A man ) ( is ( ( collecting cans ) ( to recycle ) ) ) )	(ROOT (S (NP (DT A) (JJ homeless) (NN man)) (VP (VBZ pushes) (NP (DT an) (VBN overfilled) (JJ plastic) (NN blue) (VBG shopping) (NN cart))) (. .)))	(ROOT (S (NP (DT A) (NN man)) (VP (VBZ is) (VP (VBG collecting) (NP (NNS cans)) (S (VP (TO to) (VP (VB recycle))))))))	A homeless man pushes an overfilled plastic blue shopping cart.	A man is collecting cans to recycle	4337751447.jpg#2	4337751447.jpg#2r1n	neutral	neutral	neutral	entailment	neutral
contradiction	( ( A ( homeless man ) ) ( ( pushes ( an ( overfilled ( plastic ( blue ( shopping cart ) ) ) ) ) ) . ) )	( ( A ( rich ( man holding ) ) ) ( a rolex ) )	(ROOT (S (NP (DT A) (JJ homeless) (NN man)) (VP (VBZ pushes) (NP (DT an) (VBN overfilled) (JJ plastic) (NN blue) (VBG shopping) (NN cart))) (. .)))	(ROOT (NP (NP (DT A) (JJ rich) (NN man) (NN holding)) (NP (DT a) (NN rolex))))	A homeless man pushes an overfilled plastic blue shopping cart.	A rich man holding a rolex	4337751447.jpg#2	4337751447.jpg#2r1c	contradiction	contradiction	contradiction	contradiction	contradiction
entailment	( ( an ( old shoemaker ) ) ( in ( his factory ) ) )	( ( The shoemaker ) ( ( is inside ) . ) )	(ROOT (NP (NP (DT an) (JJ old) (NN shoemaker)) (PP (IN in) (NP (PRP$ his) (NN factory)))))	(ROOT (S (NP (DT The) (NN shoemaker)) (VP (VBZ is) (ADVP (RB inside))) (. .)))	an old shoemaker in his factory	The shoemaker is inside.	8227381437.jpg#4	8227381437.jpg#4r1e	entailment	entailment	entailment	entailment	entailment
contradiction	( ( an ( old shoemaker ) ) ( in ( his factory ) ) )	( ( The shoemaker ) ( ( is ( getting ( ready ( for ( his ( 16th birthday ) ) ) ) ) ) . ) )	(ROOT (NP (NP (DT an) (JJ old) (NN shoemaker)) (PP (IN in) (NP (PRP$ his) (NN factory)))))	(ROOT (S (NP (DT The) (NN shoemaker)) (VP (VBZ is) (VP (VBG getting) (ADJP (JJ ready) (PP (IN for) (NP (PRP$ his) (JJ 16th) (NN birthday)))))) (. .)))	an old shoemaker in his factory	The shoemaker is getting ready for his 16th birthday.	8227381437.jpg#4	8227381437.jpg#4r1c	contradiction	contradiction	contradiction	contradiction	contradiction
neutral	( ( an ( old shoemaker ) ) ( in ( his factory ) ) )	( ( The shoemaker ) ( ( is wealthy ) . ) )	(ROOT (NP (NP (DT an) (JJ old) (NN shoemaker)) (PP (IN in) (NP (PRP$ his) (NN factory)))))	(ROOT (S (NP (DT The) (NN shoemaker)) (VP (VBZ is) (ADJP (JJ wealthy))) (. .)))	an old shoemaker in his factory	The shoemaker is wealthy.	8227381437.jpg#4	8227381437.jpg#4r1n	neutral	neutral	neutral	neutral	neutral
entailment	( ( A ( blond woman ) ) ( ( speaks ( with ( ( ( a group ) ( of ( ( young dark-haired ) ( female students ) ) ) ) ( carrying ( pieces ( of paper ) ) ) ) ) ) . ) )	( ( A woman ) ( ( speaks ( to ( other women ) ) ) . ) )	(ROOT (S (NP (DT A) (JJ blond) (NN woman)) (VP (VBZ speaks) (PP (IN with) (S (NP (NP (DT a) (NN group)) (PP (IN of) (NP (ADJP (JJ young) (JJ dark-haired)) (JJ female) (NNS students)))) (VP (VBG carrying) (NP (NP (NNS pieces)) (PP (IN of) (NP (NN paper)))))))) (. .)))	(ROOT (S (NP (DT A) (NN woman)) (VP (VBZ speaks) (PP (TO to) (NP (JJ other) (NNS women)))) (. .)))	A blond woman speaks with a group of young dark-haired female students carrying pieces of paper.	A woman speaks to other women.	3720932219.jpg#0	3720932219.jpg#0r1n	neutral	entailment	entailment	entailment	entailment
entailment	( ( A ( blond woman ) ) ( ( speaks ( with ( ( ( a group ) ( of ( ( young dark-haired ) ( female students ) ) ) ) ( carrying ( pieces ( of paper ) ) ) ) ) ) . ) )	( ( A blond ) ( ( speaks ( with ( ( ( a group ) ( of ( ( young dark-haired ) ( woman students ) ) ) ) ( carrying ( pieces ( of paper ) ) ) ) ) ) . ) )	(ROOT (S (NP (DT A) (JJ blond) (NN woman)) (VP (VBZ speaks) (PP (IN with) (S (NP (NP (DT a) (NN group)) (PP (IN of) (NP (ADJP (JJ young) (JJ dark-haired)) (JJ female) (NNS students)))) (VP (VBG carrying) (NP (NP (NNS pieces)) (PP (IN of) (NP (NN paper)))))))) (. .)))	(ROOT (S (NP (DT A) (NN blond)) (VP (VBZ speaks) (PP (IN with) (S (NP (NP (DT a) (NN group)) (PP (IN of) (NP (ADJP (JJ young) (JJ dark-haired)) (NN woman) (NNS students)))) (VP (VBG carrying) (NP (NP (NNS pieces)) (PP (IN of) (NP (NN paper)))))))) (. .)))	A blond woman speaks with a group of young dark-haired female students carrying pieces of paper.	A blond speaks with a group of young dark-haired woman students carrying pieces of paper.	3720932219.jpg#0	3720932219.jpg#0r1e	entailment	entailment	entailment	neutral	entailment
contradiction	( ( A ( blond woman ) ) ( ( speaks ( with ( ( ( a group ) ( of ( ( young dark-haired ) ( female students ) ) ) ) ( carrying ( pieces ( of paper ) ) ) ) ) ) . ) )	( ( A man ) ( ( hits ( on ( a woman ) ) ) . ) )	(ROOT (S (NP (DT A) (JJ blond) (NN woman)) (VP (VBZ speaks) (PP (IN with) (S (NP (NP (DT a) (NN group)) (PP (IN of) (NP (ADJP (JJ young) (JJ dark-haired)) (JJ female) (NNS students)))) (VP (VBG carrying) (NP (NP (NNS pieces)) (PP (IN of) (NP (NN paper)))))))) (. .)))	(ROOT (S (NP (DT A) (NN man)) (VP (VBZ hits) (PP (IN on) (NP (DT a) (NN woman)))) (. .)))	A blond woman speaks with a group of young dark-haired female students carrying pieces of paper.	A man hits on a woman.	3720932219.jpg#0	3720932219.jpg#0r1c	contradiction	contradiction	contradiction	contradiction	contradiction
entailment	( ( ( The woman ) ( in ( the ( black shirt ) ) ) ) ( ( ( hands papers ) ( to ( ( the children ) ( surrounding her ) ) ) ) . ) )	( ( Someone ( ( giving out ) paper ) ) . )	(ROOT (S (NP (NP (DT The) (NN woman)) (PP (IN in) (NP (DT the) (JJ black) (NN shirt)))) (VP (VBZ hands) (NP (NNS papers)) (PP (TO to) (NP (NP (DT the) (NNS children)) (VP (VBG surrounding) (NP (PRP her)))))) (. .)))	(ROOT (NP (NP (NN Someone)) (VP (VBG giving) (PRT (RP out)) (NP (NN paper))) (. .)))	The woman in the black shirt hands papers to the children surrounding her.	Someone giving out paper.	3720932219.jpg#1	3720932219.jpg#1r1e	entailment	entailment	entailment	entailment	entailment
neutral	( ( ( The woman ) ( in ( the ( black shirt ) ) ) ) ( ( ( hands papers ) ( to ( ( the children ) ( surrounding her ) ) ) ) . ) )	( ( THe woman ) ( ( is ( ( giving homework ) ( to ( the children ) ) ) ) . ) )	(ROOT (S (NP (NP (DT The) (NN woman)) (PP (IN in) (NP (DT the) (JJ black) (NN shirt)))) (VP (VBZ hands) (NP (NNS papers)) (PP (TO to) (NP (NP (DT the) (NNS children)) (VP (VBG surrounding) (NP (PRP her)))))) (. .)))	(ROOT (S (NP (NNP THe) (NN woman)) (VP (VBZ is) (VP (VBG giving) (NP (NN homework)) (PP (TO to) (NP (DT the) (NNS children))))) (. .)))	The woman in the black shirt hands papers to the children surrounding her.	THe woman is giving homework to the children.	3720932219.jpg#1	3720932219.jpg#1r1n	neutral	neutral	neutral	neutral	neutral
contradiction	( ( ( The woman ) ( in ( the ( black shirt ) ) ) ) ( ( ( hands papers ) ( to ( ( the children ) ( surrounding her ) ) ) ) . ) )	( Woman ( ( is ( ( keeping ( the paper ) ) ( to herself ) ) ) . ) )	(ROOT (S (NP (NP (DT The) (NN woman)) (PP (IN in) (NP (DT the) (JJ black) (NN shirt)))) (VP (VBZ hands) (NP (NNS papers)) (PP (TO to) (NP (NP (DT the) (NNS children)) (VP (VBG surrounding) (NP (PRP her)))))) (. .)))	(ROOT (S (NP (NNP Woman)) (VP (VBZ is) (VP (VBG keeping) (NP (DT the) (NN paper)) (PP (TO to) (NP (PRP herself))))) (. .)))	The woman in the black shirt hands papers to the children surrounding her.	Woman is keeping the paper to herself.	3720932219.jpg#1	3720932219.jpg#1r1c	contradiction	contradiction	contradiction	contradiction	contradiction
neutral	( Girl ( in ( red ( jumping up ) ) ) )	( ( The girl ) ( ( is ( jumping ( to ( catch ( the frisbee ) ) ) ) ) . ) )	(ROOT (NP (NP (NNP Girl)) (PP (IN in) (NP (NP (NN red)) (VP (VBG jumping) (PRT (RP up)))))))	(ROOT (S (NP (DT The) (NN girl)) (VP (VBZ is) (VP (VBG jumping) (S (VP (TO to) (VP (VB catch) (NP (DT the) (NN frisbee))))))) (. .)))	Girl in red jumping up	The girl is jumping to catch the frisbee.	2453990033.jpg#4	2453990033.jpg#4r1n	neutral	neutral	neutral	neutral	neutral
contradiction	( Girl ( in ( red ( jumping up ) ) ) )	( ( The girl ) ( ( is ( sitting ( on ( the grass ) ) ) ) . ) )	(ROOT (NP (NP (NNP Girl)) (PP (IN in) (NP (NP (NN red)) (VP (VBG jumping) (PRT (RP up)))))))	(ROOT (S (NP (DT The) (NN girl)) (VP (VBZ is) (VP (VBG sitting) (PP (IN on) (NP (DT the) (NN grass))))) (. .)))	Girl in red jumping up	The girl is sitting on the grass.	2453990033.jpg#4	2453990033.jpg#4r1c	contradiction	contradiction	contradiction	contradiction	contradiction
entailment	( Girl ( in ( red ( jumping up ) ) ) )	( ( ( The girl ) ( in red ) ) ( ( is ( in ( the air ) ) ) . ) )	(ROOT (NP (NP (NNP Girl)) (PP (IN in) (NP (NP (NN red)) (VP (VBG jumping) (PRT (RP up)))))))	(ROOT (S (NP (NP (DT The) (NN girl)) (PP (IN in) (NP (NN red)))) (VP (VBZ is) (PP (IN in) (NP (DT the) (NN air)))) (. .)))	Girl in red jumping up	The girl in red is in the air.	2453990033.jpg#4	2453990033.jpg#4r1e	entailment	neutral	entailment	entailment	entailment
entailment	( ( ( ( 3 ladies ) ( with ( numbers ( on ( their shirts ) ) ) ) ) running ) . )	( There ( ( are ( ladies running ) ) . ) )	(ROOT (NP (NP (NP (CD 3) (NNS ladies)) (PP (IN with) (NP (NP (NNS numbers)) (PP (IN on) (NP (PRP$ their) (NNS shirts)))))) (VP (VBG running)) (. .)))	(ROOT (S (NP (EX There)) (VP (VBP are) (NP (NP (NNS ladies)) (VP (VBG running)))) (. .)))	3 ladies with numbers on their shirts running.	There are ladies running.	3228341718.jpg#2	3228341718.jpg#2r1e	entailment	entailment	entailment	entailment	entailment
[truncated: 9,471 more rows]
